# Supplementary material for: Characterizing acetogenic metabolism using a genome-scale metabolic reconstruction of Clostridium ljungdahlii
Source: Microb Cell Fact. 2013 Nov 25;12:118. doi: 10.1186/1475-2859-12-118 (PMC4222884; doi:10.1186/1475-2859-12-118)
Supplement: Additional file 2: Table S1 — Flux distribution differences when C.ljungdahlii is simulated with and without nitrate grown on fructose. [file 1475-2859-12-118-S2.xlsx]

## Sheet: Sheet1
Table S1 Flux distribution differences when C.ljungdahlii is simulated with and without Nitrate grown on Fructose
Abbreviation	Equation	Fructose		Fructose and NO3		Flux 1 (Fructose)	Flux (Fructose+NO3)	Flux Diff.
		LB1	UB1	LB2	UB2
3HAD100	[c] : 3hdecACP --> h2o + tdec2eACP	0	1000	0	1000	0.212662	0.204297	-0.009
3HAD120	[c] : 3hddecACP --> h2o + tddec2eACP	0	1000	0	1000	0.0991968	0.0952952	-0.004
3HAD121	[c] : 3hcddec5eACP --> h2o + t3c5ddeceACP	0	1000	0	1000	0.113465	0.109002	-0.004
3HAD140	[c] : 3hmrsACP --> h2o + tmrs2eACP	0	1000	0	1000	0.0991968	0.0952952	-0.004
3HAD141	[c] : 3hcmrs7eACP --> h2o + t3c7mrseACP	0	1000	0	1000	0.113465	0.109002	-0.004
3HAD160	[c] : 3hpalmACP --> h2o + tpalm2eACP	0	1000	0	1000	0.0745099	0.0715793	-0.003
3HAD161	[c] : 3hcpalm9eACP --> h2o + t3c9palmeACP	0	1000	0	1000	0.113465	0.109002	-0.004
3HAD180	[c] : 3hoctaACP --> h2o + toctd2eACP	0	1000	0	1000	0	0	0
3HAD181	[c] : 3hcvac11eACP --> h2o + t3c11vaceACP	0	1000	0	1000	0.00435801	0.0041866	0
3HAD40	[c] : 3haACP --> but2eACP + h2o	0	1000	0	1000	0.212662	0.204297	-0.009
3HAD60	[c] : 3hhexACP --> h2o + thex2eACP	0	1000	0	1000	0.212662	0.204297	-0.009
3HAD80	[c] : 3hoctACP --> h2o + toct2eACP	0	1000	0	1000	0.212662	0.204297	-0.009
3OAR100	[c] : 3odecACP + h + nadph <==> 3hdecACP + nadp	-1000	1000	-1000	1000	0.212662	0.204297	-0.009
3OAR120	[c] : 3oddecACP + h + nadph <==> 3hddecACP + nadp	-1000	1000	-1000	1000	0.0991968	0.0952952	-0.004
3OAR121	[c] : 3ocddec5eACP + h + nadph --> 3hcddec5eACP + nadp	0	1000	0	1000	0.113465	0.109002	-0.004
3OAR140	[c] : 3omrsACP + h + nadph <==> 3hmrsACP + nadp	-1000	1000	-1000	1000	0.0991968	0.0952952	-0.004
3OAR141	[c] : 3ocmrs7eACP + h + nadph --> 3hcmrs7eACP + nadp	0	1000	0	1000	0.113465	0.109002	-0.004
3OAR160	[c] : 3opalmACP + h + nadph <==> 3hpalmACP + nadp	-1000	1000	-1000	1000	0.0745099	0.0715793	-0.003
3OAR161	[c] : 3ocpalm9eACP + h + nadph --> 3hcpalm9eACP + nadp	0	1000	0	1000	0.113465	0.109002	-0.004
3OAR180	[c] : 3ooctdACP + h + nadph <==> 3hoctaACP + nadp	-1000	1000	-1000	1000	0	0	0
3OAR181	[c] : 3ocvac11eACP + h + nadph --> 3hcvac11eACP + nadp	0	1000	0	1000	0.00435801	0.0041866	0
3OAR40	[c] : actACP + h + nadph <==> 3haACP + nadp	-1000	1000	-1000	1000	0.212662	0.204297	-0.009
3OAR60	[c] : 3ohexACP + h + nadph <==> 3hhexACP + nadp	-1000	1000	-1000	1000	0.212662	0.204297	-0.009
3OAR80	[c] : 3ooctACP + h + nadph <==> 3hoctACP + nadp	-1000	1000	-1000	1000	0.212662	0.204297	-0.009
3OAS100	[c] : h + malACP + ocACP --> 3odecACP + ACP + co2	0	1000	0	1000	0.212662	0.204297	-0.009
3OAS120	[c] : dcaACP + h + malACP --> 3oddecACP + ACP + co2	0	1000	0	1000	0.0991968	0.0952952	-0.004
3OAS121	[c] : cdec3eACP + h + malACP --> 3ocddec5eACP + ACP + co2	0	1000	0	1000	0.113465	0.109002	-0.004
3OAS140	[c] : ddcaACP + h + malACP --> 3omrsACP + ACP + co2	0	1000	0	1000	0.0991968	0.0952952	-0.004
3OAS141	[c] : cddec5eACP + h + malACP --> 3ocmrs7eACP + ACP + co2	0	1000	0	1000	0.113465	0.109002	-0.004
3OAS160	[c] : h + malACP + myrsACP --> 3opalmACP + ACP + co2	0	1000	0	1000	0.0745099	0.0715793	-0.003
3OAS161	[c] : h + malACP + tdeACP --> 3ocpalm9eACP + ACP + co2	0	1000	0	1000	0.113465	0.109002	-0.004
3OAS180	[c] : h + malACP + palmACP --> 3ooctdACP + ACP + co2	0	1000	0	1000	0	0	0
3OAS181	[c] : h + hdeACP + malACP --> 3ocvac11eACP + ACP + co2	0	1000	0	1000	0.00435801	0.0041866	0
3OAS60	[c] : butACP + h + malACP --> 3ohexACP + ACP + co2	0	1000	0	1000	0.212662	0.204297	-0.009
3OAS80	[c] : h + hexACP + malACP --> 3ooctACP + ACP + co2	0	1000	0	1000	0.212662	0.204297	-0.009
4HTHRS	[c] : h2o + phthr --> 4hthr + pi	0	1000	0	1000	0	0	0
5HBZIDMT	[c] : 5hbzid + (2) amet + nadph --> (2) ahcys + dmbzid + h + h2o + nadp	0	1000	0	1000	5.00534e-05	4.80847e-05	0
5HBZIDS2	[c] : air --> 5hbzid + for + nh4 + pi	0	1000	0	1000	5.00534e-05	4.80847e-05	0
ABFA	[e] : araban-L + (2) h2o --> (3) arab-L	0	1000	0	1000	0	0	0
ABTA	[c] : 4abut + akg --> glu-L + sucsal	0	1000	0	1000	0	0	0
ABUTD	[c] : 4abutn + h2o + nad --> 4abut + (2) h + nadh	0	1000	0	1000	0	0	0
ACACT1r	[c] : (2) accoa <==> aacoa + coa	0	0	0	0	0	0	0
ACALD	[c] : acald + coa + nad <==> accoa + h + nadh	-1000	0	-1000	0	0	0	0
ACBIPGT	[c] : adocbip + gtp + h --> agdpcbi + ppi	0	1000	0	1000	5.00534e-05	4.80847e-05	0
ACCOAC	[c] : accoa + atp + hco3 --> adp + h + malcoa + pi	0	1000	0	1000	1.46831	1.41056	-0.057
ACGK	[c] : acglu + atp --> acg5p + adp	0	1000	0	1000	0.0497766	0.0478188	-0.002
ACGS	[c] : accoa + glu-L --> acglu + coa + h	0	1000	0	1000	0	0	0
ACHBS	[c] : 2obut + h + pyr --> 2ahbut + co2	0	1000	0	1000	0.0488909	0.046968	-0.002
ACKr	[c] : ac + atp <==> actp + adp	-1000	1000	-1000	1000	-9.34618	-7.93236	-1.414
ACLDC	[c] : alac-S + h --> actn-R + co2	0	1000	0	1000	0	0	0
ACLS	[c] : h + (2) pyr --> alac-S + co2	0	1000	0	1000	0.147134	0.141347	-0.006
ACOAD1z	[c] : b2coa + fdxo-4:2 + (2) nadh <==> btcoa + fdxr-4:2 + (2) nad	0	0	0	0	0	0	0
ACOATA	[c] : ACP + accoa <==> acACP + coa	-1000	1000	-1000	1000	0	0	0
ACONT	[c] : cit <==> icit	-1000	1000	-1000	1000	0.182324	0.175153	-0.007
ACONTa	[c] : cit <==> acon-C + h2o	-1000	1000	-1000	1000	0	0	0
ACONTb	[c] : acon-C + h2o <==> icit	-1000	1000	-1000	1000	0	0	0
ACOTA	[c] : acorn + akg <==> acg5sa + glu-L	-1000	1000	-1000	1000	-0.0497766	-0.0478188	-0.002
ACPS1	[c] : apoACP + coa --> ACP + h + pap	0	1000	0	1000	0	0	0
ACt2r	ac[e] + h[e] <==> ac[c] + h[c]	-1000	1000	-1000	1000	-9.29603	-7.88418	-1.412
ADA	[c] : adn + h + h2o --> ins + nh4	0	1000	0	1000	0	0	0
ADCL	[c] : 4adcho --> 4abz + h + pyr	0	1000	0	1000	0	0	0
ADCPS1	[c] : adcobhex + appl + atp --> adocbi + adp + h + pi	0	1000	0	1000	0	0	0
ADCPS2	[c] : adcobhex + applp + atp --> adocbip + adp + h + pi	0	1000	0	1000	5.00534e-05	4.80847e-05	0
ADCS	[c] : chor + gln-L --> 4adcho + glu-L	0	1000	0	1000	0	0	0
ADCYRS	[c] : adcobdam + (4) atp + (4) gln-L + (4) h2o --> adcobhex + (4) adp + (4) glu-L + (4) h + (4) pi	0	1000	0	1000	5.00534e-05	4.80847e-05	0
ADD	[c] : ade + h + h2o --> hxan + nh4	0	1000	0	1000	0	0	0
ADK1	[c] : amp + atp <==> (2) adp	-1000	1000	-1000	1000	0.364381	0.350049	-0.014
ADK2	[c] : amp + pppi <==> adp + ppi	-1000	1000	-1000	1000	5.00534e-05	4.80847e-05	0
ADMDC	[c] : amet + h --> ametam + co2	0	1000	0	1000	0	0	0
ADOCBIK	[c] : adocbi + atp --> adocbip + adp + h	0	1000	0	1000	0	0	0
ADOCBLS	[c] : agdpcbi + rdmbzi --> adocbl + gmp + h	0	1000	0	1000	5.00534e-05	4.80847e-05	0
ADPRDP	[c] : adprib + h2o --> amp + (2) h + r5p	0	1000	0	1000	0	0	0
ADPT	[c] : ade + prpp --> amp + ppi	0	1000	0	1000	0.000500534	0.000480847	-0.001
ADSL1	[c] : dcamp --> amp + fum	0	1000	0	1000	0.0351577	0.0337749	-0.001
ADSL2	[c] : 25aics --> aicar + fum	0	1000	0	1000	0.0367964	0.0353491	-0.002
ADSS	[c] : asp-L + gtp + imp --> dcamp + gdp + (2) h + pi	0	1000	0	1000	0.0351577	0.0337749	-0.001
AGPAT120	[c] : 1ddecg3p + ddcaACP --> ACP + pa120	0	1000	0	1000	0	0	0
AGPAT140	[c] : 1tdecg3p + myrsACP --> ACP + pa140	0	1000	0	1000	0.0123434	0.0118579	0
AGPAT160	[c] : 1hdecg3p + palmACP --> ACP + pa160	0	1000	0	1000	0.037255	0.0357897	-0.001
AGPAT161	[c] : 1hdec9eg3p + hdeACP --> ACP + pa161	0	1000	0	1000	0.0545535	0.0524078	-0.003
AGPAT180	[c] : 1odecg3p + ocdcaACP --> ACP + pa180	0	1000	0	1000	0	0	0
AGPAT181	[c] : 1odec11eg3p + octeACP --> ACP + pa181	0	1000	0	1000	0.002179	0.0020933	0
AGPR	[c] : acg5sa + nadp + pi <==> acg5p + h + nadph	-1000	1000	-1000	1000	-0.0497766	-0.0478188	-0.002
AHCYSNS	[c] : ahcys + h2o --> ade + rhcys	0	1000	0	1000	0.000500534	0.000480847	-0.001
AHSERL2	[c] : achms + h2s --> ac + h + hcys-L	0	1000	0	1000	0.0259126	0.0248934	-0.001
AICART	[c] : 10fthf + aicar <==> fprica + thf	-1000	1000	-1000	1000	0.052739	0.0506646	-0.002
AIRCr	[c] : air + co2 <==> 5aizc + h	-1000	1000	-1000	1000	0.0367964	0.0353491	-0.002
ALAALAr	[c] : (2) ala-D + atp <==> adp + alaala + h + pi	-1000	1000	-1000	1000	0.00637698	0.00612616	0
ALAR	[c] : ala-L <==> ala-D	-1000	1000	-1000	1000	0.0929772	0.0893202	-0.004
ALATA_L	[c] : akg + ala-L <==> glu-L + pyr	-1000	1000	-1000	1000	-0.185799	-0.178491	-0.008
ALCD2x	[c] : etoh + nad <==> acald + h + nadh	-1000	1000	-1000	1000	0	0	0
ALCD2yi	[c] : acald + h + nadph --> etoh + nadp	0	1000	0	1000	0	0	0
ALCD4	[c] : btoh + nad <==> btal + h + nadh	0	0	0	0	0	0	0
ALCD4y	[c] : btoh + nadp --> btal + h + nadph	0	1000	0	1000	0	0	0
ALLTN	[c] : alltn + h2o --> alltt + h	0	1000	0	1000	0	0	0
ALLTNt2r	alltn[e] + h[e] <==> alltn[c] + h[c]	-1000	1000	-1000	1000	0	0	0
AMAA	[c] : acmama + h2o --> acmam + ala-L	0	1000	0	1000	0	0	0
AMMQLT8	[c] : 2dmmql8 + amet --> ahcys + h + mql8	0	1000	0	1000	0	0	0
ANPRT	[c] : anth + prpp --> ppi + pran	0	1000	0	1000	0.00956558	0.00918935	-0.001
ANS	[c] : chor + gln-L --> anth + glu-L + h + pyr	0	1000	0	1000	0	0	0
ANS2	[c] : chor + nh4 --> anth + h + h2o + pyr	0	1000	0	1000	0.00956558	0.00918935	-0.001
AOR_CL	[c] : ac + fdxr-4:2 + (3) h --> acald + fdxo-4:2 + h2o	0	1000	0	1000	0.0915819	0.0879799	-0.004
APRAUR	[c] : 5apru + h + nadph --> 5aprbu + nadp	0	1000	0	1000	0	0	0
APSPr	[c] : aps + trdrd <==> amp + (2) h + so3 + trdox	-1000	1000	-1000	1000	0.0414309	0.0398014	-0.001
ARABR	[c] : arab-L + h + nadph --> abt + nadp	0	1000	0	1000	0	0	0
ARAI	[c] : arab-L <==> rbl-L	-1000	1000	-1000	1000	0	0	0
ARBabc	arab-L[e] + atp[c] + h2o[c] --> adp[c] + arab-L[c] + h[c] + pi[c]	0	1000	0	1000	0	0	0
ARBt2r	arab-L[e] + h[e] <==> arab-L[c] + h[c]	-1000	1000	-1000	1000	0	0	0
ARGD	[c] : arg-L + h2o --> citr-L + nh4	0	1000	0	1000	0	0	0
ARGDC	[c] : arg-L + h --> agm + co2	0	1000	0	1000	0	0	0
ARGN	[c] : arg-L + h2o --> orn + urea	0	1000	0	1000	0	0	0
ARGSL	[c] : argsuc <==> arg-L + fum	-1000	1000	-1000	1000	0.0497766	0.0478188	-0.002
ARGSS	[c] : asp-L + atp + citr-L --> amp + argsuc + h + ppi	0	1000	0	1000	0.0497766	0.0478188	-0.002
ARGt2r	arg-L[e] + h[e] <==> arg-L[c] + h[c]	-1000	1000	-1000	1000	0	0	0
ASAD	[c] : aspsa + nadp + pi <==> 4pasp + h + nadph	-1000	1000	-1000	1000	-0.0900377	-0.0864964	-0.004
ASNS1	[c] : asp-L + atp + gln-L + h2o --> amp + asn-L + glu-L + h + ppi	0	1000	0	1000	0.0405652	0.0389697	-0.002
ASNt2r	asn-L[e] + h[e] <==> asn-L[c] + h[c]	-1000	1000	-1000	1000	0	0	0
ASP1DC	[c] : asp-L + h --> ala-B + co2	0	1000	0	1000	0.000107065	0.000102854	0
ASP4DC	[c] : asp-L + h --> ala-L + co2	0	1000	0	1000	0	0	0
ASPCT	[c] : asp-L + cbp --> cbasp + h + pi	0	1000	0	1000	0.028383	0.0272666	-0.001
ASPK	[c] : asp-L + atp <==> 4pasp + adp	-1000	1000	-1000	1000	0.0900377	0.0864964	-0.004
ASPO2	[c] : asp-L + nad --> (2) h + iasp + nadh	0	1000	0	1000	0	0	0
ASPO2y	[c] : asp-L + nadp --> (2) h + iasp + nadph	0	1000	0	1000	0.000511532	0.000491412	-0.001
ASPR	[c] : asp-D <==> asp-L	-1000	1000	-1000	1000	0	0	0
ASPT	[c] : asp-L --> fum + nh4	0	1000	0	1000	0	0	0
ASPt2	asp-L[e] + h[e] --> asp-L[c] + h[c]	0	1000	0	1000	0	0	0
ASPTA	[c] : akg + asp-L <==> glu-L + oaa	-1000	1000	-1000	1000	-0.3219	-0.309239	-0.013
ATPM	[c] : atp + h2o --> adp + h + pi	0.45	1000	0.45	1000	0.45	0.45	0
ATPPRT	[c] : atp + prpp --> ppi + prbatp	0	1000	0	1000	0.0159426	0.0153155	-0.001
ATPS4r	adp[c] + (4) h[e] + pi[c] <==> atp[c] + (3) h[c] + h2o[c]	-1000	1000	-1000	1000	0.210729	-0.566494	0.355
BACCL	[c] : atp + btn + h --> btamp + ppi	0	1000	0	1000	0	0	0
BTCOARx	[c] : btcoa + h + nadh <==> btal + coa + nad	0	0	0	0	0	0	0
BTDD-RRx	[c] : btd-RR + nad <==> actn-R + h + nadh	-1000	1000	-1000	1000	0	0	0
BTDt-RR	btd-RR[c] <==> btd-RR[e]	-1000	1000	-1000	1000	0	0	0
BTNt2i	btn[e] + h[e] --> btn[c] + h[c]	0	1000	0	1000	4.48909e-07	4.31253e-07	0
BTOHt	btoh[e] <==> btoh[c]	0	0	0	0	0	0	0
BUTKr	[c] : atp + but <==> adp + butpi	0	0	0	0	0	0	0
BUTt	but[e] <==> but[c]	0	0	0	0	0	0	0
CA2abc	atp[c] + ca2[e] + h2o[c] --> adp[c] + ca2[c] + h[c] + pi[c]	0	1000	0	1000	0.00114427	0.00109926	0
CBIAT	[c] : atp + cbi + h <==> adocbi + pppi	-1000	1000	-1000	1000	0	0	0
CBLAT	[c] : atp + cbl1 + h <==> adocbl + pppi	-1000	1000	-1000	1000	0	0	0
CBMKr	[c] : atp + co2 + nh4 <==> adp + cbp + (2) h	-1000	1000	-1000	1000	0.0781596	0.0750854	-0.003
CBPS	[c] : (2) atp + gln-L + h2o + hco3 --> (2) adp + cbp + glu-L + (2) h + pi	0	1000	0	1000	0	0	0
CDPMEK	[c] : 4c2me + atp --> 2p4c2me + adp + h	0	1000	0	1000	0.000135795	0.000130454	0
CHORM	[c] : chor --> pphn	0	1000	0	1000	0.0543822	0.0522433	-0.002
CHORS	[c] : 3psme --> chor + pi	0	1000	0	1000	0.0639978	0.0614807	-0.003
CITL	[c] : cit --> ac + oaa	0	1000	0	1000	0	0	0
CITRt2r	citr-L[e] + h[e] <==> citr-L[c] + h[c]	-1000	1000	-1000	1000	0	0	0
CLPNS120	[c] : (2) pg120 <==> clpn120 + glyc	-1000	1000	-1000	1000	0	0	0
CLPNS140	[c] : (2) pg140 <==> clpn140 + glyc	-1000	1000	-1000	1000	0.000599069	0.000575507	0
CLPNS160	[c] : (2) pg160 <==> clpn160 + glyc	-1000	1000	-1000	1000	0.00180843	0.0017373	0
CLPNS161	[c] : (2) pg161 <==> clpn161 + glyc	-1000	1000	-1000	1000	0.00264811	0.00254396	0
CLPNS180	[c] : (2) pg180 <==> clpn180 + glyc	-1000	1000	-1000	1000	0	0	0
CLPNS181	[c] : (2) pg181 <==> clpn181 + glyc	-1000	1000	-1000	1000	0.000105718	0.00010156	0
CLt3r_2	(2) cl[e] + h[c] <==> (2) cl[c] + h[e]	-1000	1000	-1000	1000	0.000572135	0.000549632	0
CO2t	co2[e] <==> co2[c]	-1000	1000	-1000	1000	-1.64574	-4.85341	3.207
COabc	atp[c] + cobalt2[e] + h2o[c] --> adp[c] + cobalt2[c] + h[c] + pi[c]	0	1000	0	1000	5.56647e-05	5.34753e-05	0
CODH4	[c] : co + fdxo-4:2 + h2o --> co2 + fdxr-4:2 + (2) h	0	1000	0	1000	0	0	0
CODH_ACS	[c] : co2 + coa + fdxr-4:2 + h + mecfsp --> accoa + cfesp + fdxo-4:2 + h2o	0	1000	0	1000	3.32096	1.7508	-1.57
COt	co[c] <==> co[e]	-1000	1000	-1000	1000	0	0	0
CPC2MT	[c] : amet + copre2 --> ahcys + copre3 + h	0	1000	0	1000	5.00534e-05	4.80847e-05	0
CPC3MT	[c] : amet + copre3 --> ahcys + copre4	0	1000	0	1000	5.00534e-05	4.80847e-05	0
CPC4MT	[c] : amet + copre4 --> ahcys + copre5 + h	0	1000	0	1000	5.00534e-05	4.80847e-05	0
CPC5MT	[c] : amet + copre5 + h2o --> acald + ahcys + copre6 + h	0	1000	0	1000	5.00534e-05	4.80847e-05	0
CPC6MT	[c] : (2) amet + codhpre6 --> (2) ahcys + co2 + copre8 + h	0	1000	0	1000	5.00534e-05	4.80847e-05	0
CPC6R	[c] : copre6 + h + nadph --> codhpre6 + nadp	0	1000	0	1000	5.00534e-05	4.80847e-05	0
CPC8MM	[c] : copre8 <==> cobya	-1000	1000	-1000	1000	5.00534e-05	4.80847e-05	0
CPPPGOAN2	[c] : (2) amet + cpppg3 + (2) fdxo-4:2 + (2) nadph --> (2) co2 + (2) dad-5 + (2) fdxr-4:2 + (2) h + (2) met-L + (2) nadp + pppg9	0	1000	0	1000	0	0	0
CS	[c] : accoa + h2o + oaa --> cit + coa + h	0	1000	0	1000	0.182324	0.175153	-0.007
CSND	[c] : csn + h + h2o --> nh4 + ura	0	1000	0	1000	0	0	0
CSNt2	csn[e] + h[e] --> csn[c] + h[c]	0	1000	0	1000	0	0	0
CTPS1	[c] : atp + nh4 + utp --> adp + ctp + (2) h + pi	0	1000	0	1000	0.0120281	0.011555	0
CTPS2	[c] : atp + gln-L + h2o + utp --> adp + ctp + glu-L + (2) h + pi	0	1000	0	1000	0	0	0
Cuabc	atp[c] + cu2[e] + h2o[c] --> adp[c] + cu2[c] + h[c] + pi[c]	0	1000	0	1000	0.000155771	0.000149645	0
CYRDAAT	[c] : atp + co1dam + h --> adcobdam + pppi	0	1000	0	1000	5.00534e-05	4.80847e-05	0
CYRDAR	[c] : (2) co2dam + nadh --> (2) co1dam + h + nad	0	1000	0	1000	2.50267e-05	2.40423e-05	0
CYRDAS	[c] : (2) atp + cobya + (2) gln-L + h2o --> (2) adp + co2dam + (2) glu-L + h + ppi	0	1000	0	1000	5.00534e-05	4.80847e-05	0
CYSabc	atp[c] + cys-L[e] + h2o[c] --> adp[c] + cys-L[c] + h[c] + pi[c]	0	1000	0	1000	0	0	0
CYSDS	[c] : cys-L + h2o --> h2s + nh4 + pyr	0	1000	0	1000	0	0	0
CYSS	[c] : acser + h2s --> ac + cys-L + h	0	1000	0	1000	0.0155183	0.014908	-0.001
CYSSADS	[c] : 3sala + (2) h --> ala-L + so2	0	1000	0	1000	0	0	0
CYSTGL	[c] : cyst-L + h2o --> 2obut + cys-L + nh4	0	1000	0	1000	0	0	0
CYSTL	[c] : cyst-L + h2o --> hcys-L + nh4 + pyr	0	1000	0	1000	0	0	0
CYSTS	[c] : hcys-L + ser-L --> cyst-L + h2o	0	1000	0	1000	0	0	0
CYTD	[c] : cytd + h + h2o --> nh4 + uri	0	1000	0	1000	0	0	0
CYTDK2	[c] : cytd + gtp --> cmp + gdp + h	0	1000	0	1000	0	0	0
CYTK1	[c] : atp + cmp <==> adp + cdp	-1000	1000	-1000	1000	0.193174	0.185576	-0.007
CYTK2	[c] : atp + dcmp <==> adp + dcdp	-1000	1000	-1000	1000	0	0	0
D-LACt2	h[e] + lac-D[e] <==> h[c] + lac-D[c]	-1000	1000	-1000	1000	0	0	0
DADA	[c] : dad-2 + h + h2o --> din + nh4	0	1000	0	1000	0	0	0
DADK	[c] : atp + damp <==> adp + dadp	-1000	1000	-1000	1000	0	0	0
DAGK120	[c] : 12dgr120 + atp --> adp + h + pa120	0	1000	0	1000	0	0	0
DAGK140	[c] : 12dgr140 + atp --> adp + h + pa140	0	1000	0	1000	0	0	0
DAGK160	[c] : 12dgr160 + atp --> adp + h + pa160	0	1000	0	1000	0	0	0
DAGK161	[c] : 12dgr161 + atp --> adp + h + pa161	0	1000	0	1000	0	0	0
DAGK180	[c] : 12dgr180 + atp --> adp + h + pa180	0	1000	0	1000	0	0	0
DAGK181	[c] : 12dgr181 + atp --> adp + h + pa181	0	1000	0	1000	0	0	0
DALAt2	ala-D[e] + h[e] --> ala-D[c] + h[c]	0	1000	0	1000	0.00637698	0.00612616	0
DAPDC	[c] : 26dap-M + h --> co2 + lys-L	0	1000	0	1000	0.0577481	0.0554768	-0.003
DAPE	[c] : 26dap-LL <==> 26dap-M	-1000	1000	-1000	1000	0.0641251	0.0616029	-0.002
DAPNH4T	[c] : glu-L + h + h2o + thdp --> 26dap-LL + akg	0	1000	0	1000	0.0641251	0.0616029	-0.002
DASYN120	[c] : ctp + h + pa120 --> cdpdddecg + ppi	0	1000	0	1000	0	0	0
DASYN140	[c] : ctp + h + pa140 --> cdpdtdecg + ppi	0	1000	0	1000	0.0123434	0.0118579	0
DASYN160	[c] : ctp + h + pa160 --> cdpdhdecg + ppi	0	1000	0	1000	0.037255	0.0357897	-0.001
DASYN161	[c] : ctp + h + pa161 --> cdpdhdec9eg + ppi	0	1000	0	1000	0.0545535	0.0524078	-0.003
DASYN180	[c] : ctp + h + pa180 --> cdpdodecg + ppi	0	1000	0	1000	0	0	0
DASYN181	[c] : ctp + h + pa181 --> cdpdodec11eg + ppi	0	1000	0	1000	0.002179	0.0020933	0
DB4PS	[c] : ru5p-D --> db4p + for + h	0	1000	0	1000	0	0	0
DCMPDAi	[c] : dcmp + h + h2o --> dump + nh4	0	1000	0	1000	0	0	0
DCYTD	[c] : dcyt + h + h2o --> duri + nh4	0	1000	0	1000	0	0	0
DDPA	[c] : e4p + h2o + pep --> 2dda7p + pi	0	1000	0	1000	0.0639978	0.0614807	-0.003
DDPGA	[c] : 4h2oglt <==> glx + pyr	-1000	1000	-1000	1000	0	0	0
DGK1	[c] : atp + dgmp <==> adp + dgdp	-1000	1000	-1000	1000	0	0	0
DHAD1	[c] : 23dhmb --> 3mob + h2o	0	1000	0	1000	0.147134	0.141347	-0.006
DHAD2	[c] : 23dhmp --> 3mop + h2o	0	1000	0	1000	0.0488909	0.046968	-0.002
DHAK	[c] : atp + dha --> adp + dhap + h	0	1000	0	1000	0.00516133	0.00495833	0
DHDPRy	[c] : 23dhdp + h + nadph --> nadp + thdp	0	1000	0	1000	0.0641251	0.0616029	-0.002
DHDPS	[c] : aspsa + pyr --> 23dhdp + h + (2) h2o	0	1000	0	1000	0.0641251	0.0616029	-0.002
DHFR	[c] : dhf + h + nadph <==> nadp + thf	-1000	1000	-1000	1000	0.00674688	0.00648151	-0.001
DHFS	[c] : atp + dhpt + glu-L --> adp + dhf + h + pi	0	1000	0	1000	0	0	0
DHNAOT4	[c] : dhna + h + octdp --> 2dmmql8 + co2 + ppi	0	1000	0	1000	0	0	0
DHNPA3	[c] : dhnpt --> 2ahhmp + gcald	0	1000	0	1000	0	0	0
DHORD5	[c] : dhor-S + mqn8 --> mql8 + orot	0	1000	0	1000	0.028383	0.0272666	-0.001
DHORTS	[c] : dhor-S + h2o <==> cbasp + h	-1000	1000	-1000	1000	-0.028383	-0.0272666	-0.001
DHPPDA	[c] : 25dhpp + h + h2o --> 5apru + nh4	0	1000	0	1000	0	0	0
DHPS	[c] : 2ahhmp + 4abz --> dhpt + h2o	0	1000	0	1000	0	0	0
DHPS2	[c] : 4abz + 6hmhptpp --> dhpt + ppi	0	1000	0	1000	0	0	0
DHPTDCs2	[c] : dhptd --> mdhdhf	0	1000	0	1000	0.000500534	0.000480847	-0.001
DHQD	[c] : 3dhq <==> 3dhsk + h2o	-1000	1000	-1000	1000	0.0639978	0.0614807	-0.003
DHQS	[c] : 2dda7p --> 3dhq + pi	0	1000	0	1000	0.0639978	0.0614807	-0.003
DMATT	[c] : dmpp + ipdp --> grdp + ppi	0	1000	0	1000	1.2345e-05	1.18595e-05	0
DMPPS	[c] : h + h2mb4p + nadh --> dmpp + h2o + nad	0	1000	0	1000	1.2345e-05	1.18595e-05	0
DPCOAK	[c] : atp + dpcoa --> adp + coa + h	0	1000	0	1000	0.000107065	0.000102854	0
DPR	[c] : 2dhp + h + nadph --> nadp + pant-R	0	1000	0	1000	0.000107065	0.000102854	0
DRPA	[c] : 2dr5p --> acald + g3p	0	1000	0	1000	0	0	0
DSERt2	h[e] + ser-D[e] --> h[c] + ser-D[c]	0	1000	0	1000	0	0	0
DTMPK	[c] : atp + dtmp <==> adp + dtdp	-1000	1000	-1000	1000	0.00654667	0.00628917	-0.001
DURAD	[c] : 56dura + nadp <==> h + nadph + ura	-1000	1000	-1000	1000	0	0	0
DURIPP	[c] : duri + pi <==> 2dr1p + ura	-1000	1000	-1000	1000	0	0	0
DUTPDP	[c] : dutp + h2o --> dump + h + ppi	0	1000	0	1000	0	0	0
DXPRIi	[c] : dxyl5p + h + nadph --> 2me4p + nadp	0	1000	0	1000	0.000135795	0.000130454	0
DXPS	[c] : g3p + h + pyr --> co2 + dxyl5p	0	1000	0	1000	0.000135795	0.000130454	0
EAR100x	[c] : h + nadh + tdec2eACP --> dcaACP + nad	0	1000	0	1000	0.0991968	0.0952952	-0.004
EAR120x	[c] : h + nadh + tddec2eACP --> ddcaACP + nad	0	1000	0	1000	0.0991968	0.0952952	-0.004
EAR121x	[c] : h + nadh + t3c5ddeceACP --> cddec5eACP + nad	0	1000	0	1000	0.113465	0.109002	-0.004
EAR140x	[c] : h + nadh + tmrs2eACP --> myrsACP + nad	0	1000	0	1000	0.0991968	0.0952952	-0.004
EAR141x	[c] : h + nadh + t3c7mrseACP --> nad + tdeACP	0	1000	0	1000	0.113465	0.109002	-0.004
EAR160x	[c] : h + nadh + tpalm2eACP --> nad + palmACP	0	1000	0	1000	0.0745099	0.0715793	-0.003
EAR161x	[c] : h + nadh + t3c9palmeACP --> hdeACP + nad	0	1000	0	1000	0.113465	0.109002	-0.004
EAR180x	[c] : h + nadh + toctd2eACP --> nad + ocdcaACP	0	1000	0	1000	0	0	0
EAR181x	[c] : h + nadh + t3c11vaceACP --> nad + octeACP	0	1000	0	1000	0.00435801	0.0041866	0
EAR40x	[c] : but2eACP + h + nadh --> butACP + nad	0	1000	0	1000	0.212662	0.204297	-0.009
EAR60x	[c] : h + nadh + thex2eACP --> hexACP + nad	0	1000	0	1000	0.212662	0.204297	-0.009
EAR80x	[c] : h + nadh + toct2eACP --> nad + ocACP	0	1000	0	1000	0.212662	0.204297	-0.009
ECOAH1	[c] : 3hbcoa <==> b2coa + h2o	0	0	0	0	0	0	0
EDA	[c] : 2ddg6p --> g3p + pyr	0	1000	0	1000	0	0	0
ENO	[c] : 2pg <==> h2o + pep	-1000	1000	-1000	1000	9.15095	9.18434	0.033
ETOHt	etoh[e] <==> etoh[c]	-1000	1000	-1000	1000	0	0	0
FACOAL140	[c] : atp + coa + ttdca <==> amp + ppi + tdcoa	-1000	1000	-1000	1000	0	0	0
FACOAL160	[c] : atp + coa + hdca <==> amp + pmtcoa + ppi	-1000	1000	-1000	1000	0	0	0
FACOAL180	[c] : atp + coa + ocdca <==> amp + ppi + stcoa	-1000	1000	-1000	1000	0	0	0
FBA	[c] : fdp <==> dhap + g3p	-1000	1000	-1000	1000	4.90122	4.9051	0.004
FBA3	[c] : s17bp <==> dhap + e4p	-1000	1000	-1000	1000	0	0	0
FBP	[c] : fdp + h2o --> f6p + pi	0	1000	0	1000	0.0987837	0.0948984	-0.004
FDH7	[c] : co2 + fdxr-4:2 + h <==> fdxo-4:2 + for	-1000	1000	-1000	1000	-4.80991	-6.45358	1.644
FE2abc	atp[c] + fe2[e] + h2o[c] --> adp[c] + fe2[c] + h[c] + pi[c]	0	1000	0	1000	0.00310241	0.00298039	0
FGLU	[c] : forglu + h + h2o --> frmd + glu-L	0	1000	0	1000	0	0	0
FMNAT	[c] : atp + fmn + h --> fad + ppi	0	1000	0	1000	5.00534e-05	4.80847e-05	0
FOLR2	[c] : fol + nadph --> dhf + nadp	0	1000	0	1000	0.000200213	0.000192339	0
FOLt	fol[e] + h[e] <==> fol[c] + h[c]	-1000	1000	-1000	1000	0.000200213	0.000192339	0
FORt2	for[e] + h[e] --> for[c] + h[c]	0	1000	0	1000	0	0	0
FRD2	[c] : fum + mql8 --> mqn8 + succ	0	1000	0	1000	0.028383	0.0272666	-0.001
FRNDPR2r	[c] : fdxr-4:2 + h + nadh + (2) nadp <==> fdxo-4:2 + nad + (2) nadph	-1000	1000	-1000	1000	3.42718	2.57262	-0.854
FRTT	[c] : frdp + ipdp --> ggdp + ppi	0	1000	0	1000	0	0	0
FRUK	[c] : atp + f1p --> adp + fdp + h	0	1000	0	1000	5	5	0
FRUpts	fru[e] + pep[c] --> f1p[c] + pyr[c]	0	1000	0	1000	5	5	0
FTHFLi	[c] : atp + for + thf --> 10fthf + adp + pi	0	1000	0	1000	3.21219	1.64631	-1.566
FUM	[c] : fum + h2o <==> mal-L	-1000	1000	-1000	1000	0.0933477	0.0896762	-0.003
G1PACT	[c] : accoa + gam1p --> acgam1p + coa + h	0	1000	0	1000	0.016218	0.0155801	0
G1PTT	[c] : dttp + g1p + h --> dtdpglu + ppi	0	1000	0	1000	0	0	0
G1SAT	[c] : glu1sa <==> 5aop	-1000	1000	-1000	1000	0.000400427	0.000384677	0
G3PAT120	[c] : ddcaACP + glyc3p --> 1ddecg3p + ACP	0	1000	0	1000	0	0	0
G3PAT140	[c] : glyc3p + myrsACP --> 1tdecg3p + ACP	0	1000	0	1000	0.0123434	0.0118579	0
G3PAT160	[c] : glyc3p + palmACP --> 1hdecg3p + ACP	0	1000	0	1000	0.037255	0.0357897	-0.001
G3PAT161	[c] : glyc3p + hdeACP --> 1hdec9eg3p + ACP	0	1000	0	1000	0.0545535	0.0524078	-0.003
G3PAT180	[c] : glyc3p + ocdcaACP --> 1odecg3p + ACP	0	1000	0	1000	0	0	0
G3PAT181	[c] : glyc3p + octeACP --> 1odec11eg3p + ACP	0	1000	0	1000	0.002179	0.0020933	0
G3PCT	[c] : ctp + glyc3p + h --> cdpglyc + ppi	0	1000	0	1000	0.0866002	0.083194	-0.004
G3PD2	[c] : glyc3p + nadp <==> dhap + h + nadph	-1000	1000	-1000	1000	-0.221835	-0.21311	-0.009
G5SADr	[c] : glu5sa <==> 1pyr5c + h + h2o	-1000	1000	-1000	1000	0.0371995	0.0357364	-0.001
G5SD	[c] : glu5p + h + nadph --> glu5sa + nadp + pi	0	1000	0	1000	0.0371995	0.0357364	-0.001
GALabc	atp[c] + gal[e] + h2o[c] --> adp[c] + gal[c] + h[c] + pi[c]	0	1000	0	1000	0	0	0
GALCTD	[c] : galct-D --> 5dh4dglc + h2o	0	1000	0	1000	0	0	0
GALCTNt2r	galctn-D[e] + h[e] <==> galctn-D[c] + h[c]	-1000	1000	-1000	1000	0	0	0
GALU	[c] : g1p + h + utp <==> ppi + udpg	-1000	1000	-1000	1000	0	0	0
GALURt2r	galur[e] + h[e] <==> galur[c] + h[c]	-1000	1000	-1000	1000	0	0	0
GAPD	[c] : g3p + nad + pi <==> 13dpg + h + nadh	-1000	1000	-1000	1000	9.52135	9.54017	0.019
GARFT	[c] : 10fthf + gar <==> fgam + h + thf	-1000	1000	-1000	1000	0.0368465	0.0353972	-0.002
GCCa	[c] : gly + h + lpro --> alpro + co2	0	1000	0	1000	0	0	0
GCCb	[c] : alpro + thf --> dhlpro + mlthf + nh4	0	1000	0	1000	0	0	0
GCCc	[c] : dhlpro + nad --> h + lpro + nadh	0	1000	0	1000	0	0	0
GF6PTA	[c] : f6p + gln-L --> gam6p + glu-L	0	1000	0	1000	0.016218	0.0155801	0
GHMT2r	[c] : ser-L + thf <==> gly + h2o + mlthf	-1000	1000	-1000	1000	0.231575	0.222466	-0.01
GK1	[c] : atp + gmp <==> adp + gdp	-1000	1000	-1000	1000	0.0176314	0.0169379	-0.001
GK2	[c] : datp + gmp <==> dadp + gdp	-1000	1000	-1000	1000	0	0	0
GLCNt2r	glcn[e] + h[e] <==> glcn[c] + h[c]	-1000	1000	-1000	1000	0	0	0
GLCRD	[c] : glcr --> 5dh4dglc + h2o	0	1000	0	1000	0	0	0
GLCt2	glc-D[e] + h[e] --> glc-D[c] + h[c]	0	1000	0	1000	0	0	0
GLCURt2r	glcur[e] + h[e] <==> glcur[c] + h[c]	-1000	1000	-1000	1000	0	0	0
GLNabc	atp[c] + gln-L[e] + h2o[c] --> adp[c] + gln-L[c] + h[c] + pi[c]	0	1000	0	1000	0	0	0
GLNS	[c] : atp + glu-L + nh4 --> adp + gln-L + h + pi	0	1000	0	1000	0.208636	0.20043	-0.009
GLU5K	[c] : atp + glu-L --> adp + glu5p	0	1000	0	1000	0.0371995	0.0357364	-0.001
GLUabc	atp[c] + glu-L[e] + h2o[c] --> adp[c] + glu-L[c] + h[c] + pi[c]	0	1000	0	1000	0	0	0
GLUDy	[c] : glu-L + h2o + nadp <==> akg + h + nadph + nh4	-1000	1000	-1000	1000	-1.44057	-1.38391	-0.057
GLUPRT	[c] : gln-L + h2o + prpp --> glu-L + ppi + pram	0	1000	0	1000	0.0368465	0.0353972	-0.002
GLUR	[c] : glu-D <==> glu-L	-1000	1000	-1000	1000	-0.00637698	-0.00612616	0
GLUSy	[c] : akg + gln-L + h + nadph --> (2) glu-L + nadp	0	1000	0	1000	0	0	0
GLUt2	glu-L[e] + h[e] --> glu-L[c] + h[c]	0	1000	0	1000	0	0	0
GLUt4	glu-L[e] + na1[e] --> glu-L[c] + na1[c]	0	1000	0	1000	0	0	0
GLUTRR	[c] : glutrna + h + nadph --> glu1sa + nadp + trnaglu	0	1000	0	1000	0.000400427	0.000384677	0
GLUTRS	[c] : atp + glu-L + trnaglu --> amp + glutrna + ppi	0	1000	0	1000	0.000400427	0.000384677	0
GLYBt2r	glyb[e] + h[e] <==> glyb[c] + h[c]	-1000	1000	-1000	1000	0	0	0
GLYCDx	[c] : glyc + nad --> dha + h + nadh	0	1000	0	1000	0.00516133	0.00495833	0
GLYCK	[c] : atp + glyc-R --> 3pg + adp + h	0	1000	0	1000	0	0	0
GLYCL	[c] : gly + nad + thf --> co2 + mlthf + nadh + nh4	0	1000	0	1000	0	0	0
GLYCt	glyc[c] <==> glyc[e]	-1000	1000	-1000	1000	0	0	0
GLYt2	gly[e] + h[e] --> gly[c] + h[c]	0	1000	0	1000	0	0	0
GMPS2	[c] : atp + gln-L + h2o + xmp --> amp + glu-L + gmp + (2) h + ppi	0	1000	0	1000	0.0175813	0.0168898	-0.001
GND	[c] : 6pgc + nadp --> co2 + nadph + ru5p-D	0	1000	0	1000	0	0	0
GNK	[c] : atp + glcn --> 6pgc + adp + h	0	1000	0	1000	0	0	0
GPDDA1	[c] : g3pc + h2o --> chol + glyc3p + h	0	1000	0	1000	0	0	0
GPDDA2	[c] : g3pe + h2o --> etha + glyc3p + h	0	1000	0	1000	0	0	0
GPDDA4	[c] : g3pg + h2o --> glyc + glyc3p + h	0	1000	0	1000	0	0	0
GRTT	[c] : grdp + ipdp --> frdp + ppi	0	1000	0	1000	1.2345e-05	1.18595e-05	0
GTPCI	[c] : gtp + h2o --> ahdt + for + h	0	1000	0	1000	0	0	0
GTPCII	[c] : gtp + (3) h2o --> 25dhpp + for + (2) h + ppi	0	1000	0	1000	0	0	0
GTPDPK	[c] : atp + gtp --> amp + gdptp + h	0	1000	0	1000	0	0	0
GUAD	[c] : gua + h + h2o --> nh4 + xan	0	1000	0	1000	0	0	0
GUAPRT	[c] : gua + prpp --> gmp + ppi	0	1000	0	1000	0	0	0
H2Ot	h2o[e] <==> h2o[c]	-1000	1000	-1000	1000	-5.95945	-7.36126	1.402
H2td	h2[c] <==> h2[e]	-1000	1000	-1000	1000	0	0	0
HACD1	[c] : aacoa + h + nadh <==> 3hbcoa + nad	0	0	0	0	0	0	0
HAMR	[c] : (2) h + ham + nadh --> h2o + nad + nh4	0	1000	0	1000	0	1.6362	1.636
HCITS	[c] : accoa + akg + h2o --> coa + h + hcit	0	1000	0	1000	0	0	0
HCO3E	[c] : co2 + h2o <==> h + hco3	-1000	1000	-1000	1000	1.87919	1.80528	-0.074
HETZK	[c] : 4mhetz + atp --> 4mpetz + adp + h	0	1000	0	1000	0	0	0
HEX1	[c] : atp + glc-D --> adp + g6p + h	0	1000	0	1000	0	0	0
HISD	[c] : his-L --> nh4 + urcan	0	1000	0	1000	0	0	0
HISt2r	h[e] + his-L[e] <==> h[c] + his-L[c]	-1000	1000	-1000	1000	0	0	0
HISTD	[c] : h2o + histd + (2) nad --> (3) h + his-L + (2) nadh	0	1000	0	1000	0.0159426	0.0153155	-0.001
HISTP	[c] : h2o + hisp --> histd + pi	0	1000	0	1000	0.0159426	0.0153155	-0.001
HMBS	[c] : h2o + (4) ppbng --> hmbil + (4) nh4	0	1000	0	1000	5.00534e-05	4.80847e-05	0
HMPK1	[c] : 4ahmmp + atp --> 4ampm + adp + h	0	1000	0	1000	0	0	0
HPPK	[c] : 2ahhmp + atp --> 2ahhmd + amp + h	0	1000	0	1000	0	0	0
HSDy	[c] : hom-L + nadp <==> aspsa + h + nadph	-1000	1000	-1000	1000	-0.0259126	-0.0248934	-0.001
HSERTA	[c] : accoa + hom-L <==> achms + coa	-1000	1000	-1000	1000	0.0259126	0.0248934	-0.001
HSK	[c] : atp + hom-L --> adp + h + phom	0	1000	0	1000	0	0	0
HSST	[c] : hom-L + succoa --> coa + suchms	0	1000	0	1000	0	0	0
HSTPT	[c] : glu-L + imacp --> akg + hisp	0	1000	0	1000	0.0159426	0.0153155	-0.001
HXAND	[c] : h2o + hxan + nad --> h + nadh + xan	0	1000	0	1000	0	0	0
HXPRT	[c] : hxan + prpp --> imp + ppi	0	1000	0	1000	0	0	0
HYD2	(2) h[c] + h2[c] + mqn8[c] --> (2) h[e] + mql8[c]	0	1000	0	1000	0	0	0
HYDFDi	[c] : fdxr-4:2 + (2) h --> fdxo-4:2 + h2	0	0	0	0	0	0	0
HYDFDN2r	[c] : fdxo-4:2 + (2) h2 + nadp <==> fdxr-4:2 + (3) h + nadph	-1000	1000	-1000	1000	0	0	0
HYDFDNr	[c] : fdxr-4:2 + (3) h + nadh <==> fdxo-4:2 + (2) h2 + nad	0	0	0	0	0	0	0
ICDHx	[c] : icit + nad <==> akg + co2 + nadh	-1000	1000	-1000	1000	0.182324	0.175153	-0.007
IG3PS	[c] : gln-L + prlp --> aicar + eig3p + glu-L + h	0	1000	0	1000	0.0159426	0.0153155	-0.001
IGPDH	[c] : eig3p --> h2o + imacp	0	1000	0	1000	0.0159426	0.0153155	-0.001
IGPS	[c] : 2cpr5p + h --> 3ig3p + co2 + h2o	0	1000	0	1000	0.00956558	0.00918935	-0.001
ILEt2r	h[e] + ile-L[e] <==> h[c] + ile-L[c]	-1000	1000	-1000	1000	0	0	0
ILETA	[c] : akg + ile-L <==> 3mop + glu-L	-1000	1000	-1000	1000	-0.0488909	-0.046968	-0.002
ILETRS	[c] : atp + ile-L + trnaile --> amp + iletrna + ppi	0	1000	0	1000	0	0	0
IMPC	[c] : h2o + imp <==> fprica	-1000	1000	-1000	1000	-0.052739	-0.0506646	-0.002
IMPD	[c] : h2o + imp + nad --> h + nadh + xmp	0	1000	0	1000	0.0175813	0.0168898	-0.001
IPDPS	[c] : h + h2mb4p + nadh --> h2o + ipdp + nad	0	1000	0	1000	0.00012345	0.000118595	0
IPMD	[c] : 3c2hmp + nad --> 3c4mop + h + nadh	0	1000	0	1000	0.0758165	0.0728345	-0.003
IPPMIa	[c] : 3c2hmp <==> 2ippm + h2o	-1000	1000	-1000	1000	-0.0758165	-0.0728345	-0.003
IPPMIb	[c] : 2ippm + h2o <==> 3c3hmp	-1000	1000	-1000	1000	-0.0758165	-0.0728345	-0.003
IPPS	[c] : 3mob + accoa + h2o --> 3c3hmp + coa + h	0	1000	0	1000	0.0758165	0.0728345	-0.003
IZPN	[c] : 4izp + h2o --> forglu + h	0	1000	0	1000	0	0	0
Kabc	atp[c] + h2o[c] + k[e] --> adp[c] + h[c] + k[c] + pi[c]	0	1000	0	1000	0.042911	0.0412232	-0.002
KARA1	[c] : 23dhmb + nadp <==> alac-S + h + nadph	-1000	1000	-1000	1000	-0.147134	-0.141347	-0.006
KARA2	[c] : 2ahbut + h + nadph <==> 23dhmp + nadp	-1000	1000	-1000	1000	0.0488909	0.046968	-0.002
KAS14	[c] : acACP + h + malACP --> ACP + actACP + co2	0	1000	0	1000	0	0	0
KAS15	[c] : accoa + h + malACP --> actACP + co2 + coa	0	1000	0	1000	0.212662	0.204297	-0.009
LCARS	[c] : h + lald-L + nadh <==> 12ppd-S + nad	-1000	1000	-1000	1000	0	0	0
LDH_D	[c] : lac-D + nad <==> h + nadh + pyr	-1000	1000	-1000	1000	0	0	0
LEUt2r	h[e] + leu-L[e] <==> h[c] + leu-L[c]	-1000	1000	-1000	1000	0	0	0
LEUTA	[c] : akg + leu-L <==> 4mop + glu-L	-1000	1000	-1000	1000	-0.0758165	-0.0728345	-0.003
LEUTRS	[c] : atp + leu-L + trnaleu --> amp + leutrna + ppi	0	1000	0	1000	0	0	0
LYSDC	[c] : h + lys-L --> 15dap + co2	0	1000	0	1000	0	0	0
LYSt2r	h[e] + lys-L[e] <==> h[c] + lys-L[c]	-1000	1000	-1000	1000	0	0	0
MALTabc	atp[c] + h2o[c] + malt[e] --> adp[c] + h[c] + malt[c] + pi[c]	0	1000	0	1000	0	0	0
MALTHXabc	atp[c] + h2o[c] + malthx[e] --> adp[c] + h[c] + malthx[c] + pi[c]	0	1000	0	1000	0	0	0
MALTTRabc	atp[c] + h2o[c] + malttr[e] --> adp[c] + h[c] + malttr[c] + pi[c]	0	1000	0	1000	0	0	0
MAN1PT2	[c] : gdp + h + man1p --> gdpmann + pi	0	1000	0	1000	0	0	0
MAN6PI	[c] : man6p <==> f6p	-1000	1000	-1000	1000	0	0	0
MANpts	man[e] + pep[c] --> man6p[c] + pyr[c]	0	1000	0	1000	0	0	0
MCOATA	[c] : ACP + malcoa <==> coa + malACP	-1000	1000	-1000	1000	1.4683	1.41055	-0.057
MCTP1Aex	[e] : murein5p5p --> ala-D + murein5px4p	0	1000	0	1000	0.00146748	0.00140977	0
MCTP1Bex	[e] : murein5p5p --> alaala + murein5px3p	0	1000	0	1000	0	0	0
MCTP2Aex	[e] : murein5p5p5p --> (2) ala-D + murein5px4px4p	0	1000	0	1000	0.000181135	0.00017401	0
MDDCP1ex	[e] : h2o + murein5px4p --> ala-D + murein4px4p	0	1000	0	1000	0.00146748	0.00140977	0
MDDCP2ex	[e] : h2o + murein5px4px4p --> ala-D + murein4px4px4p	0	1000	0	1000	0.000181135	0.00017401	0
MDDCP3ex	[e] : h2o + murein5p5p --> ala-D + murein5p4p	0	1000	0	1000	0.0014493	0.0013923	0
MDDCP4ex	[e] : h2o + murein5p4p --> ala-D + murein4p4p	0	1000	0	1000	0.0014493	0.0013923	0
MDDCP5ex	[e] : h2o + murein5p3p --> ala-D + murein4p3p	0	1000	0	1000	0	0	0
MDH	[c] : mal-L + nad <==> h + nadh + oaa	-1000	1000	-1000	1000	0.0933477	0.0896762	-0.003
ME1	[c] : mal-L + nad --> co2 + nadh + pyr	0	1000	0	1000	0	0	0
ME2	[c] : mal-L + nadp --> co2 + nadph + pyr	0	1000	0	1000	0	0	0
MECDPDH2	[c] : 2mecdp + nadh --> h2mb4p + h2o + nad	0	1000	0	1000	0.000135795	0.000130454	0
MECDPS	[c] : 2p4c2me --> 2mecdp + cmp	0	1000	0	1000	0.000135795	0.000130454	0
MEPCT	[c] : 2me4p + ctp + h --> 4c2me + ppi	0	1000	0	1000	0.000135795	0.000130454	0
METAT	[c] : atp + h2o + met-L --> amet + pi + ppi	0	1000	0	1000	0.000550587	0.000528931	0
METR	[c] : 5mthf + cfesp <==> mecfsp + thf	-1000	1000	-1000	1000	3.32096	1.7508	-1.57
METS	[c] : 5mthf + hcys-L --> h + met-L + thf	0	1000	0	1000	0.0264131	0.0253743	-0.001
METt2r	h[e] + met-L[e] <==> h[c] + met-L[c]	-1000	1000	-1000	1000	0	0	0
METTRS	[c] : atp + met-L + trnamet --> amp + mettrna + ppi	0	1000	0	1000	0	0	0
MGSA	[c] : dhap --> mthgxl + pi	0	1000	0	1000	0	0	0
MGt5	mg2[c] <==> mg2[e]	-1000	1000	-1000	1000	-0.00190697	-0.00183196	0
MNabc	atp[c] + h2o[c] + mn2[e] --> adp[c] + h[c] + mn2[c] + pi[c]	0	1000	0	1000	0	0	0
MNt2	h[e] + mn2[e] --> h[c] + mn2[c]	0	1000	0	1000	0.000151956	0.000145979	0
MOBDabc	atp[c] + h2o[c] + mobd[e] --> adp[c] + h[c] + mobd[c] + pi[c]	0	1000	0	1000	1.57118e-06	1.50938e-06	0
MOHMT	[c] : 3mob + h2o + mlthf --> 2dhp + thf	0	1000	0	1000	0.000107065	0.000102854	0
MPTG2ex	[e] : murein5p5p + uaagmda --> h + murein5p5p5p + udcpdp	0	1000	0	1000	0.000181135	0.00017401	0
MPTGex	[e] : (2) uaagmda --> (2) h + murein5p5p + (2) udcpdp	0	1000	0	1000	0.00309792	0.00297608	0
MTAN	[c] : 5mta + h2o --> 5mtr + ade	0	1000	0	1000	0	0	0
MTHFC	[c] : h2o + methf <==> 10fthf + h	-1000	1000	-1000	1000	-3.12255	-1.5602	-1.563
MTHFD	[c] : mlthf + nadp <==> methf + nadph	-1000	1000	-1000	1000	-3.12255	-1.5602	-1.563
MTHFR5	[c] : fdxo-4:2 + h + mlthf + (2) nadh <==> 5mthf + fdxr-4:2 + (2) nad	-1000	1000	-1000	1000	3.34742	1.77622	-1.571
MTHTHFSs	[c] : h2o + mdhdhf --> mththf	0	1000	0	1000	0.000500534	0.000480847	-0.001
NADK	[c] : atp + nad --> adp + h + nadp	0	1000	0	1000	0.000100331	9.6385e-05	0
NADS1	[c] : atp + dnad + nh4 --> amp + h + nad + ppi	0	1000	0	1000	0.000511532	0.000491412	-0.001
NADS2	[c] : atp + dnad + gln-L + h2o --> amp + glu-L + h + nad + ppi	0	1000	0	1000	0	0	0
NAPRT	[c] : h + nac + prpp --> nicrnt + ppi	0	1000	0	1000	5.00534e-05	4.80847e-05	0
NAt3_2	(2) h[e] + na1[c] --> (2) h[c] + na1[e]	0	1000	0	1000	0	0	0
NDPK1	[c] : atp + gdp <==> adp + gtp	-1000	1000	-1000	1000	0.0912787	0.0876886	-0.003
NDPK2	[c] : atp + udp <==> adp + utp	-1000	1000	-1000	1000	0.0380542	0.0365575	-0.001
NDPK3	[c] : atp + cdp <==> adp + ctp	-1000	1000	-1000	1000	0.190233	0.18275	-0.007
NDPK4	[c] : atp + dtdp <==> adp + dttp	-1000	1000	-1000	1000	0.00654667	0.00628917	-0.001
NDPK5	[c] : atp + dgdp <==> adp + dgtp	-1000	1000	-1000	1000	0.00294125	0.00282557	0
NDPK6	[c] : atp + dudp <==> adp + dutp	-1000	1000	-1000	1000	0	0	0
NDPK7	[c] : atp + dcdp <==> adp + dctp	-1000	1000	-1000	1000	0.00294125	0.00282557	0
NDPK8	[c] : atp + dadp <==> adp + datp	-1000	1000	-1000	1000	0.00654667	0.00628917	-0.001
NFORGLUAH	[c] : Nforglu + h2o --> for + glu-L + (2) h	0	1000	0	1000	0	0	0
NH4t	nh4[e] <==> nh4[c]	-1000	1000	-1000	1000	1.70319	0	-1.703
NIabc	atp[c] + h2o[c] + ni2[e] --> adp[c] + h[c] + ni2[c] + pi[c]	0	1000	0	1000	7.09276e-05	6.81379e-05	0
NIT1b	[c] : (16) atp + (4) fdxr-4:2 + (16) h2o + n2 --> (16) adp + (4) fdxo-4:2 + (6) h + h2 + (2) nh4 + (16) pi	0	1000	0	1000	0	0	0
NNAM	[c] : h2o + ncam --> nac + nh4	0	1000	0	1000	0	0	0
NNAT	[c] : atp + h + nicrnt --> dnad + ppi	0	1000	0	1000	0.000511532	0.000491412	-0.001
NNDMBRT	[c] : dmbzid + nicrnt --> 5prdmbz + h + nac	0	1000	0	1000	5.00534e-05	4.80847e-05	0
NNDPR	[c] : (2) h + prpp + quln --> co2 + nicrnt + ppi	0	1000	0	1000	0.000511532	0.000491412	-0.001
NO2t2r	h[e] + no2[e] <==> h[c] + no2[c]	-1000	1000	-1000	1000	0	0	0
NO3t2	h[e] + no3[e] --> h[c] + no3[c]	0	1000	0	1000	0	1.6362	1.636
NTPP1	[c] : dgtp + h2o --> dgmp + h + ppi	0	1000	0	1000	0	0	0
NTPP10	[c] : ditp + h2o --> dimp + h + ppi	0	1000	0	1000	0	0	0
NTPP2	[c] : gtp + h2o --> gmp + h + ppi	0	1000	0	1000	0	0	0
NTPP3	[c] : dctp + h2o --> dcmp + h + ppi	0	1000	0	1000	0	0	0
NTPP4	[c] : ctp + h2o --> cmp + h + ppi	0	1000	0	1000	0	0	0
NTPP5	[c] : datp + h2o --> damp + h + ppi	0	1000	0	1000	0	0	0
NTPP6	[c] : atp + h2o --> amp + h + ppi	0	1000	0	1000	0	0	0
NTPP7	[c] : dttp + h2o --> dtmp + h + ppi	0	1000	0	1000	0	0	0
NTPP8	[c] : h2o + utp --> h + ppi + ump	0	1000	0	1000	0	0	0
NTPP9	[c] : h2o + itp --> h + imp + ppi	0	1000	0	1000	0	0	0
NTRARf	[c] : fdxr-4:2 + (2) h + no3 --> fdxo-4:2 + h2o + no2	0	1000	0	1000	0	1.6362	1.636
NTRIR5	[c] : (2) fdxr-4:2 + (5) h + no2 --> (2) fdxo-4:2 + h2o + ham	0	1000	0	1000	0	1.6362	1.636
OBTFL	[c] : 2obut + coa --> for + ppcoa	0	1000	0	1000	0	0	0
OCBT	[c] : cbp + orn <==> citr-L + h + pi	-1000	1000	-1000	1000	0.0497766	0.0478188	-0.002
OCTDPS	[c] : frdp + (5) ipdp --> octdp + (5) ppi	0	1000	0	1000	0	0	0
OMCDC	[c] : 3c4mop + h --> 4mop + co2	0	1000	0	1000	0.0758165	0.0728345	-0.003
OMPDC	[c] : h + orot5p --> co2 + ump	0	1000	0	1000	0.028383	0.0272666	-0.001
ORNDC	[c] : h + orn --> co2 + ptrc	0	1000	0	1000	0	0	0
ORNTAC	[c] : acorn + glu-L <==> acglu + orn	-1000	1000	-1000	1000	0.0497766	0.0478188	-0.002
ORPT	[c] : orot5p + ppi <==> orot + prpp	-1000	1000	-1000	1000	-0.028383	-0.0272666	-0.001
P5CR	[c] : 1pyr5c + (2) h + nadph --> nadp + pro-L	0	1000	0	1000	0	0	0
P5CRx	[c] : 1pyr5c + (2) h + nadh --> nad + pro-L	0	1000	0	1000	0.0371995	0.0357364	-0.001
PANTS	[c] : ala-B + atp + pant-R --> amp + h + pnto-R + ppi	0	1000	0	1000	0.000107065	0.000102854	0
PAPPT3	[c] : udcpp + ugmda --> uagmda + ump	0	1000	0	1000	0.00637698	0.00612616	0
PBUTT	[c] : btcoa + pi <==> butpi + coa	0	0	0	0	0	0	0
PC	[c] : atp + hco3 + pyr --> adp + h + oaa + pi	0	1000	0	1000	0.410877	0.394716	-0.016
PC11M	[c] : amet + pre4 --> ahcys + h + pre5	0	1000	0	1000	0	0	0
PC17M	[c] : amet + pre3b --> ahcys + (3) h + pre4	0	1000	0	1000	0	0	0
PC20M	[c] : amet + dscl --> ahcys + h + pre3a	0	1000	0	1000	0	0	0
PC6AR	[c] : h + nadph + pre6a --> nadp + pre6b	0	1000	0	1000	0	0	0
PC6YM	[c] : (2) amet + pre6b --> (2) ahcys + co2 + (2) h + pre8	0	1000	0	1000	0	0	0
PC8XM	[c] : h + pre8 --> hgbyr	0	1000	0	1000	0	0	0
PDX5PO2	[c] : nad + pdx5p --> h + nadh + pydx5p	0	1000	0	1000	0	0	0
PFK	[c] : atp + f6p --> adp + fdp + h	0	1000	0	1000	0	0	0
PFK_2	[c] : atp + tag6p-D --> adp + h + tagdp-D	0	1000	0	1000	0	0	0
PFK_3	[c] : atp + s7p --> adp + h + s17bp	0	1000	0	1000	0	0	0
PFL	[c] : coa + pyr --> accoa + for	0	1000	0	1000	8.02204	8.09984	0.078
PGAMT	[c] : gam1p <==> gam6p	-1000	1000	-1000	1000	-0.016218	-0.0155801	0
PGCD	[c] : 3pg + nad --> 3php + h + nadh	0	1000	0	1000	0.370399	0.355831	-0.014
PGI	[c] : g6p <==> f6p	-1000	1000	-1000	1000	0	0	0
PGK	[c] : 3pg + atp <==> 13dpg + adp	-1000	1000	-1000	1000	-9.52135	-9.54017	0.019
PGM	[c] : 2pg <==> 3pg	-1000	1000	-1000	1000	-9.15095	-9.18434	0.033
PGMT	[c] : g1p <==> g6p	-1000	1000	-1000	1000	0	0	0
PGPP120	[c] : h2o + pgp120 --> pg120 + pi	0	1000	0	1000	0	0	0
PGPP140	[c] : h2o + pgp140 --> pg140 + pi	0	1000	0	1000	0.00335515	0.00322318	0
PGPP160	[c] : h2o + pgp160 --> pg160 + pi	0	1000	0	1000	0.0101272	0.00972885	0
PGPP161	[c] : h2o + pgp161 --> pg161 + pi	0	1000	0	1000	0.0148297	0.0142464	-0.001
PGPP180	[c] : h2o + pgp180 --> pg180 + pi	0	1000	0	1000	0	0	0
PGPP181	[c] : h2o + pgp181 --> pg181 + pi	0	1000	0	1000	0.000592111	0.000568822	0
PGSA120	[c] : cdpdddecg + glyc3p --> cmp + h + pgp120	0	1000	0	1000	0	0	0
PGSA140	[c] : cdpdtdecg + glyc3p --> cmp + h + pgp140	0	1000	0	1000	0.00335515	0.00322318	0
PGSA160	[c] : cdpdhdecg + glyc3p --> cmp + h + pgp160	0	1000	0	1000	0.0101272	0.00972885	0
PGSA161	[c] : cdpdhdec9eg + glyc3p --> cmp + h + pgp161	0	1000	0	1000	0.0148297	0.0142464	-0.001
PGSA180	[c] : cdpdodecg + glyc3p --> cmp + h + pgp180	0	1000	0	1000	0	0	0
PGSA181	[c] : cdpdodec11eg + glyc3p --> cmp + h + pgp181	0	1000	0	1000	0.000592111	0.000568822	0
PHETA1	[c] : akg + phe-L <==> glu-L + phpyr	-1000	1000	-1000	1000	-0.0311767	-0.0299505	-0.001
PHETRS	[c] : atp + phe-L + trnaphe --> amp + phetrna + ppi	0	1000	0	1000	0	0	0
PIabc	atp[c] + h2o[c] + pi[e] --> adp[c] + h[c] + (2) pi[c]	0	1000	0	1000	0	0	0
PIt2r	h[e] + pi[e] <==> h[c] + pi[c]	-1000	1000	-1000	1000	0.266441	0.255961	-0.01
PLPS	[c] : g3p + gln-L + r5p --> glu-L + h + (3) h2o + pi + pydx5p	0	1000	0	1000	5.00534e-05	4.80847e-05	0
PMPK	[c] : 4ampm + atp --> 2mahmp + adp	0	1000	0	1000	0	0	0
PNP	[c] : pi + rnam <==> h + ncam + r1p	-1000	1000	-1000	1000	0	0	0
PNTK	[c] : atp + pnto-R --> 4ppan + adp + h	0	1000	0	1000	0.000107065	0.000102854	0
POR	[c] : coa + fdxo-4:2 + pyr <==> accoa + co2 + fdxr-4:2 + h	-1000	1000	-1000	1000	0	0	0
PPA	[c] : h2o + ppi --> h + (2) pi	0	1000	0	1000	0.620011	0.595625	-0.024
PPAKr	[c] : adp + ppap <==> atp + ppa	-1000	1000	-1000	1000	0	0	0
PPBNGS	[c] : (2) 5aop --> h + (2) h2o + ppbng	0	1000	0	1000	0.000200213	0.000192339	0
PPCDC	[c] : 4ppcys + h --> co2 + pan4p	0	1000	0	1000	0.000107065	0.000102854	0
PPCK	[c] : atp + oaa --> adp + co2 + pep	0	1000	0	1000	0	0	0
PPDK	[c] : atp + pi + pyr --> amp + h + pep + ppi	0	1000	0	1000	0	0	0
PPM	[c] : r1p <==> r5p	-1000	1000	-1000	1000	0	0	0
PPM2	[c] : 2dr1p <==> 2dr5p	-1000	1000	-1000	1000	0	0	0
PPNCL2	[c] : 4ppan + ctp + cys-L --> 4ppcys + cmp + h + ppi	0	1000	0	1000	0.000107065	0.000102854	0
PPND	[c] : nad + pphn --> 34hpp + co2 + nadh	0	1000	0	1000	0.0232055	0.0222927	-0.001
PPNDH	[c] : h + pphn --> co2 + h2o + phpyr	0	1000	0	1000	0.0311767	0.0299505	-0.001
PRAGS	[c] : atp + gly + pram --> adp + gar + h + pi	0	1000	0	1000	0.0368465	0.0353972	-0.002
PRAI	[c] : pran <==> 2cpr5p	-1000	1000	-1000	1000	0.00956558	0.00918935	-0.001
PRAIS	[c] : atp + fpram --> adp + air + (2) h + pi	0	1000	0	1000	0.0368465	0.0353972	-0.002
PRAMPC	[c] : h2o + prbamp --> prfp	0	1000	0	1000	0.0159426	0.0153155	-0.001
PRASCS	[c] : 5aizc + asp-L + atp <==> 25aics + adp + h + pi	-1000	1000	-1000	1000	0.0367964	0.0353491	-0.002
PRATPP	[c] : h2o + prbatp --> h + ppi + prbamp	0	1000	0	1000	0.0159426	0.0153155	-0.001
PRFGS	[c] : atp + fgam + gln-L + h2o --> adp + fpram + glu-L + h + pi	0	1000	0	1000	0.0368465	0.0353972	-0.002
PRMICI	[c] : prfp <==> prlp	-1000	1000	-1000	1000	0.0159426	0.0153155	-0.001
PROt4	na1[e] + pro-L[e] --> na1[c] + pro-L[c]	0	1000	0	1000	0	0	0
PRPPS	[c] : atp + r5p <==> amp + h + prpp	-1000	1000	-1000	1000	0.0917997	0.088189	-0.004
PSCVT	[c] : pep + skm5p <==> 3psme + pi	-1000	1000	-1000	1000	0.0639978	0.0614807	-0.003
PSD120	[c] : h + ps120 --> co2 + pe120	0	1000	0	1000	0	0	0
PSD140	[c] : h + ps140 --> co2 + pe140	0	1000	0	1000	0.00898828	0.00863476	0
PSD160	[c] : h + ps160 --> co2 + pe160	0	1000	0	1000	0.0271278	0.0260608	-0.001
PSD161	[c] : h + ps161 --> co2 + pe161	0	1000	0	1000	0.0397237	0.0381613	-0.002
PSD180	[c] : h + ps180 --> co2 + pe180	0	1000	0	1000	0	0	0
PSD181	[c] : h + ps181 --> co2 + pe181	0	1000	0	1000	0.00158689	0.00152448	0
PSERT	[c] : 3php + glu-L --> akg + pser-L	0	1000	0	1000	0.370399	0.355831	-0.014
PSP_L	[c] : h2o + pser-L --> pi + ser-L	0	1000	0	1000	0.370349	0.355783	-0.014
PSSA120	[c] : cdpdddecg + ser-L --> cmp + h + ps120	0	1000	0	1000	0	0	0
PSSA140	[c] : cdpdtdecg + ser-L --> cmp + h + ps140	0	1000	0	1000	0.00898828	0.00863476	0
PSSA160	[c] : cdpdhdecg + ser-L --> cmp + h + ps160	0	1000	0	1000	0.0271278	0.0260608	-0.001
PSSA161	[c] : cdpdhdec9eg + ser-L --> cmp + h + ps161	0	1000	0	1000	0.0397237	0.0381613	-0.002
PSSA180	[c] : cdpdodecg + ser-L --> cmp + h + ps180	0	1000	0	1000	0	0	0
PSSA181	[c] : cdpdodec11eg + ser-L --> cmp + h + ps181	0	1000	0	1000	0.00158689	0.00152448	0
PTA2	[c] : pi + ppcoa --> coa + ppap	0	1000	0	1000	0	0	0
PTAr	[c] : accoa + pi <==> actp + coa	-1000	1000	-1000	1000	9.34618	7.93236	-1.414
PTPATi	[c] : atp + h + pan4p --> dpcoa + ppi	0	1000	0	1000	0.000107065	0.000102854	0
PTRCabc	atp[c] + h2o[c] + ptrc[e] --> adp[c] + h[c] + pi[c] + ptrc[c]	0	1000	0	1000	0	0	0
PTRCTA	[c] : akg + ptrc --> 4abutn + glu-L	0	1000	0	1000	0	0	0
PUNP1	[c] : adn + pi <==> ade + r1p	-1000	1000	-1000	1000	0	0	0
PUNP2	[c] : dad-2 + pi <==> 2dr1p + ade	-1000	1000	-1000	1000	0	0	0
PUNP3	[c] : gsn + pi <==> gua + r1p	-1000	1000	-1000	1000	0	0	0
PUNP4	[c] : dgsn + pi <==> 2dr1p + gua	-1000	1000	-1000	1000	0	0	0
PUNP5	[c] : ins + pi <==> hxan + r1p	-1000	1000	-1000	1000	0	0	0
PUNP6	[c] : din + pi <==> 2dr1p + hxan	-1000	1000	-1000	1000	0	0	0
PUNP7	[c] : pi + xtsn <==> r1p + xan	-1000	1000	-1000	1000	0	0	0
PYDXNK	[c] : atp + pydxn --> adp + h + pdx5p	0	1000	0	1000	0	0	0
PYDXNtr	pydxn[e] <==> pydxn[c]	-1000	1000	-1000	1000	0	0	0
PYK	[c] : adp + h + pep --> atp + pyr	0	1000	0	1000	4.01657	4.05525	0.038
PYNP1	[c] : csn + r1p --> cytd + pi	0	1000	0	1000	0	0	0
PYRt2r	h[e] + pyr[e] <==> h[c] + pyr[c]	-1000	1000	-1000	1000	0	0	0
QULNS	[c] : dhap + iasp --> (2) h2o + pi + quln	0	1000	0	1000	0.000511532	0.000491412	-0.001
RBFK	[c] : atp + ribflv --> adp + fmn + h	0	1000	0	1000	5.00534e-05	4.80847e-05	0
RBFSa	[c] : 4r5au + db4p --> dmlz + (2) h2o + pi	0	1000	0	1000	0	0	0
RBK	[c] : atp + rib-D --> adp + h + r5p	0	1000	0	1000	0	0	0
RBK_L1	[c] : atp + rbl-L --> adp + h + ru5p-L	0	1000	0	1000	0	0	0
RBP4E	[c] : ru5p-L <==> xu5p-D	-1000	1000	-1000	1000	0	0	0
RHCCE	[c] : rhcys --> dhptd + hcys-L	0	1000	0	1000	0.000500534	0.000480847	-0.001
RIBabc	atp[c] + h2o[c] + rib-D[e] --> adp[c] + h[c] + pi[c] + rib-D[c]	0	1000	0	1000	0	0	0
RIBFLVt2	h[e] + ribflv[e] --> h[c] + ribflv[c]	0	1000	0	1000	0.000100107	9.61694e-05	0
RMI	[c] : rmn <==> rml	-1000	1000	-1000	1000	0	0	0
RMK	[c] : atp + rml --> adp + h + rml1p	0	1000	0	1000	0	0	0
RMNt	h[e] + rmn[e] --> h[c] + rmn[c]	0	1000	0	1000	0	0	0
RMPA	[c] : rml1p <==> dhap + lald-L	-1000	1000	-1000	1000	0	0	0
RNDR1	[c] : adp + trdrd --> dadp + h2o + trdox	0	1000	0	1000	0.00654667	0.00628917	-0.001
RNDR2	[c] : gdp + trdrd --> dgdp + h2o + trdox	0	1000	0	1000	0.00294125	0.00282557	0
RNDR3	[c] : cdp + trdrd --> dcdp + h2o + trdox	0	1000	0	1000	0.00294125	0.00282557	0
RNDR4	[c] : trdrd + udp --> dudp + h2o + trdox	0	1000	0	1000	0.00654667	0.00628917	-0.001
RNF	fdxr-4:2[c] + (3) h[c] + nad[c] <==> fdxo-4:2[c] + (2) h[e] + nadh[c]	-1000	1000	-1000	1000	1.19331	-1.20959	0.017
RNTR1	[c] : atp + trdrd --> datp + h2o + trdox	0	1000	0	1000	0	0	0
RNTR2	[c] : gtp + trdrd --> dgtp + h2o + trdox	0	1000	0	1000	0	0	0
RNTR3	[c] : ctp + trdrd --> dctp + h2o + trdox	0	1000	0	1000	0	0	0
RNTR4	[c] : trdrd + utp --> dutp + h2o + trdox	0	1000	0	1000	0	0	0
RPE	[c] : ru5p-D <==> xu5p-D	-1000	1000	-1000	1000	-0.0825658	-0.0793183	-0.004
RPI	[c] : r5p <==> ru5p-D	-1000	1000	-1000	1000	-0.0825658	-0.0793183	-0.004
RZ5PP	[c] : 5prdmbz + h2o --> pi + rdmbzi	0	1000	0	1000	5.00534e-05	4.80847e-05	0
SADT2	[c] : atp + gtp + h2o + so4 --> aps + gdp + pi + ppi	0	1000	0	1000	0.0414309	0.0398014	-0.001
SDPDS	[c] : h2o + sl26da --> 26dap-LL + succ	0	1000	0	1000	0	0	0
SDPTA	[c] : akg + sl26da <==> glu-L + sl2a6o	-1000	1000	-1000	1000	0	0	0
SELNPS	[c] : atp + h2o + seln --> amp + pi + selnp	0	1000	0	1000	0	0	0
SERAT	[c] : accoa + ser-L <==> acser + coa	-1000	1000	-1000	1000	0.0155183	0.014908	-0.001
SERD_L	[c] : ser-L --> nh4 + pyr	0	1000	0	1000	0	0	0
SERt2r	h[e] + ser-L[e] <==> h[c] + ser-L[c]	-1000	1000	-1000	1000	0	0	0
SERTRS	[c] : atp + ser-L + trnaser --> amp + ppi + sertrna	0	1000	0	1000	0	0	0
SHCHCC	[c] : cobalt2 + dscl --> copre2 + (3) h	0	1000	0	1000	5.00534e-05	4.80847e-05	0
SHCHD2	[c] : dscl + nad --> h + nadh + scl	0	1000	0	1000	0	0	0
SHCHF	[c] : fe2 + scl --> (3) h + sheme	0	1000	0	1000	0	0	0
SHK3Dr	[c] : 3dhsk + h + nadph <==> nadp + skm	-1000	1000	-1000	1000	0.0639978	0.0614807	-0.003
SHKK	[c] : atp + skm --> adp + h + skm5p	0	1000	0	1000	0.0639978	0.0614807	-0.003
SHSL2r	[c] : h2s + suchms <==> h + hcys-L + succ	-1000	1000	-1000	1000	0	0	0
SO4t2	h[e] + so4[e] --> h[c] + so4[c]	0	1000	0	1000	0.0423844	0.0407174	-0.001
SPMDabc	atp[c] + h2o[c] + spmd[e] --> adp[c] + h[c] + pi[c] + spmd[c]	0	1000	0	1000	0	0	0
SPMS	[c] : ametam + ptrc --> 5mta + h + spmd	0	1000	0	1000	0	0	0
SPODM	[c] : (2) h + (2) o2s --> h2o2 + o2	0	1000	0	1000	0	0	0
SSALx	[c] : h2o + nad + sucsal --> (2) h + nadh + succ	0	1000	0	1000	0	0	0
STPT2	[c] : pser-L + thr-L --> ser-L + thrp	0	1000	0	1000	5.00534e-05	4.80847e-05	0
SULabc	atp[c] + h2o[c] + so4[e] --> adp[c] + h[c] + pi[c] + so4[c]	0	1000	0	1000	0	0	0
SULR3	[c] : (3) fdxr-4:2 + (8) h + so3 --> (3) fdxo-4:2 + (3) h2o + h2s	0	1000	0	1000	0.0414309	0.0398014	-0.001
T2DECAI	[c] : tdec2eACP <==> cdec3eACP	-1000	1000	-1000	1000	0.113465	0.109002	-0.004
TALA	[c] : g3p + s7p <==> e4p + f6p	-1000	1000	-1000	1000	-0.00928396	-0.00891881	0
TAURabc	atp[c] + h2o[c] + taur[e] --> adp[c] + h[c] + pi[c] + taur[c]	0	1000	0	1000	0	0	0
TDPDRE	[c] : dtdp4d6dg --> dtdp4d6dm	0	1000	0	1000	0	0	0
TDPDRR	[c] : dtdp4d6dm + h + nadph --> dtdprmn + nadp	0	1000	0	1000	0	0	0
TDPGDH	[c] : dtdpglu --> dtdp4d6dg + h2o	0	1000	0	1000	0	0	0
TECAS_CL	[c] : (25) ala-D + (25) atp + (25) cdpglyc + uacmam --> (25) amp + (25) cmp + (26) h + (25) ppi + teca_CL + udp	0	1000	0	1000	0.00346401	0.00332776	0
THDPS	[c] : h2o + succoa + thdp --> coa + sl2a6o	0	1000	0	1000	0	0	0
THFGLUS	[c] : atp + glu-L + thf <==> adp + h + pi + thfglu	-1000	1000	-1000	1000	0	0	0
THMt2	h[e] + thm[e] --> h[c] + thm[c]	0	1000	0	1000	5.00534e-05	4.80847e-05	0
THRAr	[c] : thr-L <==> acald + gly	-1000	1000	-1000	1000	-0.091632	-0.088028	-0.004
THRD_L	[c] : thr-L --> 2obut + nh4	0	1000	0	1000	0.0488909	0.046968	-0.002
THRPD	[c] : h + thrp --> applp + co2	0	1000	0	1000	5.00534e-05	4.80847e-05	0
THRS	[c] : h2o + phom --> pi + thr-L	0	1000	0	1000	0	0	0
TKT1	[c] : r5p + xu5p-D <==> g3p + s7p	-1000	1000	-1000	1000	-0.00928396	-0.00891881	0
TKT2	[c] : e4p + xu5p-D <==> f6p + g3p	-1000	1000	-1000	1000	-0.0732818	-0.0703995	-0.003
TMDS	[c] : dump + mlthf --> dhf + dtmp	0	1000	0	1000	0.00654667	0.00628917	-0.001
TMK	[c] : atp + thm --> adp + h + thmmp	0	1000	0	1000	5.00534e-05	4.80847e-05	0
TMN	[c] : h2o + thm --> 4ahmmp + 4mhetz + h	0	1000	0	1000	0	0	0
TMPK	[c] : atp + thmmp --> adp + thmpp	0	1000	0	1000	5.00534e-05	4.80847e-05	0
TMPPP	[c] : 2mahmp + 4mpetz + h --> ppi + thmmp	0	1000	0	1000	0	0	0
TPI	[c] : dhap <==> g3p	-1000	1000	-1000	1000	4.68403	4.69646	0.012
TRDR	[c] : h + nadph + trdox --> nadp + trdrd	0	1000	0	1000	0.0604068	0.0580309	-0.002
TRPS1	[c] : 3ig3p + ser-L --> g3p + h2o + trp-L	0	1000	0	1000	0.00956558	0.00918935	-0.001
TRPS2	[c] : indole + ser-L --> h2o + trp-L	0	1000	0	1000	0	0	0
TRPS3	[c] : 3ig3p --> g3p + indole	0	1000	0	1000	0	0	0
TRPt2r	h[e] + trp-L[e] <==> h[c] + trp-L[c]	-1000	1000	-1000	1000	0	0	0
TRSARr	[c] : 2h3oppan + h + nadh <==> glyc-R + nad	-1000	1000	-1000	1000	0	0	0
TYRTA	[c] : akg + tyr-L <==> 34hpp + glu-L	-1000	1000	-1000	1000	-0.0232055	-0.0222927	-0.001
UAAGDS	[c] : 26dap-M + atp + uamag --> adp + h + pi + ugmd	0	1000	0	1000	0.00637698	0.00612616	0
UAAGMDt	uaagmda[c] <==> uaagmda[e]	-1000	1000	-1000	1000	0.00637698	0.00612616	0
UAG2E	[c] : uacgam <==> uacmam	-1000	1000	-1000	1000	0.00346401	0.00332776	0
UAG2EMA	[c] : h2o + uacgam <==> acmana + h + udp	-1000	1000	-1000	1000	0	0	0
UAGCVT	[c] : pep + uacgam --> pi + uaccg	0	1000	0	1000	0.00637698	0.00612616	0
UAGDP	[c] : acgam1p + h + utp --> ppi + uacgam	0	1000	0	1000	0.016218	0.0155801	0
UAGPT3	[c] : uacgam + uagmda --> h + uaagmda + udp	0	1000	0	1000	0.00637698	0.00612616	0
UAMAGS	[c] : atp + glu-D + uama --> adp + h + pi + uamag	0	1000	0	1000	0.00637698	0.00612616	0
UAMAS	[c] : ala-L + atp + uamr --> adp + h + pi + uama	0	1000	0	1000	0.00637698	0.00612616	0
UAPGR	[c] : h + nadph + uaccg --> nadp + uamr	0	1000	0	1000	0.00637698	0.00612616	0
UDCPDP	[c] : h2o + udcpdp --> h + pi + udcpp	0	1000	0	1000	0	0	0
UDCPDPex	[e] : h2o + udcpdp --> h + pi + udcpp	0	1000	0	1000	0.00637698	0.00612616	0
UDCPDPS	[c] : frdp + (8) ipdp --> (8) ppi + udcpdp	0	1000	0	1000	1.2345e-05	1.18595e-05	0
UDCPPtexi	udcpp[e] --> udcpp[c]	0	1000	0	1000	0.00637698	0.00612616	0
UDPG4E	[c] : udpg <==> udpgal	-1000	1000	-1000	1000	0	0	0
UDPGALM	[c] : udpgal --> udpgalfur	0	1000	0	1000	0	0	0
UDPGD	[c] : h2o + (2) nad + udpg --> (3) h + (2) nadh + udpglcur	0	1000	0	1000	0	0	0
UGMDDS	[c] : alaala + atp + ugmd --> adp + h + pi + ugmda	0	1000	0	1000	0.00637698	0.00612616	0
UMPK	[c] : atp + ump <==> adp + udp	-1000	1000	-1000	1000	0.0347599	0.0333928	-0.002
UPP3MT	[c] : (2) amet + uppg3 --> (2) ahcys + dscl + h	0	1000	0	1000	5.00534e-05	4.80847e-05	0
UPP3S	[c] : hmbil --> h2o + uppg3	0	1000	0	1000	5.00534e-05	4.80847e-05	0
UPPRT	[c] : prpp + ura --> ppi + ump	0	1000	0	1000	0	0	0
URAt2	h[e] + ura[e] --> h[c] + ura[c]	0	1000	0	1000	0	0	0
URCN	[c] : h2o + urcan --> 4izp	0	1000	0	1000	0	0	0
URIDK2r	[c] : atp + dump <==> adp + dudp	-1000	1000	-1000	1000	-0.00654667	-0.00628917	-0.001
URIK1	[c] : atp + uri --> adp + h + ump	0	1000	0	1000	0	0	0
URIK2	[c] : gtp + uri --> gdp + h + ump	0	1000	0	1000	0	0	0
URIK3	[c] : itp + uri --> h + idp + ump	0	1000	0	1000	0	0	0
VALt2r	h[e] + val-L[e] <==> h[c] + val-L[c]	-1000	1000	-1000	1000	0	0	0
VALTA	[c] : akg + val-L <==> 3mob + glu-L	-1000	1000	-1000	1000	-0.0712107	-0.0684098	-0.003
VALTRS	[c] : atp + trnaval + val-L --> amp + ppi + valtrna	0	1000	0	1000	0	0	0
XAND	[c] : h2o + nad + xan --> h + nadh + urate	0	1000	0	1000	0	0	0
XANt2	h[e] + xan[e] --> h[c] + xan[c]	0	1000	0	1000	0	0	0
XPPT	[c] : prpp + xan --> ppi + xmp	0	1000	0	1000	0	0	0
XYLabc	atp[c] + h2o[c] + xyl-D[e] --> adp[c] + h[c] + pi[c] + xyl-D[c]	0	1000	0	1000	0	0	0
XYLI1	[c] : xyl-D <==> xylu-D	-1000	1000	-1000	1000	0	0	0
XYLI2	[c] : glc-D <==> fru	-1000	1000	-1000	1000	0	0	0
XYLK	[c] : atp + xylu-D --> adp + h + xu5p-D	0	1000	0	1000	0	0	0
XYLt2	h[e] + xyl-D[e] --> h[c] + xyl-D[c]	0	1000	0	1000	0	0	0
ZNabc	atp[c] + h2o[c] + zn2[e] --> adp[c] + h[c] + pi[c] + zn2[c]	0	1000	0	1000	7.47434e-05	7.18036e-05	0
Cl_biomass_DSM_WT_46p666M1	[c] : (0.000223) 10fthf + (0.000223) 5mthf + (0.000279) accoa + (0.000223) adocbl + (0.385133) ala-L + (0.000223) amet + (0.221767) arg-L + (0.180728) asn-L + (0.180728) asp-L + (46.719016) atp + (0.000002) btn + (0.005098) ca2 + (0.000223) chor + (0.005098) cl + (0.002669) clpn140 + (0.008057) clpn160 + (0.011798) clpn161 + (0.000471) clpn181 + (0.000167) coa + (0.000025) cobalt2 + (0.040484) ct…	0	1000	0	1000	0.224455	0.215626	-0.008
DM_MTHTHF	[c] : mththf -->	0	1000	0	1000	0.000500534	0.000480847	-0.001
DM_succ(c)	[c] : succ -->	0	1000	0	1000	0.028383	0.0272666	-0.001
EX_ac(e)	[e] : ac <==>	0	1000	0	1000	9.29603	7.88418	-1.412
EX_ala-D(e)	[e] : ala-D <==>	0	1000	0	1000	0	0	0
EX_alaala(e)	[e] : alaala <==>	0	1000	0	1000	0	0	0
EX_alltn(e)	[e] : alltn <==>	0	1000	0	1000	0	0	0
EX_arab-L(e)	[e] : arab-L <==>	0	1000	0	1000	0	0	0
EX_araban-L(e)	[e] : araban-L <==>	0	1000	0	1000	0	0	0
EX_arg-L(e)	[e] : arg-L <==>	0	1000	0	1000	0	0	0
EX_asn-L(e)	[e] : asn-L <==>	0	1000	0	1000	0	0	0
EX_asp-L(e)	[e] : asp-L <==>	0	1000	0	1000	0	0	0
EX_btd-RR(e)	[e] : btd-RR <==>	0	1000	0	1000	0	0	0
EX_btn(e)	[e] : btn <==>	-1000	1000	-1000	1000	-4.48909e-07	-4.31253e-07	0
EX_btoh(e)	[e] : btoh <==>	0	1000	0	1000	0	0	0
EX_but(e)	[e] : but <==>	0	1000	0	1000	0	0	0
EX_ca2(e)	[e] : ca2 <==>	-1000	1000	-1000	1000	-0.00114427	-0.00109926	0
EX_citr-L(e)	[e] : citr-L <==>	0	1000	0	1000	0	0	0
EX_cl(e)	[e] : cl <==>	-1000	1000	-1000	1000	-0.00114427	-0.00109926	0
EX_co(e)	[e] : co <==>	0	1000	0	1000	0	0	0
EX_co2(e)	[e] : co2 <==>	0	1000	0	1000	1.64574	4.85341	3.207
EX_cobalt2(e)	[e] : cobalt2 <==>	-1000	1000	-1000	1000	-5.56647e-05	-5.34753e-05	0
EX_csn(e)	[e] : csn <==>	0	1000	0	1000	0	0	0
EX_cu2(e)	[e] : cu2 <==>	-1000	1000	-1000	1000	-0.000155771	-0.000149645	0
EX_cys-L(e)	[e] : cys-L <==>	0	1000	0	1000	0	0	0
EX_etoh(e)	[e] : etoh <==>	0	1000	0	1000	0	0	0
EX_fe2(e)	[e] : fe2 <==>	-1000	1000	-1000	1000	-0.00310241	-0.00298039	0
EX_fol(e)	[e] : fol <==>	-1000	1000	-1000	1000	-0.000200213	-0.000192339	0
EX_for(e)	[e] : for <==>	0	1000	0	1000	0	0	0
EX_fru(e)	[e] : fru <==>	-5	1000	-5	1000	-5	-5	0
EX_gal(e)	[e] : gal <==>	0	1000	0	1000	0	0	0
EX_galctn-D(e)	[e] : galctn-D <==>	0	1000	0	1000	0	0	0
EX_galur(e)	[e] : galur <==>	0	1000	0	1000	0	0	0
EX_glc(e)	[e] : glc-D <==>	0	1000	0	1000	0	0	0
EX_glcn(e)	[e] : glcn <==>	0	1000	0	1000	0	0	0
EX_glcur(e)	[e] : glcur <==>	0	1000	0	1000	0	0	0
EX_gln-L(e)	[e] : gln-L <==>	0	1000	0	1000	0	0	0
EX_glu-L(e)	[e] : glu-L <==>	0	1000	0	1000	0	0	0
EX_gly(e)	[e] : gly <==>	0	1000	0	1000	0	0	0
EX_glyb(e)	[e] : glyb <==>	0	1000	0	1000	0	0	0
EX_glyc(e)	[e] : glyc <==>	0	1000	0	1000	0	0	0
EX_h(e)	[e] : h <==>	-1000	1000	-1000	1000	10.5374	5.80428	-4.733
EX_h2(e)	[e] : h2 <==>	0	1000	0	1000	0	0	0
EX_h2o(e)	[e] : h2o <==>	-1000	1000	-1000	1000	5.94853	7.35076	1.402
EX_his-L(e)	[e] : his-L <==>	0	1000	0	1000	0	0	0
EX_ile-L(e)	[e] : ile-L <==>	0	1000	0	1000	0	0	0
EX_k(e)	[e] : k <==>	-1000	1000	-1000	1000	-0.042911	-0.0412232	-0.002
EX_lac-D(e)	[e] : lac-D <==>	0	1000	0	1000	0	0	0
EX_lac-L(e)	[e] : lac-L <==>	0	1000	0	1000	0	0	0
EX_leu-L(e)	[e] : leu-L <==>	0	1000	0	1000	0	0	0
EX_lys-L(e)	[e] : lys-L <==>	0	1000	0	1000	0	0	0
EX_malt(e)	[e] : malt <==>	0	1000	0	1000	0	0	0
EX_malthx(e)	[e] : malthx <==>	0	1000	0	1000	0	0	0
EX_malttr(e)	[e] : malttr <==>	0	1000	0	1000	0	0	0
EX_man(e)	[e] : man <==>	0	1000	0	1000	0	0	0
EX_met-L(e)	[e] : met-L <==>	0	1000	0	1000	0	0	0
EX_mg2(e)	[e] : mg2 <==>	-1000	1000	-1000	1000	-0.00190697	-0.00183196	0
EX_mn2(e)	[e] : mn2 <==>	-1000	1000	-1000	1000	-0.000151956	-0.000145979	0
EX_mobd(e)	[e] : mobd <==>	-1000	1000	-1000	1000	-1.57118e-06	-1.50938e-06	0
EX_murein4p3p(e)	[e] : murein4p3p <==>	0	1000	0	1000	0	0	0
EX_murein4p4p(e)	[e] : murein4p4p <==>	0	1000	0	1000	0	0	0
EX_murein4px4p(e)	[e] : murein4px4p <==>	0	1000	0	1000	0	0	0
EX_murein4px4px4p(e)	[e] : murein4px4px4p <==>	0	1000	0	1000	0	0	0
EX_murein5p3p(e)	[e] : murein5p3p <==>	0	1000	0	1000	0	0	0
EX_murein5p4p(e)	[e] : murein5p4p <==>	0	1000	0	1000	0	0	0
EX_murein5p5p(e)	[e] : murein5p5p <==>	0	1000	0	1000	0	0	0
EX_murein5p5p5p(e)	[e] : murein5p5p5p <==>	0	1000	0	1000	0	0	0
EX_murein5px3p(e)	[e] : murein5px3p <==>	0	1000	0	1000	0	0	0
EX_murein5px4p(e)	[e] : murein5px4p <==>	0	1000	0	1000	0	0	0
EX_murein5px4px4p(e)	[e] : murein5px4px4p <==>	0	1000	0	1000	0	0	0
EX_na1(e)	[e] : na1 <==>	-1000	1000	-1000	1000	0	0	0
EX_nh4(e)	[e] : nh4 <==>	-1000	1000	0	1000	-1.70319	0	-1.703
EX_ni2(e)	[e] : ni2 <==>	-1000	1000	-1000	1000	-7.09276e-05	-6.81379e-05	0
EX_no2(e)	[e] : no2 <==>	0	1000	0	1000	0	0	0
EX_no3(e)	[e] : no3 <==>	0	1000	-10	1000	0	-1.6362	1.636
EX_pi(e)	[e] : pi <==>	-1000	1000	-1000	1000	-0.260064	-0.249835	-0.01
EX_pro-L(e)	[e] : pro-L <==>	0	1000	0	1000	0	0	0
EX_ptrc(e)	[e] : ptrc <==>	0	1000	0	1000	0	0	0
EX_pydxn(e)	[e] : pydxn <==>	0	1000	0	1000	0	0	0
EX_pyr(e)	[e] : pyr <==>	0	1000	0	1000	0	0	0
EX_rib-D(e)	[e] : rib-D <==>	0	1000	0	1000	0	0	0
EX_ribflv(e)	[e] : ribflv <==>	-1000	1000	-1000	1000	-0.000100107	-9.61694e-05	0
EX_rmn(e)	[e] : rmn <==>	0	1000	0	1000	0	0	0
EX_ser-D(e)	[e] : ser-D <==>	0	1000	0	1000	0	0	0
EX_ser-L(e)	[e] : ser-L <==>	0	1000	0	1000	0	0	0
EX_so4(e)	[e] : so4 <==>	-1000	1000	-1000	1000	-0.0423844	-0.0407174	-0.001
EX_spmd(e)	[e] : spmd <==>	0	1000	0	1000	0	0	0
EX_taur(e)	[e] : taur <==>	0	1000	0	1000	0	0	0
EX_thm(e)	[e] : thm <==>	-1000	1000	-1000	1000	-5.00534e-05	-4.80847e-05	0
EX_trp-L(e)	[e] : trp-L <==>	0	1000	0	1000	0	0	0
EX_uaagmda(e)	[e] : uaagmda <==>	0	1000	0	1000	0	0	0
EX_udcpdp(e)	[e] : udcpdp <==>	0	1000	0	1000	0	0	0
EX_udcpp(e)	[e] : udcpp <==>	0	1000	0	1000	0	0	0
EX_ura(e)	[e] : ura <==>	0	1000	0	1000	0	0	0
EX_val-L(e)	[e] : val-L <==>	0	1000	0	1000	0	0	0
EX_xan(e)	[e] : xan <==>	0	1000	0	1000	0	0	0
EX_xyl-D(e)	[e] : xyl-D <==>	0	1000	0	1000	0	0	0
EX_zn2(e)	[e] : zn2 <==>	-1000	1000	-1000	1000	-7.47434e-05	-7.18036e-05	0
