# Supplementary material for: Characterizing acetogenic metabolism using a genome-scale metabolic reconstruction of Clostridium ljungdahlii
Source: Microb Cell Fact. 2013 Nov 25;12:118. doi: 10.1186/1475-2859-12-118 (PMC4222884; doi:10.1186/1475-2859-12-118)
Supplement: Additional file 3: Table S2 — Differential expression of C. ljungdahlii grown on fructose and autotrophically on H2/CO2. [file 1475-2859-12-118-S3.xlsx]

## Sheet: Sheet1
Table S2: Differential expression of C. ljungdahlii grown on fructose and autotrophically on hydrogen/CO2
test_id	gene_id	gene	locus	sample_1	sample_2	status	FPKM(Fructose)	FPKM(Autotrophic)	log2(fold_change)	test_stat	p_value	q_value	significant	log2FPKM(Fructose)	log2FPKM(Autotrophic)	abs(log2FC)
CLJU_c00010	chromosomal replication initiator protein	dnaA	gi|300853232|ref|NC_014328.1|:100-1453	Fruc	Auto	OK	259.746	257.467	-0.012714	0.0121806	0.990282	0.999559	no	8.02096	8.00824	0.012714
CLJU_c00020	DNA polymerase III subunit beta	dnaN	gi|300853232|ref|NC_014328.1|:1709-2813	Fruc	Auto	OK	26.8805	23.0591	-0.221224	0.228008	0.81964	0.999559	no	4.74849	4.52726	0.221224
CLJU_c00030	hypothetical protein	-	gi|300853232|ref|NC_014328.1|:2840-3047	Fruc	Auto	OK	22.0022	12.3585	-0.832138	0.51188	0.608735	0.999559	no	4.45958	3.62743	0.832138
CLJU_c00040	DNA replication and repair protein RecF	recF	gi|300853232|ref|NC_014328.1|:3116-4217	Fruc	Auto	OK	95.265	71.5227	-0.413545	0.433139	0.664914	0.999559	no	6.57387	6.16033	0.413545
CLJU_c00050	hypothetical protein	-	gi|300853232|ref|NC_014328.1|:4235-4499	Fruc	Auto	OK	76.0142	78.9861	0.0553286	-0.0475059	0.96211	0.999559	no	6.2482	6.30353	0.0553286
CLJU_c00060	DNA gyrase subunit B	gyrB1	gi|300853232|ref|NC_014328.1|:4516-6430	Fruc	Auto	OK	97.6106	79.1614	-0.302241	0.303578	0.761449	0.999559	no	6.60897	6.30673	0.302241
CLJU_c00070	DNA gyrase subunit A	gyrA1	gi|300853232|ref|NC_014328.1|:6447-8919	Fruc	Auto	OK	212.911	183.509	-0.214402	0.199146	0.842149	0.999559	no	7.73411	7.51971	0.214402
CLJU_c00120	hypothetical protein	-	gi|300853232|ref|NC_014328.1|:14598-15102	Fruc	Auto	OK	20.0549	14.5532	-0.462623	0.389318	0.697041	0.999559	no	4.32588	3.86326	0.462623
CLJU_c00130	transcriptional regulator	-	gi|300853232|ref|NC_014328.1|:15221-15737	Fruc	Auto	OK	62.8258	102.764	0.709913	-0.738401	0.460271	0.999559	no	5.97329	6.68319	0.709913
CLJU_c00140	hypothetical protein	-	gi|300853232|ref|NC_014328.1|:15782-18500	Fruc	Auto	OK	74.5485	106.778	0.518365	-0.507352	0.611908	0.999559	no	6.22011	6.73847	0.518365
CLJU_c00150	FAD-dependent oxidoreductase	-	gi|300853232|ref|NC_014328.1|:18575-19967	Fruc	Auto	OK	33.4147	68.9453	1.04497	-1.10155	0.270655	0.999559	no	5.06241	6.10738	1.04497
CLJU_c00160	hypothetical protein	-	gi|300853232|ref|NC_014328.1|:19982-20333	Fruc	Auto	OK	59.4046	97.7657	0.718753	-0.678436	0.497495	0.999559	no	5.8925	6.61126	0.718753
CLJU_c00170	seryl-tRNA synthetase	serS	gi|300853232|ref|NC_014328.1|:20706-21987	Fruc	Auto	OK	127.463	45.8127	-1.47626	1.52763	0.126604	0.891427	no	6.99393	5.51768	1.47626
CLJU_c00210	phage integrase-like protein	-	gi|300853232|ref|NC_014328.1|:22790-23966	Fruc	Auto	OK	39.8238	44.5578	0.162047	-0.17256	0.862997	0.999559	no	5.31556	5.47761	0.162047
CLJU_c00220	phage protein with HTH motif	-	gi|300853232|ref|NC_014328.1|:24695-25259	Fruc	Auto	OK	51.8023	40.6759	-0.348843	0.345764	0.72952	0.999559	no	5.69494	5.3461	0.348843
CLJU_c00230	DNA-binding protein	-	gi|300853232|ref|NC_014328.1|:25404-25608	Fruc	Auto	NOTEST	0	0	0	0	1	1	no	N/A	N/A	0
CLJU_c00240	hypothetical protein	-	gi|300853232|ref|NC_014328.1|:25610-26405	Fruc	Auto	NOTEST	0.175172	0	-1.79769e+308	-1.79769e+308	0.183921	1	no			N/A
CLJU_c00250	hypothetical protein	-	gi|300853232|ref|NC_014328.1|:26719-26938	Fruc	Auto	OK	2.26134	0	-1.79769e+308	-1.79769e+308	0.183921	0.989191	no			N/A
CLJU_c00260	hypothetical protein	-	gi|300853232|ref|NC_014328.1|:26965-27394	Fruc	Auto	NOTEST	0	0	0	0	1	1	no	N/A	N/A	0
CLJU_c00270	hypothetical protein	-	gi|300853232|ref|NC_014328.1|:27677-28085	Fruc	Auto	NOTEST	0	0	0	0	1	1	no	N/A	N/A	0
CLJU_c00280	hypothetical protein	-	gi|300853232|ref|NC_014328.1|:28155-28335	Fruc	Auto	NOTEST	0	0	0	0	1	1	no	N/A	N/A	0
CLJU_c00290	hypothetical protein	-	gi|300853232|ref|NC_014328.1|:28436-29180	Fruc	Auto	OK	0.764452	1.24546	0.704182	-0.428092	0.668584	0.999559	no	-0.387502	0.316679	0.704182
CLJU_c00300	hypothetical protein	-	gi|300853232|ref|NC_014328.1|:29658-30426	Fruc	Auto	OK	2.56571	0.477409	-2.42606	1.47432	0.140395	0.913976	no	1.35936	-1.0667	2.42606
CLJU_c00310	hypothetical protein	-	gi|300853232|ref|NC_014328.1|:30646-30898	Fruc	Auto	OK	0	2.07261	1.79769e+308	1.79769e+308	0.17034	0.976835	no			N/A
CLJU_c00320	phage-like protein	-	gi|300853232|ref|NC_014328.1|:30920-31343	Fruc	Auto	OK	3.57855	1.78792	-1.00109	0.61581	0.53802	0.999559	no	1.83938	0.838282	1.00109
CLJU_c00330	hypothetical protein	-	gi|300853232|ref|NC_014328.1|:31534-31783	Fruc	Auto	OK	18.0063	27.9938	0.636604	-0.45262	0.650823	0.999559	no	4.17043	4.80704	0.636604
CLJU_c00340	hypothetical protein	-	gi|300853232|ref|NC_014328.1|:31835-32198	Fruc	Auto	OK	7.15777	8.05027	0.169527	-0.1185	0.905671	0.999559	no	2.83951	3.00904	0.169527
CLJU_c00350	phage-like terminase	-	gi|300853232|ref|NC_014328.1|:32429-33335	Fruc	Auto	NOTEST	0.444774	0.385073	-0.207943	0.113832	0.909371	1	no	-1.16886	-1.3768	0.207943
CLJU_c00360	hypothetical protein	-	gi|300853232|ref|NC_014328.1|:33506-34031	Fruc	Auto	OK	90.3431	60.7334	-0.572923	0.593602	0.552778	0.999559	no	6.49734	5.92442	0.572923
CLJU_c00370	hypothetical protein	-	gi|300853232|ref|NC_014328.1|:34263-34629	Fruc	Auto	OK	4.69399	7.1211	0.601286	-0.40477	0.685647	0.999559	no	2.23081	2.8321	0.601286
CLJU_c00380	hypothetical protein	-	gi|300853232|ref|NC_014328.1|:34919-35465	Fruc	Auto	OK	84.5176	41.9698	-1.0099	1.02049	0.307495	0.999559	no	6.40118	5.39128	1.0099
CLJU_c00390	hypothetical protein	-	gi|300853232|ref|NC_014328.1|:35487-36351	Fruc	Auto	OK	84.2139	36.0058	-1.22583	1.28515	0.198739	0.999559	no	6.39599	5.17016	1.22583
CLJU_c00400	phage-like protein	-	gi|300853232|ref|NC_014328.1|:36462-40182	Fruc	Auto	NOTEST	0.666314	0.46733	-0.511759	0.376682	0.70641	1	no	-0.585726	-1.09749	0.511759
CLJU_c00410	hypothetical protein	-	gi|300853232|ref|NC_014328.1|:41229-42066	Fruc	Auto	OK	6.06479	3.19724	-0.923633	0.712955	0.475874	0.999559	no	2.60046	1.67683	0.923633
CLJU_c00420	hypothetical protein	-	gi|300853232|ref|NC_014328.1|:42428-42590	Fruc	Auto	NOTEST	0	0	0	0	1	1	no	N/A	N/A	0
CLJU_c00430	hypothetical protein	-	gi|300853232|ref|NC_014328.1|:42604-44992	Fruc	Auto	NOTEST	0.680224	0.250286	-1.44243	0.944902	0.344709	1	no	-0.555918	-1.99835	1.44243
CLJU_c00440	hypothetical protein	-	gi|300853232|ref|NC_014328.1|:45051-45375	Fruc	Auto	NOTEST	0	0	0	0	1	1	no	N/A	N/A	0
CLJU_c00450	hypothetical protein	-	gi|300853232|ref|NC_014328.1|:45390-45762	Fruc	Auto	NOTEST	0	0	0	0	1	1	no	N/A	N/A	0
CLJU_c00460	hypothetical protein	-	gi|300853232|ref|NC_014328.1|:46279-46453	Fruc	Auto	NOTEST	0	0	0	0	1	1	no	N/A	N/A	0
CLJU_c00470	hypothetical protein	-	gi|300853232|ref|NC_014328.1|:46572-46773	Fruc	Auto	OK	3.05594	27.6398	3.17706	-1.64211	0.100568	0.821732	no	1.61162	4.78868	3.17706
CLJU_c00480	hypothetical protein	-	gi|300853232|ref|NC_014328.1|:47092-48508	Fruc	Auto	NOTEST	0.173814	0	-1.79769e+308	-1.79769e+308	0.147394	1	no			N/A
CLJU_c00490	hypothetical protein	-	gi|300853232|ref|NC_014328.1|:49100-49226	Fruc	Auto	NOTEST	0	0	0	0	1	1	no	N/A	N/A	0
CLJU_c00500	hypothetical protein	-	gi|300853232|ref|NC_014328.1|:49779-50085	Fruc	Auto	OK	86.5618	159.994	0.886217	-0.851182	0.394668	0.999559	no	6.43566	7.32187	0.886217
CLJU_c00510	hypothetical protein	-	gi|300853232|ref|NC_014328.1|:50431-50986	Fruc	Auto	OK	94.004	137.563	0.549298	-0.583828	0.559336	0.999559	no	6.55465	7.10395	0.549298
CLJU_c00520	hypothetical protein	-	gi|300853232|ref|NC_014328.1|:50996-51749	Fruc	Auto	OK	64.7038	85.0471	0.394411	-0.419616	0.674766	0.999559	no	6.01578	6.41019	0.394411
CLJU_c00530	hypothetical protein	-	gi|300853232|ref|NC_014328.1|:51769-52879	Fruc	Auto	OK	128.445	154.668	0.268027	-0.271748	0.785815	0.999559	no	7.00501	7.27303	0.268027
CLJU_c00540	hypothetical protein	-	gi|300853232|ref|NC_014328.1|:53404-54418	Fruc	Auto	OK	68.8737	52.6757	-0.386817	0.410743	0.681261	0.999559	no	6.10588	5.71907	0.386817
CLJU_c00550	hypothetical protein	-	gi|300853232|ref|NC_014328.1|:55059-55266	Fruc	Auto	OK	2.75027	8.23903	1.5829	-0.76473	0.444433	0.999559	no	1.45957	3.04247	1.5829
CLJU_c00560	spore coat protein CotF	cotF	gi|300853232|ref|NC_014328.1|:55281-55575	Fruc	Auto	OK	2.8617	2.64869	-0.111591	0.0610872	0.95129	0.999559	no	1.51687	1.40528	0.111591
CLJU_c00570	isoprenylcysteine carboxyl methyltransferase	-	gi|300853232|ref|NC_014328.1|:55826-56501	Fruc	Auto	OK	2.17946	1.99299	-0.129033	0.086781	0.930846	0.999559	no	1.12397	0.994934	0.129033
CLJU_c00580	DNA-binding protein	-	gi|300853232|ref|NC_014328.1|:56650-57577	Fruc	Auto	OK	7.77979	3.74063	-1.05645	0.851926	0.394255	0.999559	no	2.95973	1.90328	1.05645
CLJU_c00590	IclR family transcriptional regulator	-	gi|300853232|ref|NC_014328.1|:57689-58439	Fruc	Auto	OK	96.6243	115.074	0.252105	-0.266634	0.789751	0.999559	no	6.59431	6.84642	0.252105
CLJU_c00600	pyruvate-dependent class I aldolase	-	gi|300853232|ref|NC_014328.1|:58895-59801	Fruc	Auto	OK	1.33432	0.770145	-0.792905	0.505289	0.613356	0.999559	no	0.416105	-0.376798	0.792905
CLJU_c00610	dehydratase	-	gi|300853232|ref|NC_014328.1|:59866-61840	Fruc	Auto	OK	1.97413	1.15668	-0.771224	0.591104	0.554451	0.999559	no	0.981217	0.20999	0.771224
CLJU_c00620	gluconate transporter	-	gi|300853232|ref|NC_014328.1|:61886-63236	Fruc	Auto	OK	2.93839	1.42419	-1.04488	0.786997	0.431284	0.999559	no	1.55503	0.510142	1.04488
CLJU_c00630	hypothetical protein	-	gi|300853232|ref|NC_014328.1|:63435-64038	Fruc	Auto	OK	5.61786	3.3465	-0.747368	0.543016	0.587119	0.999559	no	2.49002	1.74265	0.747368
CLJU_c00640	transcriptional regulatory protein	-	gi|300853232|ref|NC_014328.1|:64257-65142	Fruc	Auto	OK	14.6589	6.348	-1.2074	1.04384	0.296558	0.999559	no	3.8737	2.6663	1.2074
CLJU_c00650	hydrolase	-	gi|300853232|ref|NC_014328.1|:65214-66039	Fruc	Auto	OK	2455.6	9283.26	1.91855	-1.6131	0.106723	0.84115	no	11.2619	13.1804	1.91855
CLJU_c00660	ketose-bisphosphate aldolase	-	gi|300853232|ref|NC_014328.1|:66067-66904	Fruc	Auto	OK	3571.18	15989.8	2.16268	-1.79768	0.0722279	0.724933	no	11.8022	13.9649	2.16268
CLJU_c00670	hydroxyacid dehydrogenase/reductase-like protein	-	gi|300853232|ref|NC_014328.1|:66929-68363	Fruc	Auto	OK	3208.59	13853	2.11019	-1.73744	0.0823103	0.76945	no	11.6477	13.7579	2.11019
CLJU_c00680	hydroxyacid dehydrogenase/reductase	-	gi|300853232|ref|NC_014328.1|:68367-69261	Fruc	Auto	OK	2367.12	10405.8	2.13619	-1.79071	0.0733393	0.73039	no	11.2089	13.3451	2.13619
CLJU_c00710	phosphatidylserine decarboxylase	psd	gi|300853232|ref|NC_014328.1|:70571-71465	Fruc	Auto	OK	46.8871	70.1071	0.58037	-0.616516	0.537554	0.999559	no	5.55112	6.13149	0.58037
CLJU_c00720	transcriptional regulator	-	gi|300853232|ref|NC_014328.1|:71652-72231	Fruc	Auto	OK	81.5274	71.4414	-0.190525	0.201126	0.8406	0.999559	no	6.34921	6.15869	0.190525
CLJU_c00730	ubiquinone biosynthesis protein AarF	aarF	gi|300853232|ref|NC_014328.1|:72239-73805	Fruc	Auto	OK	1.08468	2.50046	1.20492	-0.90137	0.367392	0.999559	no	0.117269	1.32219	1.20492
CLJU_c00740	hypothetical protein	-	gi|300853232|ref|NC_014328.1|:73875-74178	Fruc	Auto	OK	3.5449	11.0188	1.63614	-1.03402	0.301128	0.999559	no	1.82574	3.4619	1.63614
CLJU_c00760	tRNA-specific adenosine deaminase	tadA	gi|300853232|ref|NC_014328.1|:74527-74965	Fruc	Auto	OK	195.741	182.417	-0.101707	0.108175	0.913857	0.999559	no	7.6128	7.5111	0.101707
CLJU_c00780	transporter protein	-	gi|300853232|ref|NC_014328.1|:75163-75907	Fruc	Auto	OK	4.58671	7.47276	0.704182	-0.553365	0.580014	0.999559	no	2.19746	2.90164	0.704182
CLJU_c00790	ABC transporter permease	-	gi|300853232|ref|NC_014328.1|:75917-77574	Fruc	Auto	OK	5.18782	3.50636	-0.565153	0.286943	0.774156	0.999559	no	2.37513	1.80997	0.565153
CLJU_c00800	ABC transporter ATPase	-	gi|300853232|ref|NC_014328.1|:75917-77574	Fruc	Auto	OK	5.49685	6.38515	0.216116	-0.150169	0.880631	0.999559	no	2.45861	2.67472	0.216116
CLJU_c00810	two-component sensor histidine kinase	-	gi|300853232|ref|NC_014328.1|:77731-78655	Fruc	Auto	OK	14.0314	20.47	0.544852	-0.514459	0.606931	0.999559	no	3.81059	4.35544	0.544852
CLJU_c00820	transcriptional regulator	-	gi|300853232|ref|NC_014328.1|:78656-79563	Fruc	Auto	OK	24.1717	32.8943	0.444522	-0.424208	0.671414	0.999559	no	4.59525	5.03977	0.444522
CLJU_c00830	hypothetical protein	-	gi|300853232|ref|NC_014328.1|:78656-79563	Fruc	Auto	OK	7.46322	18.512	1.31059	-0.220847	0.825212	0.999559	no	2.8998	4.21039	1.31059
CLJU_c00850	DNA polymerase III subunit gamma/tau	dnaX	gi|300853232|ref|NC_014328.1|:80281-81943	Fruc	Auto	OK	57.0155	53.2861	-0.0975942	0.101938	0.918806	0.999559	no	5.83328	5.73569	0.0975942
CLJU_c00860	hypothetical protein	-	gi|300853232|ref|NC_014328.1|:82024-82369	Fruc	Auto	OK	147.659	192.305	0.381128	-0.398682	0.690127	0.999559	no	7.20613	7.58725	0.381128
CLJU_c00870	recombination protein RecR	recR	gi|300853232|ref|NC_014328.1|:82417-83014	Fruc	Auto	OK	39.3776	26.4899	-0.571934	0.544566	0.586052	0.999559	no	5.2993	4.72737	0.571934
CLJU_c00880	hypothetical protein	-	gi|300853232|ref|NC_014328.1|:83118-83406	Fruc	Auto	OK	42.1916	58.7867	0.478533	-0.399667	0.689402	0.999559	no	5.39888	5.87742	0.478533
CLJU_c00890	hypothetical protein	-	gi|300853232|ref|NC_014328.1|:83533-83806	Fruc	Auto	OK	49.6841	56.9137	0.195992	-0.161979	0.871322	0.999559	no	5.63471	5.8307	0.195992
CLJU_c00900	sugar fermentation stimulation protein	sfsA	gi|300853232|ref|NC_014328.1|:83893-84586	Fruc	Auto	OK	2.52294	3.01921	0.259065	-0.182246	0.85539	0.999559	no	1.33511	1.59417	0.259065
CLJU_c00910	NADH pyrophosphatase	-	gi|300853232|ref|NC_014328.1|:84719-85271	Fruc	Auto	OK	132.561	189.533	0.515797	-0.545705	0.585269	0.999559	no	7.05051	7.56631	0.515797
CLJU_c00920	hypothetical protein	-	gi|300853232|ref|NC_014328.1|:85289-85973	Fruc	Auto	OK	198.402	241.208	0.281851	-0.289168	0.772453	0.999559	no	7.63228	7.91413	0.281851
CLJU_c00930	hypothetical protein	-	gi|300853232|ref|NC_014328.1|:86096-86831	Fruc	Auto	OK	182.772	208.91	0.192835	-0.198047	0.843009	0.999559	no	7.5139	7.70674	0.192835
CLJU_c00940	hypothetical protein	-	gi|300853232|ref|NC_014328.1|:86950-87136	Fruc	Auto	OK	0	6.22292	1.79769e+308	1.79769e+308	0.17034	0.976835	no			N/A
CLJU_c00950	hypothetical protein	-	gi|300853232|ref|NC_014328.1|:87162-87351	Fruc	Auto	OK	7.66251	5.84561	-0.390463	0.19078	0.848698	0.999559	no	2.93782	2.54735	0.390463
CLJU_c00960	aminotransferase	-	gi|300853232|ref|NC_014328.1|:88033-89104	Fruc	Auto	OK	179.108	3.90936	-5.51776	4.84802	1.24701e-06	0.000164433	yes	7.48469	1.96693	5.51776
CLJU_c00970	D-3-phosphoglycerate dehydrogenase	-	gi|300853232|ref|NC_014328.1|:89124-90051	Fruc	Auto	OK	205.3	3.92766	-5.70792	4.94748	7.51789e-07	0.000106476	yes	7.68159	1.97367	5.70792
CLJU_c00980	hypothetical protein	-	gi|300853232|ref|NC_014328.1|:90062-91313	Fruc	Auto	OK	637.666	12.4591	-5.67752	5.26116	1.43149e-07	3.91001e-05	yes	9.31666	3.63913	5.67752
CLJU_c00990	ribosomal-protein-alanine acetyltransferase	-	gi|300853232|ref|NC_014328.1|:91631-92576	Fruc	Auto	OK	17.4424	13.1442	-0.408177	0.380691	0.703432	0.999559	no	4.12453	3.71635	0.408177
CLJU_c01040	HD superfamily hydrolase	-	gi|300853232|ref|NC_014328.1|:98166-98661	Fruc	Auto	OK	53.3057	62.2152	0.222978	-0.221974	0.824334	0.999559	no	5.73622	5.9592	0.222978
CLJU_c01050	response regulator	-	gi|300853232|ref|NC_014328.1|:98779-100728	Fruc	Auto	OK	15.1376	14.2726	-0.0848889	0.0579717	0.953771	0.999559	no	3.92006	3.83518	0.0848889
CLJU_c01060	sensory transduction histidine kinase	-	gi|300853232|ref|NC_014328.1|:98779-100728	Fruc	Auto	OK	7.00789	6.79639	-0.0442125	0.0304811	0.975683	0.999559	no	2.80898	2.76477	0.0442125
CLJU_c01070	ABC transporter ATPase	-	gi|300853232|ref|NC_014328.1|:100802-101477	Fruc	Auto	OK	6.10248	4.55541	-0.421815	0.321377	0.747924	0.999559	no	2.6094	2.18758	0.421815
CLJU_c01080	ABC transporter permease	-	gi|300853232|ref|NC_014328.1|:101479-103861	Fruc	Auto	OK	7.84392	7.52914	-0.0590899	0.0584104	0.953422	0.999559	no	2.97157	2.91249	0.0590899
CLJU_c01090	hydrolase	-	gi|300853232|ref|NC_014328.1|:104149-106179	Fruc	Auto	OK	11.4879	14.7275	0.358397	-0.288556	0.772921	0.999559	no	3.52204	3.88044	0.358397
CLJU_c01100	hydrolase	-	gi|300853232|ref|NC_014328.1|:104149-106179	Fruc	Auto	OK	6.23595	6.90664	0.147375	-0.0831117	0.933763	0.999559	no	2.64061	2.78798	0.147375
CLJU_c01110	hydrolase	-	gi|300853232|ref|NC_014328.1|:106213-107173	Fruc	Auto	OK	19.7264	18.9729	-0.0561874	0.0544986	0.956538	0.999559	no	4.30206	4.24587	0.0561874
CLJU_c01120	uracil DNA glycosylase	-	gi|300853232|ref|NC_014328.1|:107288-107885	Fruc	Auto	OK	45.5951	32.9425	-0.468927	0.458659	0.646479	0.999559	no	5.51081	5.04188	0.468927
CLJU_c01130	class V aminotransferase	-	gi|300853232|ref|NC_014328.1|:108078-109224	Fruc	Auto	OK	38.6168	13.9752	-1.46636	1.47231	0.140936	0.913976	no	5.27116	3.8048	1.46636
CLJU_c01180	foldase-like protein	-	gi|300853232|ref|NC_014328.1|:115120-115864	Fruc	Auto	OK	11.6579	313.856	4.75072	-4.38697	1.14942e-05	0.000915705	yes	3.54324	8.29396	4.75072
CLJU_c01190	aldose 1-epimerase	-	gi|300853232|ref|NC_014328.1|:115973-117008	Fruc	Auto	OK	72.8358	45.6557	-0.673852	0.71461	0.47485	0.999559	no	6.18658	5.51272	0.673852
CLJU_c01200	L-arabinose isomerase	araA	gi|300853232|ref|NC_014328.1|:117243-118710	Fruc	Auto	OK	508.484	324.44	-0.648248	0.59644	0.550881	0.999559	no	8.99006	8.34181	0.648248
CLJU_c01210	L-ribulose-5-phosphate 4-epimerase	araD	gi|300853232|ref|NC_014328.1|:118732-119434	Fruc	Auto	OK	299.976	200.871	-0.57858	0.587902	0.556598	0.999559	no	8.2287	7.65013	0.57858
CLJU_c01220	ribulokinase	araB	gi|300853232|ref|NC_014328.1|:119492-121097	Fruc	Auto	OK	303.743	150.554	-1.01257	0.968732	0.332679	0.999559	no	8.24671	7.23414	1.01257
CLJU_c01230	LacI family transcriptional regulator	-	gi|300853232|ref|NC_014328.1|:121474-122560	Fruc	Auto	OK	6.05303	50.1222	3.04972	-2.85109	0.00435701	0.125272	no	2.59766	5.64738	3.04972
CLJU_c01240	alpha-L-arabinofuranosidase	-	gi|300853232|ref|NC_014328.1|:122941-124474	Fruc	Auto	OK	26.669	9.53069	-1.48451	1.48492	0.137564	0.910112	no	4.73709	3.25258	1.48451
CLJU_c01250	cation symporter	-	gi|300853232|ref|NC_014328.1|:124507-125887	Fruc	Auto	OK	37.0622	15.2703	-1.27922	1.31832	0.187398	0.999559	no	5.21188	3.93266	1.27922
CLJU_c01260	sugar ABC transporter periplasmic protein	-	gi|300853232|ref|NC_014328.1|:126344-127331	Fruc	Auto	OK	857.192	342.356	-1.32412	1.23519	0.216758	0.999559	no	9.74347	8.41935	1.32412
CLJU_c01270	sugar ABC transporter ATPase	-	gi|300853232|ref|NC_014328.1|:127422-129893	Fruc	Auto	OK	108.374	46.2295	-1.22913	0.899151	0.368572	0.999559	no	6.75987	5.53074	1.22913
CLJU_c01280	sugar ABC transporter permease	-	gi|300853232|ref|NC_014328.1|:127422-129893	Fruc	Auto	OK	156.986	63.7278	-1.30064	0.876649	0.380677	0.999559	no	7.29449	5.99385	1.30064
CLJU_c01320	NAD-dependent deacetylase	npdA	gi|300853232|ref|NC_014328.1|:135893-136619	Fruc	Auto	OK	263.405	300.756	0.191311	-0.192148	0.847626	0.999559	no	8.04114	8.23245	0.191311
CLJU_c01340	hypothetical protein	-	gi|300853232|ref|NC_014328.1|:137372-137810	Fruc	Auto	OK	92.1878	64.3496	-0.518645	0.521494	0.602023	0.999559	no	6.5265	6.00786	0.518645
CLJU_c01350	LD-carboxypeptidase A family protein	-	gi|300853232|ref|NC_014328.1|:137934-138855	Fruc	Auto	OK	145.533	209.503	0.525629	-0.533569	0.59364	0.999559	no	7.1852	7.71083	0.525629
CLJU_c01360	Mg2+ transporter protein	-	gi|300853232|ref|NC_014328.1|:138867-139809	Fruc	Auto	OK	98.0073	108.873	0.15169	-0.158781	0.873841	0.999559	no	6.61482	6.7665	0.15169
CLJU_c01370	hypothetical protein	-	gi|300853232|ref|NC_014328.1|:140113-141753	Fruc	Auto	OK	34.8284	18.512	-0.911798	0.223871	0.822858	0.999559	no	5.12219	4.21039	0.911798
CLJU_c01380	arginine decarboxylase	speA	gi|300853232|ref|NC_014328.1|:140113-141753	Fruc	Auto	OK	12.3576	10.1678	-0.28138	0.263945	0.791822	0.999559	no	3.62733	3.34594	0.28138
CLJU_c01390	thymidylate kinase	tmk	gi|300853232|ref|NC_014328.1|:141770-142454	Fruc	Auto	OK	12.8416	6.14899	-1.0624	0.868265	0.385249	0.999559	no	3.68275	2.62035	1.0624
CLJU_c01400	hypothetical protein	-	gi|300853232|ref|NC_014328.1|:142584-142914	Fruc	Auto	OK	152.26	120.288	-0.340045	0.34244	0.73202	0.999559	no	7.25039	6.91035	0.340045
CLJU_c01410	DNA polymerase-like protein	-	gi|300853232|ref|NC_014328.1|:142930-143875	Fruc	Auto	OK	75.1149	87.0801	0.213244	-0.225313	0.821735	0.999559	no	6.23103	6.44427	0.213244
CLJU_c01420	peptidase	-	gi|300853232|ref|NC_014328.1|:143879-144785	Fruc	Auto	OK	75.1668	89.7219	0.255364	-0.270119	0.787069	0.999559	no	6.23202	6.48739	0.255364
CLJU_c01430	hypothetical protein	-	gi|300853232|ref|NC_014328.1|:144795-144999	Fruc	Auto	OK	127.478	156.729	0.298019	-0.247156	0.804788	0.999559	no	6.9941	7.29213	0.298019
CLJU_c01440	ferredoxin	-	gi|300853232|ref|NC_014328.1|:145244-145418	Fruc	Auto	OK	100112	86710.7	-0.207339	0.177897	0.858804	0.999559	no	16.6113	16.4039	0.207339
CLJU_c01450	chemotaxis protein	motA1	gi|300853232|ref|NC_014328.1|:145564-147207	Fruc	Auto	OK	22.5972	24.3968	0.110544	-0.0647717	0.948356	0.999559	no	4.49807	4.60862	0.110544
CLJU_c01460	flagellar motor protein MotB	motB1	gi|300853232|ref|NC_014328.1|:145564-147207	Fruc	Auto	OK	40.3792	58.5326	0.535627	-0.47348	0.635871	0.999559	no	5.33554	5.87117	0.535627
CLJU_c01470	methyltransferase	-	gi|300853232|ref|NC_014328.1|:147381-148134	Fruc	Auto	OK	53.2302	29.4111	-0.855883	0.872375	0.383004	0.999559	no	5.73417	4.87829	0.855883
CLJU_c01480	corrin/porphyrin methyltransferase	-	gi|300853232|ref|NC_014328.1|:148140-148980	Fruc	Auto	OK	56.9443	38.4012	-0.568399	0.598355	0.549603	0.999559	no	5.83148	5.26308	0.568399
CLJU_c01490	hypothetical protein	-	gi|300853232|ref|NC_014328.1|:149244-150282	Fruc	Auto	OK	1185.35	787.204	-0.590503	0.527764	0.597663	0.999559	no	10.2111	9.62059	0.590503
CLJU_c01500	hypothetical protein	-	gi|300853232|ref|NC_014328.1|:150728-151775	Fruc	Auto	OK	1454.33	1063.31	-0.451798	0.397784	0.69079	0.999559	no	10.5061	10.0543	0.451798
CLJU_c01510	regulators of stationary/sporulation gene expression	-	gi|300853232|ref|NC_014328.1|:151967-152213	Fruc	Auto	OK	3515.54	2317.83	-0.600971	0.595466	0.551532	0.999559	no	11.7795	11.1786	0.600971
CLJU_c01520	tRNA nucleotidyltransferase	-	gi|300853232|ref|NC_014328.1|:152755-154156	Fruc	Auto	OK	32.7278	31.3741	-0.0609443	0.0648959	0.948257	0.999559	no	5.03244	4.9715	0.0609443
CLJU_c01530	hypothetical protein	-	gi|300853232|ref|NC_014328.1|:154355-155009	Fruc	Auto	OK	629.292	808.765	0.361991	-0.344106	0.730766	0.999559	no	9.29759	9.65958	0.361991
CLJU_c01540	transcriptional regulator	-	gi|300853232|ref|NC_014328.1|:155017-155668	Fruc	Auto	OK	866.362	1052.25	0.280438	-0.260884	0.794182	0.999559	no	9.75883	10.0393	0.280438
CLJU_c01550	hypothetical protein	-	gi|300853232|ref|NC_014328.1|:155683-156199	Fruc	Auto	OK	263.868	428.468	0.699371	-0.716505	0.47368	0.999559	no	8.04367	8.74304	0.699371
CLJU_c01560	hypothetical protein	-	gi|300853232|ref|NC_014328.1|:156598-157192	Fruc	Auto	OK	106.992	132.07	0.303801	-0.322915	0.74676	0.999559	no	6.74136	7.04516	0.303801
CLJU_c01570	2-C-methyl-D-erythritol 2,4-cyclodiphosphate synthase	ispF	gi|300853232|ref|NC_014328.1|:157324-157804	Fruc	Auto	OK	110.199	93.1746	-0.242106	0.255334	0.798465	0.999559	no	6.78397	6.54186	0.242106
CLJU_c01580	hypothetical protein	-	gi|300853232|ref|NC_014328.1|:157873-158050	Fruc	Auto	OK	1005.18	2291.28	1.1887	-1.24257	0.214028	0.999559	no	9.97324	11.1619	1.1887
CLJU_c01590	hypothetical protein	-	gi|300853232|ref|NC_014328.1|:158433-158631	Fruc	Auto	NOTEST	0	0	0	0	1	1	no	N/A	N/A	0
CLJU_c01600	polysaccharide deacetylase	-	gi|300853232|ref|NC_014328.1|:158832-159786	Fruc	Auto	OK	17.2386	9.74161	-0.823414	0.752296	0.451873	0.999559	no	4.10757	3.28416	0.823414
CLJU_c01610	polysaccharide deacetylase	-	gi|300853232|ref|NC_014328.1|:159938-160856	Fruc	Auto	OK	147.586	137.469	-0.102443	0.105406	0.916054	0.999559	no	7.20541	7.10296	0.102443
CLJU_c01620	small multidrug resistance protein	-	gi|300853232|ref|NC_014328.1|:161120-161441	Fruc	Auto	NOTEST	0	0	0	0	1	1	no	N/A	N/A	0
CLJU_c01630	B3/4 domain-containing protein	-	gi|300853232|ref|NC_014328.1|:161550-162258	Fruc	Auto	NOTEST	0	0	0	0	1	1	no	N/A	N/A	0
CLJU_c01640	radical SAM domain-containing protein	-	gi|300853232|ref|NC_014328.1|:162322-163048	Fruc	Auto	NOTEST	0	0	0	0	1	1	no	N/A	N/A	0
CLJU_c01650	antibiotic resistance protein	-	gi|300853232|ref|NC_014328.1|:163162-163651	Fruc	Auto	NOTEST	0	0	0	0	1	1	no	N/A	N/A	0
CLJU_c01660	transposase	-	gi|300853232|ref|NC_014328.1|:163829-165002	Fruc	Auto	OK	22.2997	25.6396	0.20135	-0.208352	0.834954	0.999559	no	4.47895	4.6803	0.20135
CLJU_c01670	cell wall hydrolase	-	gi|300853232|ref|NC_014328.1|:165530-167027	Fruc	Auto	OK	6.44226	4.52827	-0.508606	0.44397	0.657064	0.999559	no	2.68757	2.17896	0.508606
CLJU_c01680	hypothetical protein	-	gi|300853232|ref|NC_014328.1|:167082-167268	Fruc	Auto	OK	349.765	286.254	-0.289086	0.25495	0.798762	0.999559	no	8.45024	8.16115	0.289086
CLJU_c01690	hypothetical protein	-	gi|300853232|ref|NC_014328.1|:167280-167523	Fruc	Auto	OK	171.245	163.189	-0.0695193	0.0640035	0.948967	0.999559	no	7.41992	7.3504	0.0695193
CLJU_c01700	spore maturation protein A	-	gi|300853232|ref|NC_014328.1|:167703-168279	Fruc	Auto	NOTEST	0.818777	1.07463	0.392298	-0.222837	0.823662	1	no	-0.288458	0.10384	0.392298
CLJU_c01710	spore maturation protein B	-	gi|300853232|ref|NC_014328.1|:168304-168823	Fruc	Auto	OK	0	1.26223	1.79769e+308	1.79769e+308	0.117838	0.860307	no			N/A
CLJU_c01720	phage related DNA polymerase	-	gi|300853232|ref|NC_014328.1|:168916-169495	Fruc	Auto	OK	41.7117	60.7785	0.543109	-0.548077	0.583639	0.999559	no	5.38238	5.92549	0.543109
CLJU_c01730	methionyl-tRNA synthetase	metS	gi|300853232|ref|NC_014328.1|:169844-171779	Fruc	Auto	OK	282.471	85.3028	-1.72744	1.66081	0.0967507	0.807805	no	8.14196	6.41452	1.72744
CLJU_c01740	deoxyribonuclease	-	gi|300853232|ref|NC_014328.1|:172061-172838	Fruc	Auto	OK	17.1461	9.16613	-0.903499	0.792233	0.428225	0.999559	no	4.09981	3.19631	0.903499
CLJU_c01750	hypothetical protein	-	gi|300853232|ref|NC_014328.1|:173163-174204	Fruc	Auto	OK	460.439	220.836	-1.06004	1.02178	0.306887	0.999559	no	8.84687	7.78683	1.06004
CLJU_c01760	hypothetical protein	-	gi|300853232|ref|NC_014328.1|:174312-175711	Fruc	Auto	OK	1.68921	2.21868	0.393359	-0.146989	0.883141	0.999559	no	0.756349	1.1497	0.393359
CLJU_c01770	dimethyladenosine transferase	ksgA	gi|300853232|ref|NC_014328.1|:174312-175711	Fruc	Auto	OK	4.06055	3.16775	-0.358218	0.242949	0.808045	0.999559	no	2.02168	1.66346	0.358218
CLJU_c01780	hypothetical protein	-	gi|300853232|ref|NC_014328.1|:175809-177114	Fruc	Auto	OK	8.21379	7.90293	-0.055661	0.0502323	0.959937	0.999559	no	3.03805	2.98239	0.055661
CLJU_c01790	hypothetical protein	-	gi|300853232|ref|NC_014328.1|:177129-177714	Fruc	Auto	OK	15.7416	15.0499	-0.0648337	0.0555164	0.955727	0.999559	no	3.97651	3.91168	0.0648337
CLJU_c01800	hypothetical protein	-	gi|300853232|ref|NC_014328.1|:177903-178752	Fruc	Auto	OK	34.9278	36.6193	0.0682288	-0.0706627	0.943666	0.999559	no	5.1263	5.19453	0.0682288
CLJU_c01810	nucleotide-binding protein	-	gi|300853232|ref|NC_014328.1|:178815-179664	Fruc	Auto	OK	40.4003	45.4079	0.168577	-0.177434	0.859167	0.999559	no	5.33629	5.50487	0.168577
CLJU_c01820	ferredoxin	-	gi|300853232|ref|NC_014328.1|:179770-179959	Fruc	Auto	OK	429.1	374.119	-0.197818	0.181664	0.855846	0.999559	no	8.74517	8.54735	0.197818
CLJU_c01830	hypothetical protein	-	gi|300853232|ref|NC_014328.1|:180060-180246	Fruc	Auto	NOTEST	0	0	0	0	1	1	no	N/A	N/A	0
CLJU_c01840	anaerobic ribonucleoside-triphosphate reductase	nrdD	gi|300853232|ref|NC_014328.1|:180481-182587	Fruc	Auto	OK	70.9804	70.2133	-0.0156767	0.015851	0.987353	0.999559	no	6.14935	6.13367	0.0156767
CLJU_c01850	anaerobic ribonucleoside-triphosphate reductase activating protein	nrdG	gi|300853232|ref|NC_014328.1|:182632-183142	Fruc	Auto	OK	84.6512	109.466	0.370879	-0.392005	0.695054	0.999559	no	6.40346	6.77434	0.370879
CLJU_c01860	transcriptional regulator	-	gi|300853232|ref|NC_014328.1|:183192-183558	Fruc	Auto	OK	110.309	125.806	0.189655	-0.193518	0.846553	0.999559	no	6.78541	6.97506	0.189655
CLJU_c01870	hydrolase	-	gi|300853232|ref|NC_014328.1|:184033-184666	Fruc	Auto	OK	29.0741	24.9487	-0.220769	0.207163	0.835883	0.999559	no	4.86166	4.64089	0.220769
CLJU_c01880	N-acetylmuramoyl-L-alanine amidase	-	gi|300853232|ref|NC_014328.1|:184819-186631	Fruc	Auto	OK	97.7392	92.4601	-0.0801066	0.080362	0.935949	0.999559	no	6.61087	6.53076	0.0801066
CLJU_c01890	isoleucyl-tRNA synthetase	ileS	gi|300853232|ref|NC_014328.1|:187049-190157	Fruc	Auto	OK	191.33	70.4901	-1.44057	1.36655	0.171768	0.977874	no	7.57992	6.13935	1.44057
CLJU_c01900	transcriptional regulator	-	gi|300853232|ref|NC_014328.1|:190313-191312	Fruc	Auto	OK	541.948	434.523	-0.318721	0.299069	0.764887	0.999559	no	9.08201	8.76329	0.318721
CLJU_c01910	hypothetical protein	-	gi|300853232|ref|NC_014328.1|:191419-192028	Fruc	Auto	OK	565.947	499.691	-0.179632	0.176036	0.860265	0.999559	no	9.14452	8.96489	0.179632
CLJU_c01920	hypothetical protein	-	gi|300853232|ref|NC_014328.1|:192248-196334	Fruc	Auto	OK	62.77	32.002	-0.971915	0.96647	0.333809	0.999559	no	5.972	5.00009	0.971915
CLJU_c01930	mannose-1-phosphate guanylyltransferase	manC	gi|300853232|ref|NC_014328.1|:196471-197539	Fruc	Auto	OK	5.93401	2.35365	-1.33411	1.04748	0.294877	0.999559	no	2.56901	1.2349	1.33411
CLJU_c01940	hypothetical protein	-	gi|300853232|ref|NC_014328.1|:197611-197863	Fruc	Auto	OK	8.68878	24.8713	1.51726	-1.01414	0.310515	0.999559	no	3.11915	4.63641	1.51726
CLJU_c01950	3-methyladenine DNA glycosylase	-	gi|300853232|ref|NC_014328.1|:197884-198499	Fruc	Auto	OK	29.5423	31.8642	0.109154	-0.103751	0.917367	0.999559	no	4.88471	4.99386	0.109154
CLJU_c01960	hypothetical protein	-	gi|300853232|ref|NC_014328.1|:198612-199890	Fruc	Auto	OK	3.71889	5.5684	0.582394	-0.484452	0.628065	0.999559	no	1.89487	2.47726	0.582394
CLJU_c01970	Fe-S oxidoreductase	-	gi|300853232|ref|NC_014328.1|:200221-201604	Fruc	Auto	OK	87.6908	204.476	1.22143	-1.22145	0.221916	0.999559	no	6.45435	7.67579	1.22143
CLJU_c01980	solute-binding protein	-	gi|300853232|ref|NC_014328.1|:201743-203009	Fruc	Auto	OK	37.9969	38.9027	0.0339865	-0.0361979	0.971125	0.999559	no	5.24781	5.2818	0.0339865
CLJU_c01990	glycosyltransferase	-	gi|300853232|ref|NC_014328.1|:203157-204276	Fruc	Auto	OK	1.7175	0.741365	-1.21205	0.813832	0.415741	0.999559	no	0.78031	-0.431744	1.21205
CLJU_c02000	spore coat protein	-	gi|300853232|ref|NC_014328.1|:204463-205471	Fruc	Auto	OK	2.85814	1.68455	-0.762718	0.554169	0.579463	0.999559	no	1.51508	0.752363	0.762718
CLJU_c02010	hypothetical protein	-	gi|300853232|ref|NC_014328.1|:205494-205704	Fruc	Auto	OK	2.61408	0	-1.79769e+308	-1.79769e+308	0.183921	0.989191	no			N/A
CLJU_c02020	spore coat protein	-	gi|300853232|ref|NC_014328.1|:205741-206509	Fruc	Auto	OK	1.64938	0.238704	-2.78863	1.50909	0.131275	0.896424	no	0.721924	-2.06671	2.78863
CLJU_c02030	spore coat protein	-	gi|300853232|ref|NC_014328.1|:206529-207552	Fruc	Auto	OK	2.80707	2.31577	-0.277574	0.206426	0.836458	0.999559	no	1.48907	1.21149	0.277574
CLJU_c02040	glycosyltransferase	-	gi|300853232|ref|NC_014328.1|:207658-208783	Fruc	Auto	OK	2.04786	4.41957	1.10979	-0.854714	0.392709	0.999559	no	1.03412	2.14391	1.10979
CLJU_c02050	spore coat protein	cotS1	gi|300853232|ref|NC_014328.1|:208896-209898	Fruc	Auto	OK	1.04694	1.69703	0.69683	-0.472326	0.636694	0.999559	no	0.0661788	0.763012	0.69683
CLJU_c02060	peptidase	-	gi|300853232|ref|NC_014328.1|:210030-210900	Fruc	Auto	NOTEST	0.4681	0.811068	0.793006	-0.460962	0.644826	1	no	-1.09511	-0.302105	0.793006
CLJU_c02070	hypothetical protein	-	gi|300853232|ref|NC_014328.1|:211105-211345	Fruc	Auto	OK	1712.26	1353.15	-0.339582	0.351973	0.724859	0.999559	no	10.7417	10.4021	0.339582
CLJU_c02080	hypothetical protein	-	gi|300853232|ref|NC_014328.1|:211739-213293	Fruc	Auto	OK	13.9117	16.6485	0.259088	-0.263914	0.791846	0.999559	no	3.79823	4.05732	0.259088
CLJU_c02090	cyanophycinase	cphB	gi|300853232|ref|NC_014328.1|:213691-214498	Fruc	Auto	OK	1.54621	0.223555	-2.79003	1.50985	0.131082	0.896424	no	0.628736	-2.1613	2.79003
CLJU_c02100	cyanophycin synthetase	cphA	gi|300853232|ref|NC_014328.1|:214807-217432	Fruc	Auto	OK	1.75483	1.63778	-0.0995968	0.0808737	0.935542	0.999559	no	0.811331	0.711742	0.0995968
CLJU_c02110	4-diphosphocytidyl-2-C-methyl-D-erythritol kinase	ispE	gi|300853232|ref|NC_014328.1|:217536-218379	Fruc	Auto	OK	38.494	42.8701	0.15534	-0.162733	0.870729	0.999559	no	5.26656	5.4219	0.15534
CLJU_c02120	hypothetical protein	-	gi|300853232|ref|NC_014328.1|:218770-218965	Fruc	Auto	NOTEST	0	0	0	0	1	1	no	N/A	N/A	0
CLJU_c02130	spore germination protein GerA	gerA1	gi|300853232|ref|NC_014328.1|:218978-220436	Fruc	Auto	OK	4.11811	3.36518	-0.291301	0.240857	0.809666	0.999559	no	2.04198	1.75068	0.291301
CLJU_c02140	spore germination protein GerAB/AC	gerAB/AC	gi|300853232|ref|NC_014328.1|:220510-222769	Fruc	Auto	OK	5.26395	4.52046	-0.219677	0.201337	0.840435	0.999559	no	2.39615	2.17647	0.219677
CLJU_c02150	stage II sporulation protein R	spoIIR	gi|300853232|ref|NC_014328.1|:222853-223498	Fruc	Auto	OK	29.2465	29.1445	-0.00503844	0.00480228	0.996168	0.999559	no	4.87019	4.86515	0.00503844
CLJU_c02160	UDP-N-acetylglucosamine--N-acetylmuramyl- (pentapeptide) pyrophosphoryl-UDP N- acetylglucosamine transferase	murG1	gi|300853232|ref|NC_014328.1|:223614-224853	Fruc	Auto	OK	278.872	530.991	0.929087	-0.870466	0.384046	0.999559	no	8.12346	9.05254	0.929087
CLJU_c02170	sporulation protein YpeB	ypeB	gi|300853232|ref|NC_014328.1|:225349-226720	Fruc	Auto	OK	8.65926	6.29466	-0.460115	0.413337	0.679359	0.999559	no	3.11424	2.65413	0.460115
CLJU_c02180	hypothetical protein	-	gi|300853232|ref|NC_014328.1|:226946-227363	Fruc	Auto	OK	31.6583	42.2212	0.415384	-0.371101	0.710562	0.999559	no	4.98451	5.3999	0.415384
CLJU_c02190	ribose 5-phosphate isomerase	-	gi|300853232|ref|NC_014328.1|:227449-227755	Fruc	Auto	OK	27.6998	21.4918	-0.366091	0.283565	0.776743	0.999559	no	4.7918	4.42571	0.366091
CLJU_c02200	CTP synthase	pyrG	gi|300853232|ref|NC_014328.1|:228015-229620	Fruc	Auto	OK	145.429	180.509	0.311755	-0.304913	0.760432	0.999559	no	7.18417	7.49593	0.311755
CLJU_c02210	hypothetical protein	-	gi|300853232|ref|NC_014328.1|:229830-230175	Fruc	Auto	OK	15.2294	17.9725	0.238928	-0.182398	0.85527	0.999559	no	3.92879	4.16772	0.238928
CLJU_c02220	transcriptional termination factor rho	-	gi|300853232|ref|NC_014328.1|:230356-231811	Fruc	Auto	OK	232.675	208.484	-0.158379	0.152647	0.878677	0.999559	no	7.86217	7.70379	0.158379
CLJU_c02230	50S ribosomal protein L31	rpmE	gi|300853232|ref|NC_014328.1|:231875-232088	Fruc	Auto	OK	2962.9	2784.21	-0.0897404	0.0917259	0.926916	0.999559	no	11.5328	11.4431	0.0897404
CLJU_c02240	hypothetical protein	-	gi|300853232|ref|NC_014328.1|:232260-234166	Fruc	Auto	OK	21.9281	14.3681	-0.609913	0.520885	0.602447	0.999559	no	4.45471	3.8448	0.609913
CLJU_c02250	modification methylase	hemK	gi|300853232|ref|NC_014328.1|:232260-234166	Fruc	Auto	OK	9.44455	7.36483	-0.35883	0.189162	0.849966	0.999559	no	3.23948	2.88065	0.35883
CLJU_c02260	peptide chain release factor 1	prfA	gi|300853232|ref|NC_014328.1|:234226-235300	Fruc	Auto	OK	42.5813	38.493	-0.145624	0.154863	0.876929	0.999559	no	5.41215	5.26652	0.145624
CLJU_c02270	hypothetical protein	-	gi|300853232|ref|NC_014328.1|:235364-235991	Fruc	Auto	OK	42.9936	29.4034	-0.548138	0.534754	0.59282	0.999559	no	5.42605	4.87791	0.548138
CLJU_c02280	zinc transporter	-	gi|300853232|ref|NC_014328.1|:236059-236782	Fruc	Auto	OK	88.7531	59.0411	-0.588077	0.624093	0.532566	0.999559	no	6.47173	5.88365	0.588077
CLJU_c02290	translation factor	-	gi|300853232|ref|NC_014328.1|:236894-237947	Fruc	Auto	OK	99.4156	59.5477	-0.739426	0.77737	0.43694	0.999559	no	6.6354	5.89597	0.739426
CLJU_c02300	protein-tyrosine-phosphatase	-	gi|300853232|ref|NC_014328.1|:237999-238458	Fruc	Auto	OK	109.268	108.764	-0.00667464	0.00704648	0.994378	0.999559	no	6.77173	6.76506	0.00667464
CLJU_c02310	ribose 5-phosphate isomerase	-	gi|300853232|ref|NC_014328.1|:238559-239009	Fruc	Auto	OK	144.717	88.0251	-0.717243	0.751185	0.452541	0.999559	no	7.17709	6.45984	0.717243
CLJU_c02320	uracil phosphoribosyltransferase	upp	gi|300853232|ref|NC_014328.1|:239135-239765	Fruc	Auto	OK	330.601	197.818	-0.740915	0.757859	0.448536	0.999559	no	8.36895	7.62803	0.740915
CLJU_c02330	cytidine deaminase	-	gi|300853232|ref|NC_014328.1|:239909-240320	Fruc	Auto	OK	71.1089	85.5038	0.265959	-0.264071	0.791725	0.999559	no	6.15196	6.41792	0.265959
CLJU_c02340	undecaprenyl-phosphate alpha-N-acetylglucosaminyltransferase	-	gi|300853232|ref|NC_014328.1|:240369-241398	Fruc	Auto	OK	45.988	56.9863	0.309359	-0.329229	0.741982	0.999559	no	5.52319	5.83254	0.309359
CLJU_c02350	UDP-N-acetylglucosamine 2-epimerase	epsC	gi|300853232|ref|NC_014328.1|:241415-242570	Fruc	Auto	OK	55.6796	61.6582	0.147143	-0.155841	0.876158	0.999559	no	5.79908	5.94622	0.147143
CLJU_c02360	F1Fo ATPase subunit I	atpI	gi|300853232|ref|NC_014328.1|:242960-243326	Fruc	Auto	OK	117.35	161.412	0.45993	-0.477162	0.633247	0.999559	no	6.87467	7.3346	0.45993
CLJU_c02370	F1Fo ATPase subunit A	atpB	gi|300853232|ref|NC_014328.1|:243372-244038	Fruc	Auto	OK	1398.89	1351.98	-0.0492118	0.0445689	0.964451	0.999559	no	10.4501	10.4009	0.0492118
CLJU_c02380	F1F0 ATPase subunit C	atpE	gi|300853232|ref|NC_014328.1|:244080-244326	Fruc	Auto	OK	1207.64	895.779	-0.430975	0.453204	0.650402	0.999559	no	10.238	9.807	0.430975
CLJU_c02390	F1Fo ATPase subunit B	atpF	gi|300853232|ref|NC_014328.1|:244384-244864	Fruc	Auto	OK	2441.73	2350.87	-0.0547092	0.0493573	0.960635	0.999559	no	11.2537	11.199	0.0547092
CLJU_c02400	F1Fo ATPase subunit delta	atpH	gi|300853232|ref|NC_014328.1|:244866-245412	Fruc	Auto	OK	2042.9	1952.37	-0.0653913	0.0589162	0.953019	0.999559	no	10.9964	10.931	0.0653913
CLJU_c02410	F1Fo ATPase subunit alpha	atpA	gi|300853232|ref|NC_014328.1|:245416-246931	Fruc	Auto	OK	1651.62	1804.52	0.127737	-0.108095	0.91392	0.999559	no	10.6897	10.8174	0.127737
CLJU_c02420	F1Fo ATPase subunit gamma	atpG	gi|300853232|ref|NC_014328.1|:246953-247805	Fruc	Auto	OK	1327.23	1441.86	0.119516	-0.106107	0.915497	0.999559	no	10.3742	10.4937	0.119516
CLJU_c02430	F1Fo ATPase subunit beta	atpD	gi|300853232|ref|NC_014328.1|:247817-249212	Fruc	Auto	OK	1698.69	1938.33	0.190392	-0.161493	0.871705	0.999559	no	10.7302	10.9206	0.190392
CLJU_c02440	F1Fo ATPase subunit epsilon	atpC	gi|300853232|ref|NC_014328.1|:249278-249677	Fruc	Auto	OK	3231.47	3772.57	0.223355	-0.200883	0.84079	0.999559	no	11.658	11.8813	0.223355
CLJU_c02450	hypothetical protein	-	gi|300853232|ref|NC_014328.1|:250016-250754	Fruc	Auto	NOTEST	0	0.251832	1.79769e+308	1.79769e+308	0.17034	1	no			N/A
CLJU_c02460	UDP-N-acetylglucosamine 1-carboxyvinyltransferase 1	murA1	gi|300853232|ref|NC_014328.1|:250848-252108	Fruc	Auto	NOTEST	0.895517	0.772132	-0.213874	0.141064	0.88782	1	no	-0.159207	-0.373081	0.213874
CLJU_c02470	stage II sporulation protein D	-	gi|300853232|ref|NC_014328.1|:252292-253339	Fruc	Auto	NOTEST	0.496191	0.482299	-0.040966	0.0238928	0.980938	1	no	-1.01103	-1.052	0.040966
CLJU_c02480	peptidase	-	gi|300853232|ref|NC_014328.1|:253490-254207	Fruc	Auto	NOTEST	0.401572	0.523829	0.383438	-0.201696	0.840154	1	no	-1.31627	-0.932832	0.383438
CLJU_c02490	stage III sporulation protein D	-	gi|300853232|ref|NC_014328.1|:254429-254684	Fruc	Auto	NOTEST	0	0	0	0	1	1	no	N/A	N/A	0
CLJU_c02500	MreB/Mbl protein	-	gi|300853232|ref|NC_014328.1|:254781-255813	Fruc	Auto	OK	288.965	341.514	0.241051	-0.233245	0.815572	0.999559	no	8.17475	8.4158	0.241051
CLJU_c02510	hypothetical protein	-	gi|300853232|ref|NC_014328.1|:255904-256596	Fruc	Auto	OK	63.5483	12.4465	-2.35211	0.83796	0.402053	0.999559	no	5.98978	3.63767	2.35211
CLJU_c02520	hypothetical protein	-	gi|300853232|ref|NC_014328.1|:255904-256596	Fruc	Auto	NOTEST	0.29309	1.15602	1.97975	-0.554938	0.578937	1	no	-1.77058	0.209166	1.97975
CLJU_c02580	S-adenosylmethionine synthetase	metK1	gi|300853232|ref|NC_014328.1|:257489-258665	Fruc	Auto	OK	403.958	80.3158	-2.33045	2.3002	0.021437	0.377769	no	8.65806	6.32761	2.33045
CLJU_c02590	exodeoxyribonuclease V subunit alpha	recD	gi|300853232|ref|NC_014328.1|:258795-262692	Fruc	Auto	OK	19.7591	17.4616	-0.178337	0.170961	0.864254	0.999559	no	4.30445	4.12611	0.178337
CLJU_c02600	hypothetical protein	-	gi|300853232|ref|NC_014328.1|:258795-262692	Fruc	Auto	OK	6.76249	5.12778	-0.399221	0.137237	0.890843	0.999559	no	2.75755	2.35833	0.399221
CLJU_c02610	amidophosphoribosyltransferase ComFC	-	gi|300853232|ref|NC_014328.1|:258795-262692	Fruc	Auto	OK	6.24419	9.28013	0.571631	-0.169518	0.865389	0.999559	no	2.64251	3.21415	0.571631
CLJU_c02620	ribosome-associated protein	-	gi|300853232|ref|NC_014328.1|:263124-263652	Fruc	Auto	OK	1509.4	1779.92	0.237838	-0.217724	0.827644	0.999559	no	10.5598	10.7976	0.237838
CLJU_c02630	protein translocase subunit SecA	secA	gi|300853232|ref|NC_014328.1|:263832-266346	Fruc	Auto	OK	87.7845	82.9046	-0.0825129	0.0815528	0.935002	0.999559	no	6.45589	6.37338	0.0825129
CLJU_c02640	peptide chain release factor B	prfB	gi|300853232|ref|NC_014328.1|:266484-267474	Fruc	Auto	OK	144.902	153.825	0.0862196	-0.0878831	0.92997	0.999559	no	7.17893	7.26515	0.0862196
CLJU_c02650	MFS family transporter protein	-	gi|300853232|ref|NC_014328.1|:267553-268792	Fruc	Auto	OK	3.24741	2.75669	-0.236354	0.185004	0.853226	0.999559	no	1.69929	1.46294	0.236354
CLJU_c02660	NADP-specific glutamate dehydrogenase	gdh	gi|300853232|ref|NC_014328.1|:268951-270298	Fruc	Auto	OK	104.305	118.872	0.188594	-0.19129	0.848299	0.999559	no	6.70466	6.89327	0.188594
CLJU_c02670	protein containing aminopeptidase domain	-	gi|300853232|ref|NC_014328.1|:270390-271731	Fruc	Auto	NOTEST	0.370154	0.358838	-0.0447942	0.0261256	0.979157	1	no	-1.4338	-1.4786	0.0447942
CLJU_c02680	transcriptional accessory protein	tex	gi|300853232|ref|NC_014328.1|:271892-274058	Fruc	Auto	OK	60.1876	44.4112	-0.438543	0.45155	0.651593	0.999559	no	5.91139	5.47285	0.438543
CLJU_c02690	hypothetical protein	-	gi|300853232|ref|NC_014328.1|:274605-275232	Fruc	Auto	OK	569.061	597.553	0.0704829	-0.0683918	0.945474	0.999559	no	9.15244	9.22292	0.0704829
CLJU_c02700	hypothetical protein	-	gi|300853232|ref|NC_014328.1|:275346-277185	Fruc	Auto	OK	18.9573	23.7789	0.326931	-0.347204	0.728438	0.999559	no	4.24468	4.57161	0.326931
CLJU_c02710	hypothetical protein	-	gi|300853232|ref|NC_014328.1|:277259-277526	Fruc	Auto	OK	42.9696	62.4792	0.54006	-0.440867	0.659309	0.999559	no	5.42524	5.9653	0.54006
CLJU_c02720	phosphohydrolase	-	gi|300853232|ref|NC_014328.1|:277530-278217	Fruc	Auto	OK	69.995	75.5627	0.110423	-0.117477	0.906482	0.999559	no	6.12918	6.2396	0.110423
CLJU_c02730	hypothetical protein	-	gi|300853232|ref|NC_014328.1|:278260-279064	Fruc	Auto	OK	482.505	436.273	-0.145311	0.139912	0.888729	0.999559	no	8.9144	8.76909	0.145311
CLJU_c02740	GTP pyrophosphokinase	-	gi|300853232|ref|NC_014328.1|:279251-280040	Fruc	Auto	OK	94.2922	90.0476	-0.0664501	0.0704264	0.943854	0.999559	no	6.55907	6.49262	0.0664501
CLJU_c02750	leucyl-tRNA synthetase	leuS	gi|300853232|ref|NC_014328.1|:280118-282551	Fruc	Auto	OK	113.706	102.089	-0.155478	0.151507	0.879576	0.999559	no	6.82916	6.67368	0.155478
CLJU_c02770	hypothetical protein	-	gi|300853232|ref|NC_014328.1|:283131-283650	Fruc	Auto	OK	50.769	86.2527	0.764621	-0.779798	0.43551	0.999559	no	5.66588	6.4305	0.764621
CLJU_c02780	hypothetical protein	-	gi|300853232|ref|NC_014328.1|:283681-285125	Fruc	Auto	OK	192.741	312.485	0.697126	-0.507623	0.611718	0.999559	no	7.59052	8.28764	0.697126
CLJU_c02790	hypothetical protein	-	gi|300853232|ref|NC_014328.1|:283681-285125	Fruc	Auto	OK	101.649	142.677	0.489158	-0.330145	0.74129	0.999559	no	6.66745	7.15661	0.489158
CLJU_c02800	adenylate cyclase	-	gi|300853232|ref|NC_014328.1|:285133-285664	Fruc	Auto	OK	173.25	303.155	0.807198	-0.842118	0.399722	0.999559	no	7.43671	8.24391	0.807198
CLJU_c02810	fructose-bisphosphate aldolase	fba	gi|300853232|ref|NC_014328.1|:285791-286724	Fruc	Auto	OK	480.058	422.791	-0.183262	0.174079	0.861803	0.999559	no	8.90706	8.7238	0.183262
CLJU_c02820	hypothetical protein	-	gi|300853232|ref|NC_014328.1|:287063-288136	Fruc	Auto	NOTEST	0	0.728638	1.79769e+308	1.79769e+308	0.258437	1	no			N/A
CLJU_c02830	hypothetical protein	-	gi|300853232|ref|NC_014328.1|:287063-288136	Fruc	Auto	NOTEST	0.209014	0.272838	0.384446	-0.138809	0.889601	1	no	-2.25833	-1.87388	0.384446
CLJU_c02840	hypothetical protein	-	gi|300853232|ref|NC_014328.1|:288330-290025	Fruc	Auto	OK	66.3295	78.1736	0.237032	-0.243186	0.807861	0.999559	no	6.05158	6.28861	0.237032
CLJU_c02850	PurE-like protein	-	gi|300853232|ref|NC_014328.1|:290200-290947	Fruc	Auto	OK	37.0686	68.3775	0.883323	-0.920057	0.357543	0.999559	no	5.21213	6.09545	0.883323
CLJU_c02860	SpoIIAA: Anti-anti-sigma regulatory factor	-	gi|300853232|ref|NC_014328.1|:291030-291315	Fruc	Auto	OK	255.883	207.405	-0.303033	0.312003	0.755038	0.999559	no	7.99934	7.69631	0.303033
CLJU_c02870	chemotaxis sensory transducer protein	-	gi|300853232|ref|NC_014328.1|:291326-293315	Fruc	Auto	OK	176.67	136.267	-0.374627	0.360964	0.718126	0.999559	no	7.46491	7.09029	0.374627
CLJU_c02880	hypothetical protein	-	gi|300853232|ref|NC_014328.1|:293451-293835	Fruc	Auto	OK	300.278	258.932	-0.213726	0.226546	0.820777	0.999559	no	8.23015	8.01643	0.213726
CLJU_c02890	protein phosphatase with a PAS domain	-	gi|300853232|ref|NC_014328.1|:293851-295360	Fruc	Auto	OK	264.085	184.802	-0.515023	0.494493	0.620958	0.999559	no	8.04486	7.52984	0.515023
CLJU_c02900	hypothetical protein	-	gi|300853232|ref|NC_014328.1|:295782-296151	Fruc	Auto	NOTEST	0	0	0	0	1	1	no	N/A	N/A	0
CLJU_c02910	phosphatidylserine synthase	pssA	gi|300853232|ref|NC_014328.1|:296204-296726	Fruc	Auto	OK	1667.17	1594.7	-0.0641222	0.0587877	0.953121	0.999559	no	10.7032	10.6391	0.0641222
CLJU_c02920	hypothetical protein	-	gi|300853232|ref|NC_014328.1|:297213-297774	Fruc	Auto	OK	59.0246	50.3268	-0.229989	0.233546	0.815337	0.999559	no	5.88324	5.65325	0.229989
CLJU_c02930	hypothetical protein	-	gi|300853232|ref|NC_014328.1|:297897-298326	Fruc	Auto	OK	100.368	87.7091	-0.194506	0.200247	0.841288	0.999559	no	6.64916	6.45465	0.194506
CLJU_c02940	kinase	-	gi|300853232|ref|NC_014328.1|:298463-299360	Fruc	Auto	OK	202.673	242.965	0.261593	-0.262175	0.793187	0.999559	no	7.66301	7.9246	0.261593
CLJU_c02950	hypothetical protein	-	gi|300853232|ref|NC_014328.1|:299438-300140	Fruc	Auto	OK	80.9854	108.659	0.424075	-0.450556	0.65231	0.999559	no	6.33959	6.76366	0.424075
CLJU_c02960	radical SAM domain-containing protein	-	gi|300853232|ref|NC_014328.1|:300524-302369	Fruc	Auto	OK	41.3233	33.2527	-0.313483	0.331149	0.740532	0.999559	no	5.36888	5.0554	0.313483
CLJU_c02970	magnesium-binding protein	-	gi|300853232|ref|NC_014328.1|:303062-304325	Fruc	Auto	OK	133.26	204.683	0.619152	-0.615577	0.538173	0.999559	no	7.0581	7.67725	0.619152
CLJU_c02980	spore cortex-lytic protein	-	gi|300853232|ref|NC_014328.1|:304443-305133	Fruc	Auto	NOTEST	0.845962	0	-1.79769e+308	-1.79769e+308	0.116218	1	no			N/A
CLJU_c02990	hypothetical protein	-	gi|300853232|ref|NC_014328.1|:305368-305719	Fruc	Auto	OK	79.8449	149.677	0.906577	-0.8997	0.36828	0.999559	no	6.31913	7.22571	0.906577
CLJU_c03000	phosphopantetheinyl transferase	acpS	gi|300853232|ref|NC_014328.1|:305845-306250	Fruc	Auto	OK	19.3472	20.0401	0.0507687	-0.0414119	0.966968	0.999559	no	4.27405	4.32482	0.0507687
CLJU_c03010	sugar kinase	-	gi|300853232|ref|NC_014328.1|:306302-307721	Fruc	Auto	OK	64.2418	66.3075	0.0456582	-0.0477212	0.961938	0.999559	no	6.00544	6.0511	0.0456582
CLJU_c03020	hypothetical protein	-	gi|300853232|ref|NC_014328.1|:307816-308425	Fruc	Auto	OK	160.117	146.114	-0.132028	0.139276	0.889232	0.999559	no	7.32298	7.19095	0.132028
CLJU_c03030	CopG-family transcriptional regulator	-	gi|300853232|ref|NC_014328.1|:309427-310064	Fruc	Auto	OK	247.534	190.927	-0.374608	0.246436	0.805344	0.999559	no	7.95148	7.57688	0.374608
CLJU_c03040	transcriptional regulator	-	gi|300853232|ref|NC_014328.1|:309427-310064	Fruc	Auto	OK	259.336	301.949	0.219481	-0.177426	0.859174	0.999559	no	8.01868	8.23816	0.219481
CLJU_c03050	transketolase	tktA1	gi|300853232|ref|NC_014328.1|:310239-312005	Fruc	Auto	OK	367.856	231.745	-0.666605	0.393366	0.694049	0.999559	no	8.523	7.85639	0.666605
CLJU_c03060	transketolase subunit B	tktB1	gi|300853232|ref|NC_014328.1|:310239-312005	Fruc	Auto	OK	391.041	331.935	-0.236416	0.168514	0.866179	0.999559	no	8.61118	8.37476	0.236416
CLJU_c03070	ATPase	ftsE	gi|300853232|ref|NC_014328.1|:312191-313758	Fruc	Auto	OK	332.104	507.548	0.61191	-0.393277	0.694115	0.999559	no	8.37549	8.9874	0.61191
CLJU_c03080	cell division protein	-	gi|300853232|ref|NC_014328.1|:312191-313758	Fruc	Auto	OK	274.037	377.411	0.461768	-0.311582	0.755358	0.999559	no	8.09823	8.55999	0.461768
CLJU_c03090	protease	-	gi|300853232|ref|NC_014328.1|:313931-315107	Fruc	Auto	OK	130.048	203.653	0.647069	-0.647548	0.517277	0.999559	no	7.0229	7.66997	0.647069
CLJU_c03100	hypothetical protein	-	gi|300853232|ref|NC_014328.1|:315210-316512	Fruc	Auto	OK	26.4312	36.5261	0.466682	-0.494875	0.620689	0.999559	no	4.72417	5.19086	0.466682
CLJU_c03110	excinuclease ABC subunit B	uvrB	gi|300853232|ref|NC_014328.1|:316515-318498	Fruc	Auto	OK	34.8805	58.4641	0.745133	-0.776341	0.437548	0.999559	no	5.12435	5.86948	0.745133
CLJU_c03120	excinuclease ABC subunit A	uvrA1	gi|300853232|ref|NC_014328.1|:318535-321358	Fruc	Auto	OK	53.4437	61.8856	0.211584	-0.212511	0.831708	0.999559	no	5.73995	5.95153	0.211584
CLJU_c03130	hypothetical protein	-	gi|300853232|ref|NC_014328.1|:321427-321868	Fruc	Auto	OK	43.2685	29.2987	-0.56248	0.507197	0.612016	0.999559	no	5.43525	4.87276	0.56248
CLJU_c03140	cell division protein	-	gi|300853232|ref|NC_014328.1|:321920-323123	Fruc	Auto	OK	44.5477	41.1921	-0.112982	0.120293	0.904251	0.999559	no	5.47728	5.3643	0.112982
CLJU_c03150	peptidoglycan synthetase	-	gi|300853232|ref|NC_014328.1|:323127-324555	Fruc	Auto	OK	68.1668	65.1573	-0.0651412	0.0679797	0.945802	0.999559	no	6.091	6.02585	0.0651412
CLJU_c03160	hypothetical protein	-	gi|300853232|ref|NC_014328.1|:324697-325306	Fruc	Auto	OK	37.2599	46.5059	0.31979	-0.317823	0.750619	0.999559	no	5.21955	5.53934	0.31979
CLJU_c03170	excinuclease ABC subunit C	uvrC	gi|300853232|ref|NC_014328.1|:325323-327192	Fruc	Auto	OK	50.013	43.4291	-0.203641	0.213068	0.831274	0.999559	no	5.64423	5.44059	0.203641
CLJU_c03180	UDP-N-acetylenolpyruvoylglucosamine reductase	murB	gi|300853232|ref|NC_014328.1|:327396-328311	Fruc	Auto	OK	50.5197	38.598	-0.388319	0.410832	0.681196	0.999559	no	5.65877	5.27045	0.388319
CLJU_c03190	hypothetical protein	-	gi|300853232|ref|NC_014328.1|:328432-330642	Fruc	Auto	OK	131.319	133.308	0.0216857	-0.0144408	0.988478	0.999559	no	7.03693	7.05862	0.0216857
CLJU_c03200	hypothetical protein	-	gi|300853232|ref|NC_014328.1|:328432-330642	Fruc	Auto	OK	102.111	91.2611	-0.162063	0.11797	0.906091	0.999559	no	6.67399	6.51193	0.162063
CLJU_c03210	hypothetical protein	-	gi|300853232|ref|NC_014328.1|:330655-331606	Fruc	Auto	OK	26.7964	35.6794	0.41305	-0.426779	0.66954	0.999559	no	4.74397	5.15702	0.41305
CLJU_c03240	DNA polymerase III subunit alpha	dnaE	gi|300853232|ref|NC_014328.1|:332927-336404	Fruc	Auto	OK	53.3355	55.0841	0.046539	-0.0463123	0.963061	0.999559	no	5.73702	5.78356	0.046539
CLJU_c03250	6-phosphofructokinase	pfk	gi|300853232|ref|NC_014328.1|:336619-337576	Fruc	Auto	OK	93.3369	64.6892	-0.528923	0.55888	0.576243	0.999559	no	6.54438	6.01545	0.528923
CLJU_c03260	pyruvate kinase	pyk	gi|300853232|ref|NC_014328.1|:337606-339364	Fruc	Auto	OK	570.493	290.019	-0.97606	0.886298	0.375457	0.999559	no	9.15607	8.18	0.97606
CLJU_c03270	rRNA (uracil-5-)-methyltransferase	-	gi|300853232|ref|NC_014328.1|:339635-341066	Fruc	Auto	OK	12.2783	10.6484	-0.205475	0.197757	0.843235	0.999559	no	3.61804	3.41256	0.205475
CLJU_c03280	hypothetical protein	-	gi|300853232|ref|NC_014328.1|:341365-341705	Fruc	Auto	OK	0	1.85835	1.79769e+308	1.79769e+308	0.213643	0.999559	no			N/A
CLJU_c03290	hypothetical protein	-	gi|300853232|ref|NC_014328.1|:341365-341705	Fruc	Auto	NOTEST	0	0	0	0	1	1	no	N/A	N/A	0
CLJU_c03300	hypothetical protein	-	gi|300853232|ref|NC_014328.1|:341960-342185	Fruc	Auto	OK	24.7838	39.4496	0.67061	-0.476798	0.633506	0.999559	no	4.63133	5.30194	0.67061
CLJU_c03310	restriction-modification system	-	gi|300853232|ref|NC_014328.1|:342225-344931	Fruc	Auto	OK	33.2478	61.0497	0.876725	-0.896506	0.369982	0.999559	no	5.05519	5.93191	0.876725
CLJU_c03320	type I restriction enzyme, specificity subunit	-	gi|300853232|ref|NC_014328.1|:344933-346187	Fruc	Auto	OK	30.6182	74.5436	1.28369	-1.35228	0.176286	0.989191	no	4.93632	6.22001	1.28369
CLJU_c03330	type I restriction enzyme, endonuclease subunit	-	gi|300853232|ref|NC_014328.1|:346198-350155	Fruc	Auto	OK	33.0398	68.8977	1.06025	-1.05188	0.292853	0.999559	no	5.04613	6.10638	1.06025
CLJU_c03340	hypothetical protein	-	gi|300853232|ref|NC_014328.1|:350564-351053	Fruc	Auto	NOTEST	0.701326	0	-1.79769e+308	-1.79769e+308	0.147394	1	no			N/A
CLJU_c03350	hypothetical protein	-	gi|300853232|ref|NC_014328.1|:351168-351375	Fruc	Auto	OK	5.50054	0	-1.79769e+308	-1.79769e+308	0.147394	0.925159	no			N/A
CLJU_c03360	hypothetical protein	-	gi|300853232|ref|NC_014328.1|:351406-353391	Fruc	Auto	OK	2.65868	0	-1.79769e+308	-1.79769e+308	0.332979	0.999559	no			N/A
CLJU_c03370	phage-like protein	-	gi|300853232|ref|NC_014328.1|:351406-353391	Fruc	Auto	OK	3.49583	0.141405	-4.62773	1.89271	0.0583969	0.625737	no	1.80564	-2.82209	4.62773
CLJU_c03380	phage-like protein	-	gi|300853232|ref|NC_014328.1|:351406-353391	Fruc	Auto	OK	2.9309	0.385339	-2.92714	1.01964	0.307898	0.999559	no	1.55134	-1.3758	2.92714
CLJU_c03390	phage related DNA polymerase	-	gi|300853232|ref|NC_014328.1|:353468-355418	Fruc	Auto	NOTEST	0	0	0	0	1	1	no	N/A	N/A	0
CLJU_c03400	prophage antirepressor	-	gi|300853232|ref|NC_014328.1|:355533-356307	Fruc	Auto	NOTEST	0.907013	0	-1.79769e+308	-1.79769e+308	0.107343	1	no			N/A
CLJU_c03410	hypothetical protein	-	gi|300853232|ref|NC_014328.1|:356308-359103	Fruc	Auto	OK	1.27791	0.566484	-1.17368	0.30872	0.757534	0.999559	no	0.353786	-0.819893	1.17368
CLJU_c03420	phage-like protein	-	gi|300853232|ref|NC_014328.1|:356308-359103	Fruc	Auto	OK	1.22806	0.189789	-2.69391	1.586	0.11274	0.85709	no	0.296381	-2.39753	2.69391
CLJU_c03430	phage-like protein	-	gi|300853232|ref|NC_014328.1|:359323-361161	Fruc	Auto	NOTEST	0	0	0	0	1	1	no	N/A	N/A	0
CLJU_c03440	phage related DNA helicase	-	gi|300853232|ref|NC_014328.1|:359323-361161	Fruc	Auto	NOTEST	0.908895	0.469859	-0.951885	0.607449	0.543553	1	no	-0.137814	-1.0897	0.951885
CLJU_c03450	hypothetical protein	-	gi|300853232|ref|NC_014328.1|:359323-361161	Fruc	Auto	NOTEST	0	0	0	0	1	1	no	N/A	N/A	0
CLJU_c03460	hypothetical protein	-	gi|300853232|ref|NC_014328.1|:361162-361591	Fruc	Auto	OK	1.30915	2.32342	0.827616	-0.481081	0.630459	0.999559	no	0.38863	1.21625	0.827616
CLJU_c03470	phage-like protein	-	gi|300853232|ref|NC_014328.1|:361705-362083	Fruc	Auto	NOTEST	0	0	0	0	1	1	no	N/A	N/A	0
CLJU_c03480	methylase	-	gi|300853232|ref|NC_014328.1|:362359-363604	Fruc	Auto	NOTEST	0	0	0	0	1	1	no	N/A	N/A	0
CLJU_c03490	hypothetical protein	-	gi|300853232|ref|NC_014328.1|:363672-363984	Fruc	Auto	NOTEST	0	0	0	0	1	1	no	N/A	N/A	0
CLJU_c03500	hypothetical protein	-	gi|300853232|ref|NC_014328.1|:364223-364940	Fruc	Auto	NOTEST	0	0.261915	1.79769e+308	1.79769e+308	0.17034	1	no			N/A
CLJU_c03510	hypothetical protein	-	gi|300853232|ref|NC_014328.1|:365098-365365	Fruc	Auto	NOTEST	0	0	0	0	1	1	no	N/A	N/A	0
CLJU_c03520	phage terminasesmall subunit	-	gi|300853232|ref|NC_014328.1|:365412-365883	Fruc	Auto	NOTEST	0.745244	0	-1.79769e+308	-1.79769e+308	0.147394	1	no			N/A
CLJU_c03530	phage terminase large subunit	-	gi|300853232|ref|NC_014328.1|:365885-367436	Fruc	Auto	NOTEST	0.469964	0.202245	-1.21644	0.703401	0.481806	1	no	-1.08938	-2.30582	1.21644
CLJU_c03540	phage portal protein	-	gi|300853232|ref|NC_014328.1|:367447-370840	Fruc	Auto	NOTEST	0.0975979	0.126206	0.370857	-0.0732662	0.941594	1	no	-3.35701	-2.98615	0.370857
CLJU_c03550	phage related protease	-	gi|300853232|ref|NC_014328.1|:367447-370840	Fruc	Auto	NOTEST	0.326328	0	-1.79769e+308	-1.79769e+308	0.313648	1	no			N/A
CLJU_c03560	phage-like protein	-	gi|300853232|ref|NC_014328.1|:367447-370840	Fruc	Auto	OK	1.45998	0.377577	-1.9511	1.11136	0.266414	0.999559	no	0.545949	-1.40516	1.9511
CLJU_c03570	hypothetical protein	-	gi|300853232|ref|NC_014328.1|:371005-372060	Fruc	Auto	OK	24.3229	17.4967	-0.47523	0.38577	0.699667	0.999559	no	4.60424	4.12901	0.47523
CLJU_c03580	hypothetical protein	-	gi|300853232|ref|NC_014328.1|:371005-372060	Fruc	Auto	OK	0	29.0479	1.79769e+308	1.79769e+308	0.356015	0.999559	no			N/A
CLJU_c03590	hypothetical protein	-	gi|300853232|ref|NC_014328.1|:371005-372060	Fruc	Auto	OK	2.7826	2.63671	-0.0776964	0.0216356	0.982739	0.999559	no	1.47643	1.39874	0.0776964
CLJU_c03600	hypothetical protein	-	gi|300853232|ref|NC_014328.1|:372127-373716	Fruc	Auto	NOTEST	0	0	0	0	1	1	no	N/A	N/A	0
CLJU_c03610	phage head-tail adaptor	-	gi|300853232|ref|NC_014328.1|:372127-373716	Fruc	Auto	NOTEST	0	0	0	0	1	1	no	N/A	N/A	0
CLJU_c03620	phage-like protein	-	gi|300853232|ref|NC_014328.1|:372127-373716	Fruc	Auto	NOTEST	0	0.728638	1.79769e+308	1.79769e+308	0.213643	1	no			N/A
CLJU_c03630	hypothetical protein	-	gi|300853232|ref|NC_014328.1|:372127-373716	Fruc	Auto	NOTEST	0	0	0	0	1	1	no	N/A	N/A	0
CLJU_c03640	phage protein	-	gi|300853232|ref|NC_014328.1|:373733-374564	Fruc	Auto	NOTEST	0.661729	0	-1.79769e+308	-1.79769e+308	0.116218	1	no			N/A
CLJU_c03650	phage-like protein	-	gi|300853232|ref|NC_014328.1|:374610-374895	Fruc	Auto	NOTEST	0	0	0	0	1	1	no	N/A	N/A	0
CLJU_c03660	phage-like protein	-	gi|300853232|ref|NC_014328.1|:375096-377862	Fruc	Auto	NOTEST	0.290329	0.320285	0.141668	-0.0916681	0.926962	1	no	-1.78424	-1.64257	0.141668
CLJU_c03670	phage-like protein	-	gi|300853232|ref|NC_014328.1|:377863-378571	Fruc	Auto	NOTEST	0.408463	0.266487	-0.61614	0.301046	0.763379	1	no	-1.29172	-1.90786	0.61614
CLJU_c03680	hypothetical protein	-	gi|300853232|ref|NC_014328.1|:378649-379477	Fruc	Auto	OK	31.7447	31.3443	-0.0183106	0.0185892	0.985169	0.999559	no	4.98844	4.97013	0.0183106
CLJU_c03690	phage-like protein	-	gi|300853232|ref|NC_014328.1|:379585-381439	Fruc	Auto	OK	1.53887	1.81899	0.241268	-0.185856	0.852558	0.999559	no	0.621871	0.863138	0.241268
CLJU_c03700	hypothetical protein	-	gi|300853232|ref|NC_014328.1|:381440-382568	Fruc	Auto	OK	3.17544	1.61531	-0.975145	0.723974	0.469082	0.999559	no	1.66696	0.691811	0.975145
CLJU_c03710	hypothetical protein	-	gi|300853232|ref|NC_014328.1|:382750-383677	Fruc	Auto	OK	8.06793	5.04985	-0.675958	0.558291	0.576646	0.999559	no	3.0122	2.33624	0.675958
CLJU_c03720	phage-like protein	-	gi|300853232|ref|NC_014328.1|:383802-385155	Fruc	Auto	NOTEST	1.00748	0.473503	-1.0893	0.703332	0.481849	1	no	0.0107512	-1.07855	1.0893
CLJU_c03730	hypothetical protein	-	gi|300853232|ref|NC_014328.1|:385219-385648	Fruc	Auto	NOTEST	0	0	0	0	1	1	no	N/A	N/A	0
CLJU_c03740	phage related amidase	-	gi|300853232|ref|NC_014328.1|:385662-386352	Fruc	Auto	NOTEST	0.422981	0	-1.79769e+308	-1.79769e+308	0.147394	1	no			N/A
CLJU_c03750	hypothetical protein	-	gi|300853232|ref|NC_014328.1|:386367-386628	Fruc	Auto	NOTEST	0	0	0	0	1	1	no	N/A	N/A	0
CLJU_c03760	DNA integration/recombination/invertion protein	-	gi|300853232|ref|NC_014328.1|:386893-388543	Fruc	Auto	NOTEST	0	0	0	0	1	1	no	N/A	N/A	0
CLJU_c03770	recombinase	-	gi|300853232|ref|NC_014328.1|:388558-390160	Fruc	Auto	NOTEST	0.0755111	0.194928	1.36818	-0.660994	0.508616	1	no	-3.72717	-2.35899	1.36818
CLJU_c03780	patatin-like phospholipase	-	gi|300853232|ref|NC_014328.1|:390385-391339	Fruc	Auto	OK	11.2607	10.2828	-0.131066	0.116882	0.906954	0.999559	no	3.49322	3.36216	0.131066
CLJU_c03790	hypothetical protein	-	gi|300853232|ref|NC_014328.1|:391350-393348	Fruc	Auto	OK	12.1013	11.1087	-0.123472	0.125993	0.899738	0.999559	no	3.59709	3.47362	0.123472
CLJU_c03800	hypothetical protein	-	gi|300853232|ref|NC_014328.1|:393633-394959	Fruc	Auto	OK	56.8147	34.7831	-0.707876	0.750197	0.453136	0.999559	no	5.82819	5.12031	0.707876
CLJU_c03810	transcriptional regulator	-	gi|300853232|ref|NC_014328.1|:395190-396978	Fruc	Auto	OK	14.6866	9.12679	-0.686321	0.685593	0.49297	0.999559	no	3.87643	3.19011	0.686321
CLJU_c03820	hypothetical protein	-	gi|300853232|ref|NC_014328.1|:397239-398511	Fruc	Auto	OK	6.78994	10.0534	0.566212	-0.510265	0.609866	0.999559	no	2.7634	3.32961	0.566212
CLJU_c03830	iron-containing alcohol dehydrogenase	-	gi|300853232|ref|NC_014328.1|:398512-399673	Fruc	Auto	OK	6.02689	7.65952	0.34584	-0.299258	0.764743	0.999559	no	2.59141	2.93725	0.34584
CLJU_c03840	dihydrodipicolinate synthese family protein	-	gi|300853232|ref|NC_014328.1|:399722-400622	Fruc	Auto	OK	5.83049	12.8152	1.13616	-0.97116	0.331469	0.999559	no	2.54362	3.67978	1.13616
CLJU_c03850	4-hydroxythreonine-4-phosphate dehydrogenase	pdxA	gi|300853232|ref|NC_014328.1|:400645-401647	Fruc	Auto	OK	5.36559	11.5398	1.10481	-0.949603	0.342314	0.999559	no	2.42374	3.52855	1.10481
CLJU_c03860	D-isomer specific 2-hydroxyacid dehydrogenase	-	gi|300853232|ref|NC_014328.1|:401744-402695	Fruc	Auto	OK	4.7452	11.9535	1.33289	-1.12765	0.259469	0.999559	no	2.24647	3.57936	1.33289
CLJU_c03870	transporter protein	-	gi|300853232|ref|NC_014328.1|:402730-404044	Fruc	Auto	OK	6.25342	12.2492	0.969974	-0.885149	0.376076	0.999559	no	2.64465	3.61462	0.969974
CLJU_c03880	hypothetical protein	-	gi|300853232|ref|NC_014328.1|:404517-404883	Fruc	Auto	NOTEST	0	0	0	0	1	1	no	N/A	N/A	0
CLJU_c03890	hypothetical protein	-	gi|300853232|ref|NC_014328.1|:405018-405279	Fruc	Auto	OK	6.54183	3.7167	-0.815673	0.465548	0.641539	0.999559	no	2.70969	1.89402	0.815673
CLJU_c03900	hypothetical protein	-	gi|300853232|ref|NC_014328.1|:405544-405748	Fruc	Auto	OK	136.17	518.075	1.92775	-1.73443	0.0828422	0.76945	no	7.08927	9.01702	1.92775
CLJU_c03910	hypothetical protein	-	gi|300853232|ref|NC_014328.1|:405924-406323	Fruc	Auto	OK	7.45724	9.97857	0.420191	-0.306176	0.75947	0.999559	no	2.89864	3.31883	0.420191
CLJU_c03920	methyl-accepting chemotaxis protein	-	gi|300853232|ref|NC_014328.1|:406524-408237	Fruc	Auto	OK	23.1802	14.7268	-0.654444	0.684468	0.49368	0.999559	no	4.53482	3.88037	0.654444
CLJU_c03930	hypothetical protein	-	gi|300853232|ref|NC_014328.1|:408343-408673	Fruc	Auto	OK	229.483	221.688	-0.0498575	0.0528467	0.957854	0.999559	no	7.84224	7.79239	0.0498575
CLJU_c03940	hypothetical protein	-	gi|300853232|ref|NC_014328.1|:408899-409838	Fruc	Auto	OK	58.6976	41.7737	-0.490708	0.520987	0.602376	0.999559	no	5.87523	5.38452	0.490708
CLJU_c03950	methyl-accepting chemotaxis protein	-	gi|300853232|ref|NC_014328.1|:410169-411882	Fruc	Auto	OK	21.7796	18.3408	-0.24792	0.261967	0.793347	0.999559	no	4.44491	4.19698	0.24792
CLJU_c03960	glycosyltransferase	-	gi|300853232|ref|NC_014328.1|:411969-412908	Fruc	Auto	OK	22.9686	30.1801	0.393933	-0.398225	0.690464	0.999559	no	4.52159	4.91553	0.393933
CLJU_c03970	6-pyruvoyl-tetrahydropterin synthase	-	gi|300853232|ref|NC_014328.1|:412931-415988	Fruc	Auto	OK	70.6738	72.3206	0.0332309	-0.0327716	0.973857	0.999559	no	6.1431	6.17633	0.0332309
CLJU_c03980	hypothetical protein	-	gi|300853232|ref|NC_014328.1|:415989-418557	Fruc	Auto	OK	83.4114	68.1298	-0.291959	0.130121	0.896471	0.999559	no	6.38217	6.09021	0.291959
CLJU_c03990	hypothetical protein	-	gi|300853232|ref|NC_014328.1|:415989-418557	Fruc	Auto	OK	72.2786	86.6015	0.260823	-0.115626	0.907949	0.999559	no	6.1755	6.43632	0.260823
CLJU_c04000	glycosyltransferase	-	gi|300853232|ref|NC_014328.1|:415989-418557	Fruc	Auto	OK	80.91	85.9105	0.0865163	-0.0670396	0.94655	0.999559	no	6.33825	6.42476	0.0865163
CLJU_c04010	diguanylate cyclase	-	gi|300853232|ref|NC_014328.1|:418613-419837	Fruc	Auto	OK	86.1647	84.9688	-0.0201647	0.0209593	0.983278	0.999559	no	6.42903	6.40886	0.0201647
CLJU_c04020	6-pyruvoyl-tetrahydropterin synthase	-	gi|300853232|ref|NC_014328.1|:419878-420370	Fruc	Auto	OK	60.7692	66.9665	0.140098	-0.141412	0.887545	0.999559	no	5.92527	6.06537	0.140098
CLJU_c04030	hypothetical protein	-	gi|300853232|ref|NC_014328.1|:420412-420733	Fruc	Auto	NOTEST	0	0	0	0	1	1	no	N/A	N/A	0
CLJU_c04040	ammonium transporter	-	gi|300853232|ref|NC_014328.1|:421063-422293	Fruc	Auto	OK	40.3277	12.7113	-1.66565	1.6714	0.0946426	0.799297	no	5.3337	3.66804	1.66565
CLJU_c04050	nitrogen regulatory protein P-II	-	gi|300853232|ref|NC_014328.1|:422421-422796	Fruc	Auto	OK	113.543	108.357	-0.0674469	0.0687142	0.945217	0.999559	no	6.82709	6.75965	0.0674469
CLJU_c04060	methyltransferase	-	gi|300853232|ref|NC_014328.1|:422984-424115	Fruc	Auto	OK	63.6469	94.5596	0.571133	-0.598626	0.549423	0.999559	no	5.99202	6.56315	0.571133
CLJU_c04070	transcriptional regulator	-	gi|300853232|ref|NC_014328.1|:424153-424792	Fruc	Auto	OK	7.76071	11.6914	0.591188	-0.482303	0.629591	0.999559	no	2.95619	3.54738	0.591188
CLJU_c04080	hypothetical protein	-	gi|300853232|ref|NC_014328.1|:424981-426256	Fruc	Auto	OK	31.0105	19.0358	-0.70404	0.731802	0.46429	0.999559	no	4.95468	4.25064	0.70404
CLJU_c04090	transporter protein	-	gi|300853232|ref|NC_014328.1|:426270-429327	Fruc	Auto	OK	49.0169	37.5031	-0.386269	0.393047	0.694285	0.999559	no	5.61521	5.22894	0.386269
CLJU_c04100	hypothetical protein	-	gi|300853232|ref|NC_014328.1|:429729-430224	Fruc	Auto	OK	18.571	12.2614	-0.59893	0.493526	0.621641	0.999559	no	4.21498	3.61605	0.59893
CLJU_c04110	ATP-dependent RNA helicase	-	gi|300853232|ref|NC_014328.1|:430496-431987	Fruc	Auto	OK	11.6329	13.8592	0.252632	-0.248925	0.803419	0.999559	no	3.54014	3.79277	0.252632
CLJU_c04120	deoxyguanosinetriphosphate triphosphohydrolase	-	gi|300853232|ref|NC_014328.1|:432072-433290	Fruc	Auto	OK	10.9754	14.1997	0.371579	-0.352301	0.724613	0.999559	no	3.4562	3.82779	0.371579
CLJU_c04130	Ca2+/Na+ antiporter	-	gi|300853232|ref|NC_014328.1|:433491-434618	Fruc	Auto	NOTEST	0.65434	0.339407	-0.947027	0.507889	0.611531	1	no	-0.611888	-1.55891	0.947027
CLJU_c04140	hypothetical protein	-	gi|300853232|ref|NC_014328.1|:433491-434618	Fruc	Auto	NOTEST	0	0	0	0	1	1	no	N/A	N/A	0
CLJU_c04150	transcriptional regulator	-	gi|300853232|ref|NC_014328.1|:434765-435194	Fruc	Auto	OK	102.55	155.669	0.602151	-0.63421	0.525944	0.999559	no	6.68018	7.28234	0.602151
CLJU_c04160	NADP-dependent malic enzyme	maeB	gi|300853232|ref|NC_014328.1|:435245-436475	Fruc	Auto	OK	80.4506	160.878	0.99979	-1.01981	0.30782	0.999559	no	6.33003	7.32982	0.99979
CLJU_c04170	aspartate ammonia-lyase	aspA1	gi|300853232|ref|NC_014328.1|:436580-437990	Fruc	Auto	OK	44.1902	467.245	3.40238	-3.33165	0.000863343	0.0334198	yes	5.46565	8.86804	3.40238
CLJU_c04180	amino acid ABC transporter	-	gi|300853232|ref|NC_014328.1|:438249-439677	Fruc	Auto	NOTEST	0.516415	0.33357	-0.630541	0.380024	0.703928	1	no	-0.953397	-1.58394	0.630541
CLJU_c04190	methyl-accepting transducer	-	gi|300853232|ref|NC_014328.1|:440047-441196	Fruc	Auto	OK	15.0881	10.1972	-0.565238	0.530244	0.595943	0.999559	no	3.91534	3.3501	0.565238
CLJU_c04200	sigma factor	-	gi|300853232|ref|NC_014328.1|:441605-443364	Fruc	Auto	OK	71.8551	120.283	0.743267	-0.457297	0.647457	0.999559	no	6.16702	6.91029	0.743267
CLJU_c04210	hypothetical protein	-	gi|300853232|ref|NC_014328.1|:441605-443364	Fruc	Auto	OK	66.7304	99.7618	0.580143	-0.301362	0.763139	0.999559	no	6.06027	6.64042	0.580143
CLJU_c04220	hypothetical protein	-	gi|300853232|ref|NC_014328.1|:441605-443364	Fruc	Auto	OK	53.0138	75.1938	0.504245	-0.261131	0.793992	0.999559	no	5.7283	6.23254	0.504245
CLJU_c04230	hypothetical protein	-	gi|300853232|ref|NC_014328.1|:441605-443364	Fruc	Auto	OK	72.7752	144.443	0.988978	-0.397846	0.690744	0.999559	no	6.18537	7.17436	0.988978
CLJU_c04240	hypothetical protein	-	gi|300853232|ref|NC_014328.1|:443473-444745	Fruc	Auto	OK	16.4336	15.6527	-0.0702345	0.0697538	0.94439	0.999559	no	4.03858	3.96834	0.0702345
CLJU_c04250	phosphatase	-	gi|300853232|ref|NC_014328.1|:444777-445428	Fruc	Auto	OK	115.026	100.671	-0.192313	0.204316	0.838107	0.999559	no	6.84582	6.6535	0.192313
CLJU_c04260	hypothetical protein	-	gi|300853232|ref|NC_014328.1|:445577-446285	Fruc	Auto	OK	5.71849	2.93136	-0.964064	0.715747	0.474148	0.999559	no	2.51563	1.55157	0.964064
CLJU_c04270	hypothetical protein	-	gi|300853232|ref|NC_014328.1|:446508-447888	Fruc	Auto	OK	38.4945	28.4583	-0.435801	0.463312	0.64314	0.999559	no	5.26658	4.83078	0.435801
CLJU_c04280	hypothetical protein	-	gi|300853232|ref|NC_014328.1|:447984-449358	Fruc	Auto	OK	18.5345	15.6967	-0.239753	0.243318	0.807759	0.999559	no	4.21214	3.97239	0.239753
CLJU_c04290	transcriptional regulator	-	gi|300853232|ref|NC_014328.1|:449719-450571	Fruc	Auto	OK	67.7794	127.689	0.91371	-0.962388	0.335855	0.999559	no	6.08277	6.99649	0.91371
CLJU_c04300	dihydrodipicolinate synthase	dapA1	gi|300853232|ref|NC_014328.1|:450707-451589	Fruc	Auto	OK	10.2746	104.6	3.34773	-3.18368	0.00145414	0.0492091	yes	3.36101	6.70874	3.34773
CLJU_c04310	Na+/H+-dicarboxylate symporter	-	gi|300853232|ref|NC_014328.1|:451622-452891	Fruc	Auto	OK	11.9399	118.297	3.30855	-3.24362	0.0011802	0.0421761	yes	3.57772	6.88627	3.30855
CLJU_c04320	hypothetical protein	-	gi|300853232|ref|NC_014328.1|:453159-453405	Fruc	Auto	OK	51.3558	206.029	2.00425	-1.72485	0.0845553	0.769856	no	5.68246	7.6867	2.00425
CLJU_c04330	stage V sporulation protein R	-	gi|300853232|ref|NC_014328.1|:454070-456544	Fruc	Auto	OK	16.494	12.7468	-0.371811	0.304134	0.761026	0.999559	no	4.04387	3.67206	0.371811
CLJU_c04340	YhbH-like sporulation protein	-	gi|300853232|ref|NC_014328.1|:454070-456544	Fruc	Auto	OK	11.9427	7.93206	-0.590358	0.379569	0.704265	0.999559	no	3.57806	2.9877	0.590358
CLJU_c04350	serine kinase	prkA	gi|300853232|ref|NC_014328.1|:456548-458471	Fruc	Auto	OK	17.2413	12.0665	-0.514864	0.534334	0.593111	0.999559	no	4.1078	3.59294	0.514864
CLJU_c04360	MarR family transcriptional regulator	-	gi|300853232|ref|NC_014328.1|:458688-460714	Fruc	Auto	OK	642.417	237.135	-1.4378	0.642863	0.520313	0.999559	no	9.32737	7.88956	1.4378
CLJU_c04370	transporter protein	-	gi|300853232|ref|NC_014328.1|:458688-460714	Fruc	Auto	OK	430.14	180.556	-1.25236	1.01019	0.312405	0.999559	no	8.74866	7.4963	1.25236
CLJU_c04380	secretion protein	-	gi|300853232|ref|NC_014328.1|:460726-461380	Fruc	Auto	OK	471.514	188.722	-1.32104	1.33333	0.182424	0.989191	no	8.88116	7.56012	1.32104
CLJU_c04390	secretion protein HlyD family protein	-	gi|300853232|ref|NC_014328.1|:461400-462369	Fruc	Auto	OK	475.101	208.229	-1.19006	1.15439	0.248338	0.999559	no	8.89209	7.70203	1.19006
CLJU_c04400	carbamoyl-phosphate synthase small subunit	carA1	gi|300853232|ref|NC_014328.1|:462826-463876	Fruc	Auto	OK	167.75	20.6663	-3.02096	3.02506	0.00248587	0.0770779	no	7.39017	4.36921	3.02096
CLJU_c04410	carbamoyl-phosphate synthase large subunit	carB1	gi|300853232|ref|NC_014328.1|:463920-467127	Fruc	Auto	OK	108.687	24.3808	-2.15636	2.14988	0.0315644	0.45548	no	6.76404	4.60767	2.15636
CLJU_c04420	N-acyl-L-amino acid amidohydrolase	amaA	gi|300853232|ref|NC_014328.1|:467259-468432	Fruc	Auto	OK	140.618	48.3369	-1.54058	1.59522	0.110662	0.846346	no	7.13564	5.59505	1.54058
CLJU_c04430	sensor histidine kinase	-	gi|300853232|ref|NC_014328.1|:469075-470290	Fruc	Auto	OK	73.6247	103.048	0.485057	-0.503466	0.614637	0.999559	no	6.20212	6.68717	0.485057
CLJU_c04440	two-component response regulator	-	gi|300853232|ref|NC_014328.1|:470293-470971	Fruc	Auto	OK	65.2036	80.6418	0.306577	-0.325777	0.744593	0.999559	no	6.02688	6.33346	0.306577
CLJU_c04450	glycosyltransferase	-	gi|300853232|ref|NC_014328.1|:471239-472190	Fruc	Auto	OK	7.95519	359.511	5.49799	-4.98112	6.32167e-07	9.29772e-05	yes	2.9919	8.48989	5.49799
CLJU_c04460	hypothetical protein	-	gi|300853232|ref|NC_014328.1|:472352-472772	Fruc	Auto	OK	4.98294	385.849	6.2749	-5.08852	3.60874e-07	6.59868e-05	yes	2.317	8.59189	6.2749
CLJU_c04470	glycosyltransferase	-	gi|300853232|ref|NC_014328.1|:472784-474992	Fruc	Auto	OK	23.5438	979.997	5.37936	-5.06044	4.18299e-07	6.95468e-05	yes	4.55728	9.93663	5.37936
CLJU_c04480	glutamyl-tRNA reductase	hemA	gi|300853232|ref|NC_014328.1|:475912-477109	Fruc	Auto	OK	101.883	317.693	1.64072	-1.62331	0.104524	0.837885	no	6.67077	8.31149	1.64072
CLJU_c04490	glutamate-1-semialdehyde 2,1-aminomutase	hemL	gi|300853232|ref|NC_014328.1|:477137-478412	Fruc	Auto	OK	130.224	398.229	1.6126	-1.56058	0.118623	0.860307	no	7.02485	8.63745	1.6126
CLJU_c04500	hypothetical protein	-	gi|300853232|ref|NC_014328.1|:478704-479508	Fruc	Auto	OK	88.9052	121.986	0.456374	-0.48123	0.630353	0.999559	no	6.4742	6.93057	0.456374
CLJU_c04510	UTP-glucose-1-phosphate uridylyltransferase	galU1	gi|300853232|ref|NC_014328.1|:479852-482361	Fruc	Auto	OK	21.0645	1006.54	5.57844	-3.99132	6.57069e-05	0.00386559	yes	4.39674	9.97519	5.57844
CLJU_c04520	hypothetical protein	-	gi|300853232|ref|NC_014328.1|:479852-482361	Fruc	Auto	OK	7.9613	341.388	5.42227	-3.38353	0.000715592	0.0288045	yes	2.993	8.41527	5.42227
CLJU_c04530	hypothetical protein	-	gi|300853232|ref|NC_014328.1|:482490-483330	Fruc	Auto	NOTEST	0.163164	0.636484	1.9638	-0.976221	0.328955	1	no	-2.61561	-0.651804	1.9638
CLJU_c04540	hypothetical protein	-	gi|300853232|ref|NC_014328.1|:483481-484378	Fruc	Auto	OK	2.55218	3.50993	0.45971	-0.341684	0.732589	0.999559	no	1.35173	1.81144	0.45971
CLJU_c04550	glycosyltransferase	-	gi|300853232|ref|NC_014328.1|:484505-486308	Fruc	Auto	OK	2.64556	4.26499	0.688972	-0.579935	0.561959	0.999559	no	1.40357	2.09254	0.688972
CLJU_c04560	signal transduction histidine kinase	-	gi|300853232|ref|NC_014328.1|:486338-487241	Fruc	Auto	OK	50.4691	40.99	-0.300126	0.317949	0.750524	0.999559	no	5.65733	5.3572	0.300126
CLJU_c04570	hypothetical protein	-	gi|300853232|ref|NC_014328.1|:487314-488971	Fruc	Auto	OK	37.0833	28.3014	-0.389899	0.284385	0.776115	0.999559	no	5.2127	4.8228	0.389899
CLJU_c04580	ABC transporter ATPase	-	gi|300853232|ref|NC_014328.1|:487314-488971	Fruc	Auto	OK	30.2327	24.7894	-0.286384	0.221541	0.824671	0.999559	no	4.91804	4.63165	0.286384
CLJU_c04590	transcriptional regulator	-	gi|300853232|ref|NC_014328.1|:489057-489753	Fruc	Auto	OK	29.889	20.19	-0.565972	0.534472	0.593015	0.999559	no	4.90154	4.33557	0.565972
CLJU_c04600	ABC transporter ATPase	-	gi|300853232|ref|NC_014328.1|:490046-491003	Fruc	Auto	OK	54.562	8.44554	-2.69163	2.55187	0.0107147	0.267797	no	5.76982	3.07819	2.69163
CLJU_c04610	metal ion ABC transporter permease	-	gi|300853232|ref|NC_014328.1|:491005-491662	Fruc	Auto	OK	62.44	11.2383	-2.47404	2.29686	0.0216265	0.379127	no	5.9644	3.49035	2.47404
CLJU_c04620	hypothetical protein	-	gi|300853232|ref|NC_014328.1|:491743-493018	Fruc	Auto	OK	93.7184	31.3456	-1.58007	1.6524	0.0984529	0.818443	no	6.55026	4.97019	1.58007
CLJU_c04630	transcriptional regulator	-	gi|300853232|ref|NC_014328.1|:493193-493580	Fruc	Auto	OK	11.5817	13.4184	0.212358	-0.161101	0.872014	0.999559	no	3.53378	3.74614	0.212358
CLJU_c04640	hypothetical protein	-	gi|300853232|ref|NC_014328.1|:493602-494739	Fruc	Auto	OK	11.1215	18.6173	0.743291	-0.711122	0.477009	0.999559	no	3.47528	4.21857	0.743291
CLJU_c04650	aromatic amino acid aminotransferase	-	gi|300853232|ref|NC_014328.1|:495285-496470	Fruc	Auto	OK	60.4289	62.2859	0.0436676	-0.046143	0.963196	0.999559	no	5.91717	5.96083	0.0436676
CLJU_c04660	cell wall hydrolase	-	gi|300853232|ref|NC_014328.1|:497187-497949	Fruc	Auto	OK	2.59232	2.41219	-0.103901	0.0733975	0.94149	0.999559	no	1.37424	1.27034	0.103901
CLJU_c04670	hypothetical protein	-	gi|300853232|ref|NC_014328.1|:498547-499711	Fruc	Auto	OK	16.9329	14.4233	-0.231427	0.225179	0.82184	0.999559	no	4.08176	3.85033	0.231427
CLJU_c04680	permease	-	gi|300853232|ref|NC_014328.1|:499730-501188	Fruc	Auto	OK	1.84895	1.30265	-0.505256	0.371896	0.709971	0.999559	no	0.886706	0.38145	0.505256
CLJU_c04690	MarR family transcriptional regulator	-	gi|300853232|ref|NC_014328.1|:501350-501800	Fruc	Auto	OK	5.22588	4.26788	-0.292152	0.202092	0.839845	0.999559	no	2.38567	2.09352	0.292152
CLJU_c04700	hypothetical protein	-	gi|300853232|ref|NC_014328.1|:502120-502483	Fruc	Auto	OK	51.8938	103.848	1.00084	-0.949074	0.342583	0.999559	no	5.69749	6.69833	1.00084
CLJU_c04710	hypothetical protein	-	gi|300853232|ref|NC_014328.1|:502508-502898	Fruc	Auto	OK	37.354	130.759	1.80757	-1.72517	0.0844977	0.769856	no	5.22319	7.03077	1.80757
CLJU_c04720	hypothetical protein	-	gi|300853232|ref|NC_014328.1|:502910-503162	Fruc	Auto	OK	59.3733	155.446	1.38852	-1.20048	0.229953	0.999559	no	5.89174	7.28027	1.38852
CLJU_c04730	permease	-	gi|300853232|ref|NC_014328.1|:503212-504484	Fruc	Auto	OK	46.4471	101.297	1.12494	-1.17379	0.24048	0.999559	no	5.53752	6.66245	1.12494
CLJU_c04740	protein kinase-like protein	-	gi|300853232|ref|NC_014328.1|:504597-505146	Fruc	Auto	OK	63.0144	162.228	1.36427	-1.4261	0.15384	0.944239	no	5.97761	7.34188	1.36427
CLJU_c04750	amino acid permease	-	gi|300853232|ref|NC_014328.1|:505607-507011	Fruc	Auto	OK	29.2246	48.1919	0.721604	-0.76555	0.443944	0.999559	no	4.86911	5.59072	0.721604
CLJU_c04760	amino acid permease	-	gi|300853232|ref|NC_014328.1|:507067-508477	Fruc	Auto	OK	34.4963	83.1585	1.26942	-1.32967	0.183628	0.989191	no	5.10837	6.37779	1.26942
CLJU_c04770	methyl-accepting chemotaxis protein	-	gi|300853232|ref|NC_014328.1|:508704-510417	Fruc	Auto	OK	4.90216	10.2998	1.07112	-0.99085	0.321759	0.999559	no	2.29342	3.36454	1.07112
CLJU_c04780	sensor kinase	-	gi|300853232|ref|NC_014328.1|:510727-511666	Fruc	Auto	OK	260.311	189.362	-0.459092	0.458426	0.646646	0.999559	no	8.02409	7.565	0.459092
CLJU_c04790	ATPase	-	gi|300853232|ref|NC_014328.1|:511754-512627	Fruc	Auto	OK	151.16	138.081	-0.130558	0.134766	0.892797	0.999559	no	7.23993	7.10937	0.130558
CLJU_c04800	hypothetical protein	-	gi|300853232|ref|NC_014328.1|:512700-512970	Fruc	Auto	OK	114.297	95.7183	-0.255927	0.230788	0.817479	0.999559	no	6.83664	6.58072	0.255927
CLJU_c04810	hypothetical protein	-	gi|300853232|ref|NC_014328.1|:513039-513420	Fruc	Auto	NOTEST	0.542396	0.728638	0.425855	-0.193188	0.846812	1	no	-0.882582	-0.456726	0.425855
CLJU_c04820	cell wall hydrolyse	-	gi|300853232|ref|NC_014328.1|:513446-513887	Fruc	Auto	OK	2.49626	1.65842	-0.58996	0.355566	0.722166	0.999559	no	1.31977	0.729809	0.58996
CLJU_c04830	hypothetical protein	-	gi|300853232|ref|NC_014328.1|:514071-515127	Fruc	Auto	OK	907.746	624.909	-0.538644	0.488131	0.625457	0.999559	no	9.82614	9.2875	0.538644
CLJU_c04840	cell wall-binding protein	-	gi|300853232|ref|NC_014328.1|:515841-519429	Fruc	Auto	OK	16135.8	16787.5	0.0571177	-0.0478799	0.961812	0.999559	no	13.978	14.0351	0.0571177
CLJU_c04850	hypothetical protein	-	gi|300853232|ref|NC_014328.1|:520098-520524	Fruc	Auto	OK	231.495	169.435	-0.450244	0.478257	0.632467	0.999559	no	7.85484	7.40459	0.450244
CLJU_c04860	hypothetical protein	-	gi|300853232|ref|NC_014328.1|:520557-521169	Fruc	Auto	OK	7.49979	2.94723	-1.34749	0.989288	0.322522	0.999559	no	2.90685	1.55936	1.34749
CLJU_c04870	phosphoesterase	-	gi|300853232|ref|NC_014328.1|:521292-521985	Fruc	Auto	OK	186.067	179.78	-0.0495862	0.0514108	0.958998	0.999559	no	7.53968	7.49009	0.0495862
CLJU_c04880	peptidase	-	gi|300853232|ref|NC_014328.1|:522044-525107	Fruc	Auto	OK	229.881	107.106	-1.10185	1.02455	0.305574	0.999559	no	7.84474	6.7429	1.10185
CLJU_c04890	molybdate-binding protein	-	gi|300853232|ref|NC_014328.1|:525312-526272	Fruc	Auto	OK	98.7701	82.6933	-0.256303	0.269509	0.787538	0.999559	no	6.626	6.3697	0.256303
CLJU_c04900	nitrogenase iron protein	nifH1	gi|300853232|ref|NC_014328.1|:526643-527462	Fruc	Auto	NOTEST	0.842782	0.877092	0.0575684	-0.0350853	0.972012	1	no	-0.246769	-0.1892	0.0575684
CLJU_c04910	nitrogen fixation regulatory protein I	-	gi|300853232|ref|NC_014328.1|:527609-527936	Fruc	Auto	NOTEST	0.743346	1.01557	0.450182	-0.204223	0.838179	1	no	-0.427894	0.0222897	0.450182
CLJU_c04920	nitrogen regulatory protein P-II	-	gi|300853232|ref|NC_014328.1|:527949-528342	Fruc	Auto	OK	2.04553	0.685133	-1.57802	0.81464	0.415279	0.999559	no	1.03247	-0.545544	1.57802
CLJU_c04930	nitrogenase molybdenum-iron protein subunit alpha	nifD1	gi|300853232|ref|NC_014328.1|:528365-531337	Fruc	Auto	OK	1.57573	2.90536	0.882694	-0.49782	0.618611	0.999559	no	0.65602	1.53872	0.882694
CLJU_c04940	nitrogenase molybdenum-iron protein subunit beta	nifK1	gi|300853232|ref|NC_014328.1|:528365-531337	Fruc	Auto	OK	2.54491	5.28592	1.05454	-0.706062	0.480149	0.999559	no	1.34761	2.40215	1.05454
CLJU_c04950	nitrogenase iron-molybdenum cofactor biosynthesis protein NifE	nifE	gi|300853232|ref|NC_014328.1|:531884-533288	Fruc	Auto	OK	2.10628	2.38125	0.177019	-0.135951	0.89186	0.999559	no	1.0747	1.25172	0.177019
CLJU_c04960	nitrogenase associated protein N	nifK	gi|300853232|ref|NC_014328.1|:533304-535992	Fruc	Auto	OK	3.93459	4.62414	0.232972	-0.215082	0.829703	0.999559	no	1.97621	2.20919	0.232972
CLJU_c04970	homocitrate synthase subunit omega	nivfV	gi|300853232|ref|NC_014328.1|:536179-537217	Fruc	Auto	OK	5.13952	4.06194	-0.339465	0.273302	0.784621	0.999559	no	2.36163	2.02217	0.339465
CLJU_c04980	homocitrate synthase subunit alpha	nifV	gi|300853232|ref|NC_014328.1|:537266-538067	Fruc	Auto	OK	4.33675	5.41822	0.321203	-0.249521	0.802958	0.999559	no	2.11661	2.43782	0.321203
CLJU_c04990	surface-layer protein	-	gi|300853232|ref|NC_014328.1|:538243-541576	Fruc	Auto	OK	830.525	882.913	0.0882488	-0.0741058	0.940926	0.999559	no	9.69788	9.78613	0.0882488
CLJU_c05000	cell wall-binding protein	-	gi|300853232|ref|NC_014328.1|:541628-543188	Fruc	Auto	OK	310.405	291.326	-0.0915163	0.0855611	0.931815	0.999559	no	8.27801	8.18649	0.0915163
CLJU_c05010	transcriptional regulator	-	gi|300853232|ref|NC_014328.1|:543359-545160	Fruc	Auto	OK	15.049	7.0938	-1.08504	0.620903	0.534664	0.999559	no	3.9116	2.82656	1.08504
CLJU_c05020	sensory transduction histidine kinase	-	gi|300853232|ref|NC_014328.1|:543359-545160	Fruc	Auto	OK	15.2617	7.0261	-1.11912	0.873415	0.382437	0.999559	no	3.93184	2.81272	1.11912
CLJU_c05030	hypothetical protein	-	gi|300853232|ref|NC_014328.1|:545169-546634	Fruc	Auto	OK	5.86175	2.2177	-1.40227	0.714806	0.474729	0.999559	no	2.55133	1.14906	1.40227
CLJU_c05040	ABC transporter ATPase	-	gi|300853232|ref|NC_014328.1|:545169-546634	Fruc	Auto	OK	8.2931	4.63493	-0.839363	0.555749	0.578383	0.999559	no	3.05191	2.21255	0.839363
CLJU_c05050	hypothetical protein	-	gi|300853232|ref|NC_014328.1|:546730-547984	Fruc	Auto	OK	21.5128	14.8828	-0.531547	0.53393	0.59339	0.999559	no	4.42712	3.89557	0.531547
CLJU_c05060	hypothetical protein	-	gi|300853232|ref|NC_014328.1|:548445-549582	Fruc	Auto	OK	302.639	312.13	0.0445479	-0.0427883	0.96587	0.999559	no	8.24145	8.286	0.0445479
CLJU_c05070	hypothetical protein	-	gi|300853232|ref|NC_014328.1|:549615-550758	Fruc	Auto	OK	424.439	457.868	0.109376	-0.102107	0.918672	0.999559	no	8.72941	8.83879	0.109376
CLJU_c05080	hypothetical protein	-	gi|300853232|ref|NC_014328.1|:550914-551322	Fruc	Auto	OK	940.112	1538.18	0.710322	-0.686958	0.492109	0.999559	no	9.87669	10.587	0.710322
CLJU_c05090	hypothetical protein	-	gi|300853232|ref|NC_014328.1|:551638-553396	Fruc	Auto	OK	271.028	140.491	-0.947972	0.906301	0.364776	0.999559	no	8.0823	7.13433	0.947972
CLJU_c05100	hypothetical protein	-	gi|300853232|ref|NC_014328.1|:553632-554505	Fruc	Auto	OK	788.113	675.871	-0.221654	0.204406	0.838036	0.999559	no	9.62226	9.4006	0.221654
CLJU_c05110	cell wall-binding protein	-	gi|300853232|ref|NC_014328.1|:554692-556507	Fruc	Auto	OK	4129.86	3251.8	-0.344858	0.282926	0.777234	0.999559	no	12.0119	11.667	0.344858
CLJU_c05120	cell wall-binding protein	-	gi|300853232|ref|NC_014328.1|:556690-558019	Fruc	Auto	OK	289.501	248.158	-0.222311	0.212722	0.831544	0.999559	no	8.17742	7.95512	0.222311
CLJU_c05130	hypothetical protein	-	gi|300853232|ref|NC_014328.1|:558162-559209	Fruc	Auto	OK	128.885	159.48	0.307288	-0.312645	0.75455	0.999559	no	7.00994	7.31723	0.307288
CLJU_c05140	capsular polysaccharide biosynthesis protein	-	gi|300853232|ref|NC_014328.1|:559239-559923	Fruc	Auto	OK	160.734	242.047	0.590614	-0.609626	0.542109	0.999559	no	7.32853	7.91914	0.590614
CLJU_c05150	capsular polysaccharide biosynthesis protein	capC	gi|300853232|ref|NC_014328.1|:559990-560758	Fruc	Auto	OK	110.142	159.932	0.53809	-0.562776	0.573587	0.999559	no	6.78322	7.32131	0.53809
CLJU_c05160	exopolysaccharide biosynthesis protein	-	gi|300853232|ref|NC_014328.1|:560796-561516	Fruc	Auto	OK	134.773	200.527	0.573271	-0.595598	0.551444	0.999559	no	7.07439	7.64765	0.573271
CLJU_c05170	hypothetical protein	-	gi|300853232|ref|NC_014328.1|:561637-561865	Fruc	Auto	OK	0	8.68791	1.79769e+308	1.79769e+308	0.117838	0.860307	no			N/A
CLJU_c05180	hypothetical protein	-	gi|300853232|ref|NC_014328.1|:561903-562122	Fruc	Auto	OK	2.26134	3.34391	0.564362	-0.256021	0.797935	0.999559	no	1.17718	1.74154	0.564362
CLJU_c05190	hypothetical protein	-	gi|300853232|ref|NC_014328.1|:562673-563297	Fruc	Auto	NOTEST	0	0.318364	1.79769e+308	1.79769e+308	0.17034	1	no			N/A
CLJU_c05200	RNA polymerase sigma factor	-	gi|300853232|ref|NC_014328.1|:563315-563882	Fruc	Auto	NOTEST	0.558663	0.366819	-0.606912	0.296537	0.76682	1	no	-0.83995	-1.44686	0.606912
CLJU_c05210	glycosyltransferase	-	gi|300853232|ref|NC_014328.1|:564690-565359	Fruc	Auto	OK	67.9569	83.0299	0.289009	-0.307253	0.758651	0.999559	no	6.08655	6.37556	0.289009
CLJU_c05220	glycosyltransferase	-	gi|300853232|ref|NC_014328.1|:565477-566596	Fruc	Auto	OK	42.3649	51.1542	0.271982	-0.289482	0.772213	0.999559	no	5.4048	5.67678	0.271982
CLJU_c05230	glycosyltransferase	-	gi|300853232|ref|NC_014328.1|:566596-567706	Fruc	Auto	OK	75.1479	94.0288	0.32337	-0.33842	0.735046	0.999559	no	6.23166	6.55503	0.32337
CLJU_c05240	membrane protein with a O-antigen polymerase related domain	-	gi|300853232|ref|NC_014328.1|:568419-569748	Fruc	Auto	OK	30.4836	33.966	0.156059	-0.16604	0.868126	0.999559	no	4.92996	5.08602	0.156059
CLJU_c05250	glycosyltransferase	-	gi|300853232|ref|NC_014328.1|:569858-570749	Fruc	Auto	OK	47.9943	40.7109	-0.237449	0.251152	0.801696	0.999559	no	5.58479	5.34734	0.237449
CLJU_c05260	hypothetical protein	-	gi|300853232|ref|NC_014328.1|:570780-571302	Fruc	Auto	OK	44.939	52.5312	0.225206	-0.221262	0.824889	0.999559	no	5.4899	5.7151	0.225206
CLJU_c05270	glycosyltransferase	-	gi|300853232|ref|NC_014328.1|:571543-575303	Fruc	Auto	OK	65.744	51.8694	-0.341975	0.230743	0.817514	0.999559	no	6.03879	5.69681	0.341975
CLJU_c05280	membrane protein	-	gi|300853232|ref|NC_014328.1|:571543-575303	Fruc	Auto	OK	32.8716	26.0818	-0.333799	0.173266	0.862442	0.999559	no	5.03877	4.70497	0.333799
CLJU_c05290	glycosyltransferase	-	gi|300853232|ref|NC_014328.1|:571543-575303	Fruc	Auto	OK	48.1349	39.0568	-0.301508	0.164138	0.869622	0.999559	no	5.58901	5.2875	0.301508
CLJU_c05300	glycosyltransferase	-	gi|300853232|ref|NC_014328.1|:575312-576227	Fruc	Auto	OK	36.6085	32.7037	-0.162722	0.169557	0.865359	0.999559	no	5.19411	5.03138	0.162722
CLJU_c05310	bifunctional enzyme mannose-1-phosphate guanylyltransferase /mannose-6-phosphate isomerase	-	gi|300853232|ref|NC_014328.1|:576494-577874	Fruc	Auto	OK	80.5699	79.5908	-0.0176391	0.0182507	0.985439	0.999559	no	6.33217	6.31453	0.0176391
CLJU_c05320	dTDP glucose 4, 6-dehydratase	rfbB1	gi|300853232|ref|NC_014328.1|:577933-578989	Fruc	Auto	OK	75.8706	60.9318	-0.316347	0.334579	0.737943	0.999559	no	6.24547	5.92912	0.316347
CLJU_c05330	dTDP-glucose pyrophosphorylase	rfbA1	gi|300853232|ref|NC_014328.1|:579127-580006	Fruc	Auto	OK	91.9464	74.6405	-0.300834	0.318454	0.750141	0.999559	no	6.52272	6.22189	0.300834
CLJU_c05340	dTDP-4-dehydrorhamnose reductase	rfbD1	gi|300853232|ref|NC_014328.1|:580026-580914	Fruc	Auto	OK	69.7893	55.1079	-0.340747	0.362507	0.716973	0.999559	no	6.12493	5.78419	0.340747
CLJU_c05350	dTDP-4-dehydrorhamnose 3,5-epimerase	-	gi|300853232|ref|NC_014328.1|:581090-581648	Fruc	Auto	OK	70.6532	55.2501	-0.354779	0.365764	0.714541	0.999559	no	6.14268	5.78791	0.354779
CLJU_c05360	hypothetical protein	-	gi|300853232|ref|NC_014328.1|:581834-582038	Fruc	Auto	NOTEST	0	0	0	0	1	1	no	N/A	N/A	0
CLJU_c05370	hypothetical protein	-	gi|300853232|ref|NC_014328.1|:582228-582921	Fruc	Auto	OK	39.7363	27.9963	-0.505221	0.498568	0.618084	0.999559	no	5.31239	4.80716	0.505221
CLJU_c05380	transposase	-	gi|300853232|ref|NC_014328.1|:582964-584506	Fruc	Auto	OK	119.216	74.3119	-0.681907	0.692562	0.488585	0.999559	no	6.89743	6.21552	0.681907
CLJU_c05390	IS66 like transposase	-	gi|300853232|ref|NC_014328.1|:584593-585320	Fruc	Auto	OK	14.1891	10.0087	-0.503529	0.281345	0.778446	0.999559	no	3.82671	3.32318	0.503529
CLJU_c05400	hypothetical protein	-	gi|300853232|ref|NC_014328.1|:584593-585320	Fruc	Auto	OK	13.5599	10.2009	-0.410646	0.243694	0.807468	0.999559	no	3.76127	3.35062	0.410646
CLJU_c05410	glycosyltransferase	-	gi|300853232|ref|NC_014328.1|:585805-586429	Fruc	Auto	NOTEST	0	0	0	0	1	1	no	N/A	N/A	0
CLJU_c05420	glycosyltransferase	-	gi|300853232|ref|NC_014328.1|:586474-587629	Fruc	Auto	OK	1.43334	1.99818	0.47931	-0.344315	0.730609	0.999559	no	0.519381	0.998687	0.47931
CLJU_c05430	glycosyltransferase	-	gi|300853232|ref|NC_014328.1|:587699-588815	Fruc	Auto	NOTEST	0.459473	0.892528	0.957918	-0.58997	0.555211	1	no	-1.12195	-0.164031	0.957918
CLJU_c05440	hypothetical protein	-	gi|300853232|ref|NC_014328.1|:588870-590675	Fruc	Auto	OK	1.55847	1.24251	-0.326875	0.188883	0.850185	0.999559	no	0.64013	0.313257	0.326875
CLJU_c05450	hypothetical protein	-	gi|300853232|ref|NC_014328.1|:588870-590675	Fruc	Auto	OK	1.57095	1.28028	-0.295175	0.133522	0.89378	0.999559	no	0.651637	0.356459	0.295175
CLJU_c05460	hypothetical protein	-	gi|300853232|ref|NC_014328.1|:590688-592485	Fruc	Auto	OK	1.39408	1.11304	-0.324804	0.239671	0.810585	0.999559	no	0.479313	0.154505	0.324804
CLJU_c05470	hypothetical protein	-	gi|300853232|ref|NC_014328.1|:592500-593955	Fruc	Auto	OK	0.758173	2.06743	1.44724	-1.0287	0.30362	0.999559	no	-0.399401	1.04784	1.44724
CLJU_c05480	polysaccharide biosynthesis protein	-	gi|300853232|ref|NC_014328.1|:593955-595014	Fruc	Auto	OK	1.59051	1.90248	0.258387	-0.183836	0.854142	0.999559	no	0.669489	0.927881	0.258387
CLJU_c05490	LPS biosynthesis-like protein	-	gi|300853232|ref|NC_014328.1|:595030-596221	Fruc	Auto	OK	1.48843	2.2013	0.564561	-0.411043	0.681041	0.999559	no	0.573791	1.13836	0.564561
CLJU_c05500	polysaccharide biosynthesis protein with acetyltransferase domain	-	gi|300853232|ref|NC_014328.1|:596229-597414	Fruc	Auto	OK	3.10166	1.79937	-0.785548	0.591448	0.554221	0.999559	no	1.63304	0.847492	0.785548
CLJU_c05510	polysaccharide biosynthesis protein	-	gi|300853232|ref|NC_014328.1|:597421-598474	Fruc	Auto	OK	3.57256	3.83149	0.100949	-0.0792087	0.936867	0.999559	no	1.83696	1.93791	0.100949
CLJU_c05520	polysaccharide biosynthesis protein	-	gi|300853232|ref|NC_014328.1|:598483-599488	Fruc	Auto	OK	1.3039	1.01446	-0.362122	0.24064	0.809834	0.999559	no	0.382833	0.020712	0.362122
CLJU_c05530	polysaccharide biosynthesis protein	-	gi|300853232|ref|NC_014328.1|:599513-600944	Fruc	Auto	NOTEST	0.429311	0.554603	0.369433	-0.229199	0.818714	1	no	-1.2199	-0.850473	0.369433
CLJU_c05540	bifunctional enzyme mannose-1-phosphate guanylyltransferase /mannose-6-phosphate isomerase	-	gi|300853232|ref|NC_014328.1|:600996-602364	Fruc	Auto	OK	4.15974	3.73969	-0.153575	0.126727	0.899157	0.999559	no	2.05649	1.90292	0.153575
CLJU_c05550	dTDP glucose 4, 6-dehydratase	rfbB2	gi|300853232|ref|NC_014328.1|:602417-603473	Fruc	Auto	OK	5.40179	5.56818	0.0437673	-0.0362285	0.9711	0.999559	no	2.43344	2.47721	0.0437673
CLJU_c05560	dTDP-glucose pyrophosphorylase	rfbA2	gi|300853232|ref|NC_014328.1|:603895-605679	Fruc	Auto	OK	14.7388	14.1145	-0.0624368	0.0469676	0.962539	0.999559	no	3.88155	3.81911	0.0624368
CLJU_c05570	dTDP-4-dehydrorhamnose reductase	rfbD2	gi|300853232|ref|NC_014328.1|:603895-605679	Fruc	Auto	OK	10.9942	11.7041	0.0902792	-0.0594583	0.952587	0.999559	no	3.45867	3.54894	0.0902792
CLJU_c05580	dTDP-4-dehydrorhamnose 3,5-epimerase	-	gi|300853232|ref|NC_014328.1|:605857-606433	Fruc	Auto	OK	6.55022	8.59704	0.392298	-0.303909	0.761197	0.999559	no	2.71154	3.10384	0.392298
CLJU_c05590	hypothetical protein	-	gi|300853232|ref|NC_014328.1|:606677-606785	Fruc	Auto	OK	41568	169016	2.02362	-1.95953	0.0500506	0.573035	no	15.3432	17.3668	2.02362
CLJU_c05600	sensory transduction protein	-	gi|300853232|ref|NC_014328.1|:607127-608441	Fruc	Auto	OK	13.0753	14.8216	0.18085	-0.176734	0.859717	0.999559	no	3.70877	3.88963	0.18085
CLJU_c05610	bifunctional type IV leader peptidase/N-methyltransferase	-	gi|300853232|ref|NC_014328.1|:608479-609229	Fruc	Auto	OK	3.59268	7.14593	0.99206	-0.76535	0.444063	0.999559	no	1.84506	2.83712	0.99206
CLJU_c05620	hypothetical protein	-	gi|300853232|ref|NC_014328.1|:610006-610669	Fruc	Auto	OK	78.4136	94.8917	0.275178	-0.292941	0.769567	0.999559	no	6.29303	6.56821	0.275178
CLJU_c05630	cell wall-binding protein	-	gi|300853232|ref|NC_014328.1|:610750-612142	Fruc	Auto	OK	117.793	161.941	0.459211	-0.458637	0.646495	0.999559	no	6.88011	7.33932	0.459211
CLJU_c05640	hydrolase	-	gi|300853232|ref|NC_014328.1|:612446-613373	Fruc	Auto	OK	67.713	69.3887	0.0352679	-0.0374643	0.970115	0.999559	no	6.08136	6.11663	0.0352679
CLJU_c05650	ABC transporter	-	gi|300853232|ref|NC_014328.1|:613464-615286	Fruc	Auto	OK	64.8309	74.2182	0.19509	-0.153788	0.877777	0.999559	no	6.01861	6.2137	0.19509
CLJU_c05660	ABC transporter ATPase	-	gi|300853232|ref|NC_014328.1|:613464-615286	Fruc	Auto	OK	84.7809	104.774	0.305476	-0.199215	0.842095	0.999559	no	6.40567	6.71114	0.305476
CLJU_c05670	hypothetical protein	-	gi|300853232|ref|NC_014328.1|:615375-616419	Fruc	Auto	OK	68.8375	197.955	1.52391	-1.56472	0.117649	0.860307	no	6.10512	7.62903	1.52391
CLJU_c05680	hypothetical protein	-	gi|300853232|ref|NC_014328.1|:616436-617615	Fruc	Auto	OK	51.432	154.155	1.58364	-1.634	0.102258	0.830224	no	5.68459	7.26824	1.58364
CLJU_c05690	hypothetical protein	-	gi|300853232|ref|NC_014328.1|:617621-620228	Fruc	Auto	OK	21.126	75.1028	1.82985	-1.87812	0.0603646	0.642992	no	4.40095	6.23079	1.82985
CLJU_c05700	hypothetical protein	-	gi|300853232|ref|NC_014328.1|:620249-621704	Fruc	Auto	OK	31.422	75.7332	1.26915	-1.33194	0.182881	0.989191	no	4.9737	6.24285	1.26915
CLJU_c05710	hypothetical protein	-	gi|300853232|ref|NC_014328.1|:621723-625131	Fruc	Auto	OK	57.2671	164.142	1.51916	-1.44883	0.147386	0.925159	no	5.83963	7.3588	1.51916
CLJU_c05720	hypothetical protein	-	gi|300853232|ref|NC_014328.1|:625163-627509	Fruc	Auto	OK	33.0868	85.8637	1.37579	-1.40426	0.160241	0.963462	no	5.04818	6.42398	1.37579
CLJU_c05730	hypothetical protein	-	gi|300853232|ref|NC_014328.1|:628055-629315	Fruc	Auto	OK	44.0793	93.5566	1.08574	-1.13709	0.255501	0.999559	no	5.46203	6.54777	1.08574
CLJU_c05740	hypothetical protein	-	gi|300853232|ref|NC_014328.1|:629342-629990	Fruc	Auto	OK	30.6719	57.9052	0.916775	-0.918904	0.358146	0.999559	no	4.93885	5.85562	0.916775
CLJU_c05750	hypothetical protein	-	gi|300853232|ref|NC_014328.1|:630538-631051	Fruc	Auto	OK	20.1573	40.2904	0.999135	-0.903669	0.366171	0.999559	no	4.33323	5.33236	0.999135
CLJU_c05760	hypothetical protein	-	gi|300853232|ref|NC_014328.1|:631356-631707	Fruc	Auto	OK	44.7131	69.2146	0.630378	-0.569132	0.569266	0.999559	no	5.48263	6.113	0.630378
CLJU_c05770	hypothetical protein	-	gi|300853232|ref|NC_014328.1|:632147-632522	Fruc	Auto	OK	13.9832	22.5744	0.690998	-0.544552	0.586062	0.999559	no	3.80562	4.49662	0.690998
CLJU_c05780	hypothetical protein	-	gi|300853232|ref|NC_014328.1|:632546-633821	Fruc	Auto	OK	27.4776	60.407	1.13646	-1.19958	0.230303	0.999559	no	4.78018	5.91664	1.13646
CLJU_c05790	hypothetical protein	-	gi|300853232|ref|NC_014328.1|:633823-634879	Fruc	Auto	OK	16.3281	43.1136	1.40078	-1.41451	0.157213	0.95688	no	4.02929	5.43007	1.40078
CLJU_c05800	hypothetical protein	-	gi|300853232|ref|NC_014328.1|:634892-635675	Fruc	Auto	OK	32.3409	91.1952	1.4956	-1.54661	0.121957	0.874981	no	5.01529	6.51089	1.4956
CLJU_c05810	hypothetical protein	-	gi|300853232|ref|NC_014328.1|:635749-635959	Fruc	Auto	OK	1082.23	1104.54	0.0294331	-0.0313393	0.974999	0.999559	no	10.0798	10.1092	0.0294331
CLJU_c05820	Fe3+ ABC transporter periplasmic protein	-	gi|300853232|ref|NC_014328.1|:636051-637002	Fruc	Auto	OK	53.4533	156.12	1.5463	-1.61099	0.107182	0.84115	no	5.74021	7.28651	1.5463
CLJU_c05830	Fe3+-siderophore ABC transporter permease	-	gi|300853232|ref|NC_014328.1|:637027-639519	Fruc	Auto	OK	63.7869	196.41	1.62254	-1.34976	0.177094	0.989191	no	5.99519	7.61772	1.62254
CLJU_c05840	Fe3+ ABC transporter ATPase	-	gi|300853232|ref|NC_014328.1|:637027-639519	Fruc	Auto	OK	35.0716	129.737	1.88721	-1.05512	0.291371	0.999559	no	5.13223	7.01945	1.88721
CLJU_c05850	sporulation protein YtaF-like protein	-	gi|300853232|ref|NC_014328.1|:637027-639519	Fruc	Auto	OK	1.94546	2.22854	0.195993	-0.014566	0.988378	0.999559	no	0.960111	1.1561	0.195993
CLJU_c05860	surface-layer protein	-	gi|300853232|ref|NC_014328.1|:639777-641298	Fruc	Auto	OK	427.33	311.873	-0.454389	0.419884	0.67457	0.999559	no	8.73921	8.28481	0.454389
CLJU_c05870	hypothetical protein	-	gi|300853232|ref|NC_014328.1|:642003-642954	Fruc	Auto	OK	48.2894	61.0353	0.337937	-0.359633	0.719121	0.999559	no	5.59363	5.93157	0.337937
CLJU_c05880	glycosylase	-	gi|300853232|ref|NC_014328.1|:642962-644015	Fruc	Auto	OK	71.0815	95.3083	0.423127	-0.44434	0.656797	0.999559	no	6.1514	6.57453	0.423127
CLJU_c05890	ion transport protein	-	gi|300853232|ref|NC_014328.1|:644285-645077	Fruc	Auto	OK	23.4128	25.2063	0.106487	-0.103	0.917963	0.999559	no	4.54923	4.65571	0.106487
CLJU_c05900	cell wall-binding protein	-	gi|300853232|ref|NC_014328.1|:645576-648912	Fruc	Auto	OK	13.1148	12.586	-0.0593769	0.0632387	0.949576	0.999559	no	3.71312	3.65375	0.0593769
CLJU_c05910	FAD/FMN-containing dehydrogenase	-	gi|300853232|ref|NC_014328.1|:648992-650375	Fruc	Auto	OK	137.43	119.201	-0.205303	0.206094	0.836718	0.999559	no	7.10255	6.89725	0.205303
CLJU_c05920	malate dehydrogenase	mdh	gi|300853232|ref|NC_014328.1|:650405-651503	Fruc	Auto	OK	132.356	108.019	-0.293144	0.300687	0.763653	0.999559	no	7.04828	6.75514	0.293144
CLJU_c05930	hypothetical protein	-	gi|300853232|ref|NC_014328.1|:651638-652739	Fruc	Auto	OK	31.1826	43.3812	0.476326	-0.398372	0.690356	0.999559	no	4.96267	5.439	0.476326
CLJU_c05940	hypothetical protein	-	gi|300853232|ref|NC_014328.1|:651638-652739	Fruc	Auto	OK	20.2628	19.5968	-0.048218	0.028155	0.977539	0.999559	no	4.34076	4.29255	0.048218
CLJU_c05950	hypothetical protein	-	gi|300853232|ref|NC_014328.1|:653054-653849	Fruc	Auto	OK	131.73	216.379	0.71598	-0.73671	0.461299	0.999559	no	7.04144	7.75742	0.71598
CLJU_c05960	hypothetical protein	-	gi|300853232|ref|NC_014328.1|:653868-654540	Fruc	Auto	OK	209.855	268.445	0.355235	-0.363078	0.716546	0.999559	no	7.71325	8.06848	0.355235
CLJU_c05970	hypothetical protein	-	gi|300853232|ref|NC_014328.1|:654699-655854	Fruc	Auto	OK	1.54359	1.28455	-0.265035	0.185833	0.852576	0.999559	no	0.62629	0.361263	0.265035
CLJU_c05980	signal peptidase	-	gi|300853232|ref|NC_014328.1|:656009-656540	Fruc	Auto	OK	78.9182	68.1794	-0.211023	0.21979	0.826035	0.999559	no	6.30229	6.09126	0.211023
CLJU_c05990	glutamate 5-kinase	proB	gi|300853232|ref|NC_014328.1|:656687-657488	Fruc	Auto	OK	96.7964	104.075	0.104598	-0.110506	0.912008	0.999559	no	6.59688	6.70148	0.104598
CLJU_c06000	gamma-glutamyl phosphate reductase	proA	gi|300853232|ref|NC_014328.1|:657504-658761	Fruc	Auto	OK	228.297	203.385	-0.166697	0.163028	0.870497	0.999559	no	7.83477	7.66807	0.166697
CLJU_c06010	hypothetical protein	-	gi|300853232|ref|NC_014328.1|:658951-659176	Fruc	Auto	OK	109.462	118.349	0.112614	-0.0950971	0.924238	0.999559	no	6.77429	6.8869	0.112614
CLJU_c06020	beta-lactam-inducible penicillin-binding protein	pbp	gi|300853232|ref|NC_014328.1|:659188-661204	Fruc	Auto	OK	81.773	70.7406	-0.209086	0.21108	0.832825	0.999559	no	6.35355	6.14447	0.209086
CLJU_c06030	methyl-accepting chemotaxis protein	-	gi|300853232|ref|NC_014328.1|:661655-663359	Fruc	Auto	OK	20.2178	35.0823	0.795115	-0.842484	0.399517	0.999559	no	4.33755	5.13267	0.795115
CLJU_c06040	protease	-	gi|300853232|ref|NC_014328.1|:664008-665613	Fruc	Auto	OK	53.349	67.399	0.337265	-0.351253	0.725399	0.999559	no	5.73739	6.07466	0.337265
CLJU_c06050	protease	-	gi|300853232|ref|NC_014328.1|:665626-666355	Fruc	Auto	OK	49.6813	65.0383	0.388588	-0.410429	0.681491	0.999559	no	5.63463	6.02322	0.388588
CLJU_c06060	hypothetical protein	-	gi|300853232|ref|NC_014328.1|:666435-666990	Fruc	Auto	OK	45.8486	67.8341	0.565133	-0.57314	0.56655	0.999559	no	5.51881	6.08394	0.565133
CLJU_c06070	Fe2+/Zn2+ uptake regulation protein	fur1	gi|300853232|ref|NC_014328.1|:667007-667439	Fruc	Auto	OK	78.894	108.98	0.466076	-0.479194	0.6318	0.999559	no	6.30184	6.76792	0.466076
CLJU_c06080	hypothetical protein	-	gi|300853232|ref|NC_014328.1|:667445-667769	Fruc	Auto	OK	0.758762	2.07583	1.45197	-0.701475	0.483007	0.999559	no	-0.398281	1.05369	1.45197
CLJU_c06090	HD-GYP domain-containing protein	-	gi|300853232|ref|NC_014328.1|:667992-669051	Fruc	Auto	OK	155.87	214.505	0.460661	-0.461344	0.644552	0.999559	no	7.2842	7.74487	0.460661
CLJU_c06100	membrane-associated protein	-	gi|300853232|ref|NC_014328.1|:669149-670163	Fruc	Auto	OK	16.896	24.7492	0.550702	-0.543664	0.586673	0.999559	no	4.07861	4.62931	0.550702
CLJU_c06110	cell division protein FtsH-like protein	ftsH1	gi|300853232|ref|NC_014328.1|:670171-671917	Fruc	Auto	OK	2.81062	2.56446	-0.132235	0.107554	0.91435	0.999559	no	1.49089	1.35866	0.132235
CLJU_c06120	hypothetical protein	-	gi|300853232|ref|NC_014328.1|:672198-673155	Fruc	Auto	OK	21.0493	26.5945	0.337355	-0.337114	0.736031	0.999559	no	4.3957	4.73306	0.337355
CLJU_c06130	ribonuclease H	-	gi|300853232|ref|NC_014328.1|:673181-673940	Fruc	Auto	OK	10.6095	11.1548	0.0723162	-0.0620635	0.950512	0.999559	no	3.40728	3.47959	0.0723162
CLJU_c06140	hypothetical protein	-	gi|300853232|ref|NC_014328.1|:674056-674221	Fruc	Auto	OK	121.763	89.7862	-0.439507	0.314058	0.753477	0.999559	no	6.92793	6.48842	0.439507
CLJU_c06150	transcriptional regulator	-	gi|300853232|ref|NC_014328.1|:674587-675895	Fruc	Auto	OK	137.833	138.176	0.00358062	-0.00359171	0.997134	0.999559	no	7.10678	7.11036	0.00358062
CLJU_c06160	transcriptional regulator	-	gi|300853232|ref|NC_014328.1|:675913-677176	Fruc	Auto	OK	171.858	161.308	-0.0913994	0.0909288	0.927549	0.999559	no	7.42507	7.33367	0.0913994
CLJU_c06170	chaperone	clpB	gi|300853232|ref|NC_014328.1|:677426-680024	Fruc	Auto	OK	117.425	167.272	0.51046	-0.484628	0.62794	0.999559	no	6.8756	7.38605	0.51046
CLJU_c06180	polysaccharide deacetylase	-	gi|300853232|ref|NC_014328.1|:680084-680891	Fruc	Auto	OK	5.49762	5.36532	-0.0351447	0.0277581	0.977855	0.999559	no	2.45881	2.42366	0.0351447
CLJU_c06190	cobyric acid synthase	-	gi|300853232|ref|NC_014328.1|:681167-681902	Fruc	Auto	OK	124.891	95.9721	-0.379986	0.401658	0.687936	0.999559	no	6.96453	6.58454	0.379986
CLJU_c06200	UDP-N-acetylmuramyl tripeptide synthetase	-	gi|300853232|ref|NC_014328.1|:681932-683087	Fruc	Auto	OK	79.6053	52.8091	-0.592079	0.624425	0.532349	0.999559	no	6.31479	5.72271	0.592079
CLJU_c06210	phosphoenolpyruvate carboxykinase	pck	gi|300853232|ref|NC_014328.1|:683858-685427	Fruc	Auto	OK	148.666	219.86	0.564507	-0.548413	0.583408	0.999559	no	7.21593	7.78044	0.564507
CLJU_c06220	undecaprenyl-diphosphatase	-	gi|300853232|ref|NC_014328.1|:685642-686476	Fruc	Auto	OK	210.283	477.759	1.18395	-1.16324	0.244731	0.999559	no	7.71619	8.90014	1.18395
CLJU_c06270	amidohydrolase	-	gi|300853232|ref|NC_014328.1|:692127-693312	Fruc	Auto	NOTEST	0.320861	0.415239	0.371993	-0.211303	0.832651	1	no	-1.63998	-1.26799	0.371993
CLJU_c06280	ABC transporter ATPase	-	gi|300853232|ref|NC_014328.1|:693337-694366	Fruc	Auto	NOTEST	0.380066	0.492677	0.374393	-0.212666	0.831587	1	no	-1.39568	-1.02129	0.374393
CLJU_c06290	ABC transporter permease	-	gi|300853232|ref|NC_014328.1|:694367-695021	Fruc	Auto	NOTEST	1.13837	1.19067	0.0648058	-0.0394961	0.968495	1	no	0.18697	0.251774	0.0648058
CLJU_c06300	ABC transporter periplasmic protein	-	gi|300853232|ref|NC_014328.1|:695043-695883	Fruc	Auto	OK	3.26328	3.18242	-0.0361993	0.0268777	0.978557	0.999559	no	1.70632	1.67012	0.0361993
CLJU_c06330	transporter protein	-	gi|300853232|ref|NC_014328.1|:696408-697323	Fruc	Auto	OK	9.37177	6.08441	-0.623202	0.525478	0.599251	0.999559	no	3.22832	2.60512	0.623202
CLJU_c06340	dihydropteroate synthase	folP	gi|300853232|ref|NC_014328.1|:697453-698272	Fruc	Auto	OK	93.7173	154.368	0.719987	-0.75274	0.451606	0.999559	no	6.55024	7.27023	0.719987
CLJU_c06350	GTP cyclohydrolase I	folE	gi|300853232|ref|NC_014328.1|:698405-698963	Fruc	Auto	OK	97.2555	128.541	0.402377	-0.428102	0.668577	0.999559	no	6.60371	7.00608	0.402377
CLJU_c06360	metal dependent phosphohydrolase	-	gi|300853232|ref|NC_014328.1|:698978-699455	Fruc	Auto	OK	81.3957	103.814	0.35098	-0.367196	0.713473	0.999559	no	6.34688	6.69786	0.35098
CLJU_c06370	bifunctional folate synthesis protein	-	gi|300853232|ref|NC_014328.1|:699481-700309	Fruc	Auto	OK	182.989	195.416	0.0947893	-0.0965494	0.923084	0.999559	no	7.51561	7.6104	0.0947893
CLJU_c06380	ATPase	-	gi|300853232|ref|NC_014328.1|:700455-701571	Fruc	Auto	OK	3.33118	6.2477	0.907292	-0.738056	0.460481	0.999559	no	1.73603	2.64333	0.907292
CLJU_c06390	hypothetical protein	-	gi|300853232|ref|NC_014328.1|:702134-703943	Fruc	Auto	OK	2.76758	4.16418	0.589407	-0.497223	0.619032	0.999559	no	1.46863	2.05803	0.589407
CLJU_c06400	acetyltransferase	-	gi|300853232|ref|NC_014328.1|:703997-704486	Fruc	Auto	OK	1.75332	4.16984	1.2499	-0.807486	0.419386	0.999559	no	0.810089	2.05999	1.2499
CLJU_c06410	hypothetical protein	-	gi|300853232|ref|NC_014328.1|:704715-704922	Fruc	Auto	OK	2.75027	4.11951	0.5829	-0.264431	0.791448	0.999559	no	1.45957	2.04247	0.5829
CLJU_c06420	hypothetical protein	-	gi|300853232|ref|NC_014328.1|:705051-706188	Fruc	Auto	OK	2.24676	4.36342	0.95761	-0.742982	0.457493	0.999559	no	1.16785	2.12546	0.95761
CLJU_c06430	hypothetical protein	-	gi|300853232|ref|NC_014328.1|:706214-707840	Fruc	Auto	OK	1.33658	2.6833	1.00546	-0.771106	0.440644	0.999559	no	0.418546	1.42401	1.00546
CLJU_c06440	hypothetical protein	-	gi|300853232|ref|NC_014328.1|:707862-708183	Fruc	Auto	OK	0.774797	3.18362	2.03878	-1.01349	0.310824	0.999559	no	-0.36811	1.67067	2.03878
CLJU_c06450	transcriptional regulatory protein	-	gi|300853232|ref|NC_014328.1|:708194-711764	Fruc	Auto	OK	4.74428	7.85004	0.72651	-0.735757	0.461878	0.999559	no	2.24619	2.9727	0.72651
CLJU_c06460	hypothetical protein	-	gi|300853232|ref|NC_014328.1|:711841-713092	Fruc	Auto	OK	13.0443	9.99327	-0.384391	0.361447	0.717766	0.999559	no	3.70535	3.32096	0.384391
CLJU_c06470	transporter protein	-	gi|300853232|ref|NC_014328.1|:713104-713854	Fruc	Auto	OK	3.4036	4.92823	0.534009	-0.401069	0.68837	0.999559	no	1.76706	2.30107	0.534009
CLJU_c06480	ABC transporter permease	-	gi|300853232|ref|NC_014328.1|:713875-714625	Fruc	Auto	OK	7.56355	7.39234	-0.0330315	0.0268839	0.978552	0.999559	no	2.91906	2.88603	0.0330315
CLJU_c06490	ABC transporter ATPase	-	gi|300853232|ref|NC_014328.1|:714625-715531	Fruc	Auto	OK	13.4915	8.4716	-0.671343	0.592298	0.553651	0.999559	no	3.75398	3.08263	0.671343
CLJU_c06500	two component sensor kinase	-	gi|300853232|ref|NC_014328.1|:715614-716544	Fruc	Auto	OK	15.9275	26.2642	0.721574	-0.700777	0.483442	0.999559	no	3.99345	4.71503	0.721574
CLJU_c06510	transcriptional regulator	-	gi|300853232|ref|NC_014328.1|:716545-717235	Fruc	Auto	OK	20.5146	19.329	-0.0858808	0.0786063	0.937346	0.999559	no	4.35858	4.2727	0.0858808
CLJU_c06580	permease	-	gi|300853232|ref|NC_014328.1|:723675-724590	Fruc	Auto	OK	45.3945	52.8584	0.219614	-0.233474	0.815394	0.999559	no	5.50445	5.72406	0.219614
CLJU_c06590	ComE-like protein	-	gi|300853232|ref|NC_014328.1|:724611-725472	Fruc	Auto	OK	57.2345	52.4017	-0.127271	0.135419	0.892281	0.999559	no	5.83881	5.71154	0.127271
CLJU_c06600	1-acyl-sn-glycerol-3-phosphate acyltransferase	-	gi|300853232|ref|NC_014328.1|:725499-726225	Fruc	Auto	OK	53.3128	26.7796	-0.993346	0.999046	0.317773	0.999559	no	5.73641	4.74306	0.993346
CLJU_c06610	(Re)-citrate-synthase	-	gi|300853232|ref|NC_014328.1|:726623-727985	Fruc	Auto	OK	546.882	333.718	-0.712602	0.657312	0.51098	0.999559	no	9.09509	8.38249	0.712602
CLJU_c06620	aconitate hydratase/aconitase	-	gi|300853232|ref|NC_014328.1|:728065-729991	Fruc	Auto	OK	422.73	349.085	-0.276159	0.249881	0.802679	0.999559	no	8.72359	8.44743	0.276159
CLJU_c06630	NAD-dependent isocitrate dehydrogenase	-	gi|300853232|ref|NC_014328.1|:730008-731019	Fruc	Auto	OK	450.985	444.433	-0.0211132	0.0199096	0.984115	0.999559	no	8.81694	8.79582	0.0211132
CLJU_c06640	O-acetylhomoserine sulfhydrylase	-	gi|300853232|ref|NC_014328.1|:731181-732465	Fruc	Auto	OK	306.401	41.5335	-2.88307	2.88903	0.00386437	0.112781	no	8.25928	5.3762	2.88307
CLJU_c06650	methionine synthase	metH1	gi|300853232|ref|NC_014328.1|:733317-735717	Fruc	Auto	OK	34.8902	38.3967	0.13816	-0.144331	0.885239	0.999559	no	5.12475	5.26291	0.13816
CLJU_c06660	hypothetical protein	-	gi|300853232|ref|NC_014328.1|:735938-736625	Fruc	Auto	OK	129.565	193.629	0.57962	-0.605319	0.544967	0.999559	no	7.01753	7.59715	0.57962
CLJU_c06670	extracellular amino acid-binding protein	-	gi|300853232|ref|NC_014328.1|:736838-737663	Fruc	Auto	OK	95.0115	179.836	0.920506	-0.956762	0.338687	0.999559	no	6.57003	7.49054	0.920506
CLJU_c06680	amino acid ABC transporter permease	-	gi|300853232|ref|NC_014328.1|:737746-738343	Fruc	Auto	OK	90.9311	233.654	1.36153	-1.4291	0.152976	0.943057	no	6.5067	7.86823	1.36153
CLJU_c06690	amino acid transporter ATPase	-	gi|300853232|ref|NC_014328.1|:738376-739156	Fruc	Auto	OK	65.0072	175.839	1.43559	-1.50259	0.132945	0.904594	no	6.02253	7.45811	1.43559
CLJU_c06700	argininosuccinate synthase	argG	gi|300853232|ref|NC_014328.1|:739230-740436	Fruc	Auto	OK	121.204	288.711	1.25219	-1.2364	0.21631	0.999559	no	6.92129	8.17348	1.25219
CLJU_c06710	argininosuccinate lyase	argH	gi|300853232|ref|NC_014328.1|:740437-741754	Fruc	Auto	OK	397.742	1140.29	1.5195	-1.36585	0.171985	0.977874	no	8.63569	10.1552	1.5195
CLJU_c06720	hypothetical protein	-	gi|300853232|ref|NC_014328.1|:741814-742033	Fruc	Auto	OK	522.369	578.497	0.147241	-0.152919	0.878462	0.999559	no	9.02893	9.17617	0.147241
CLJU_c06730	transcriptional regulator	-	gi|300853232|ref|NC_014328.1|:742143-742623	Fruc	Auto	OK	118.871	158.636	0.416324	-0.442887	0.657848	0.999559	no	6.89325	7.30958	0.416324
CLJU_c06740	asparaginyl-tRNA synthetase-like protein	-	gi|300853232|ref|NC_014328.1|:742917-743886	Fruc	Auto	OK	59.3194	184.523	1.63722	-1.6939	0.0902852	0.784107	no	5.89043	7.52766	1.63722
CLJU_c06750	hypothetical protein	-	gi|300853232|ref|NC_014328.1|:744037-744400	Fruc	Auto	OK	206.382	208.502	0.0147412	-0.0156838	0.987487	0.999559	no	7.68917	7.70392	0.0147412
CLJU_c06760	transcriptional regulator	-	gi|300853232|ref|NC_014328.1|:745097-745796	Fruc	Auto	OK	29.5073	104.149	1.81951	-1.84517	0.0650124	0.674311	no	4.883	6.70251	1.81951
CLJU_c06770	xanthine and CO dehydrogenases maturation protein	-	gi|300853232|ref|NC_014328.1|:746057-747167	Fruc	Auto	OK	112.491	376.714	1.74367	-1.71883	0.0856457	0.77427	no	6.81367	8.55733	1.74367
CLJU_c06780	penicillinase repressor	-	gi|300853232|ref|NC_014328.1|:747362-747743	Fruc	Auto	OK	26.5774	21.1305	-0.330874	0.272307	0.785386	0.999559	no	4.73213	4.40126	0.330874
CLJU_c06790	drug resistance antirepressor MecR1	-	gi|300853232|ref|NC_014328.1|:747783-749955	Fruc	Auto	OK	25.9092	16.7252	-0.631445	0.670358	0.502629	0.999559	no	4.69539	4.06395	0.631445
CLJU_c06800	hypothetical protein	-	gi|300853232|ref|NC_014328.1|:750040-752034	Fruc	Auto	OK	21.4997	13.389	-0.683272	0.653475	0.51345	0.999559	no	4.42624	3.74298	0.683272
CLJU_c06810	RNA polymerase sigma factor	-	gi|300853232|ref|NC_014328.1|:750040-752034	Fruc	Auto	OK	15.4844	4.80715	-1.68756	0.611691	0.540742	0.999559	no	3.95274	2.26518	1.68756
CLJU_c06820	transcriptional regulator	-	gi|300853232|ref|NC_014328.1|:752123-752516	Fruc	Auto	OK	1.53415	0.685133	-1.16299	0.588013	0.556524	0.999559	no	0.61744	-0.545544	1.16299
CLJU_c06830	glycosyl transferase family protein	-	gi|300853232|ref|NC_014328.1|:752758-753979	Fruc	Auto	OK	611.401	485.654	-0.33219	0.303911	0.761195	0.999559	no	9.25598	8.92379	0.33219
CLJU_c06840	ribonucleoside-diphosphate reductase	-	gi|300853232|ref|NC_014328.1|:754077-757119	Fruc	Auto	OK	703.327	574.041	-0.293042	0.250941	0.80186	0.999559	no	9.45805	9.16501	0.293042
CLJU_c06850	hypothetical protein	-	gi|300853232|ref|NC_014328.1|:757429-757936	Fruc	Auto	OK	40.4001	57.2206	0.502175	-0.488809	0.624977	0.999559	no	5.33629	5.83846	0.502175
CLJU_c06860	D-glutamyl-meso-diaminopimelate peptidase	-	gi|300853232|ref|NC_014328.1|:758010-759282	Fruc	Auto	OK	48.3168	54.5937	0.17621	-0.186715	0.851884	0.999559	no	5.59445	5.77066	0.17621
CLJU_c06870	hypothetical protein	-	gi|300853232|ref|NC_014328.1|:759290-759713	Fruc	Auto	OK	133.301	200.247	0.587095	-0.623495	0.53296	0.999559	no	7.05854	7.64564	0.587095
CLJU_c06880	hypothetical protein	-	gi|300853232|ref|NC_014328.1|:759771-759894	Fruc	Auto	NOTEST	0	0	0	0	1	1	no	N/A	N/A	0
CLJU_c06890	cation-transporting ATPase	-	gi|300853232|ref|NC_014328.1|:759971-762599	Fruc	Auto	OK	7.31744	7.44552	0.0250336	-0.024997	0.980057	0.999559	no	2.87134	2.89637	0.0250336
CLJU_c06900	nucleic acid-binding protein	-	gi|300853232|ref|NC_014328.1|:762956-763829	Fruc	Auto	OK	86.2217	79.9417	-0.109102	0.11554	0.908017	0.999559	no	6.42998	6.32088	0.109102
CLJU_c06910	hypothetical protein	-	gi|300853232|ref|NC_014328.1|:764260-765397	Fruc	Auto	OK	9.66109	5.09065	-0.924334	0.799156	0.4242	0.999559	no	3.27219	2.34785	0.924334
CLJU_c06920	glutamine-dependent NAD(+) synthetase	nadE	gi|300853232|ref|NC_014328.1|:765570-767484	Fruc	Auto	OK	36.8284	50.2739	0.448992	-0.470549	0.637963	0.999559	no	5.20275	5.65174	0.448992
CLJU_c06930	hypothetical protein	-	gi|300853232|ref|NC_014328.1|:767583-768009	Fruc	Auto	OK	99.4014	123.547	0.313718	-0.328141	0.742805	0.999559	no	6.63519	6.94892	0.313718
CLJU_c06940	hypothetical protein	-	gi|300853232|ref|NC_014328.1|:768013-768952	Fruc	Auto	OK	209.837	239.601	0.191363	-0.191037	0.848496	0.999559	no	7.71313	7.90449	0.191363
CLJU_c06950	transcriptional regulator	-	gi|300853232|ref|NC_014328.1|:769522-770209	Fruc	Auto	OK	91.6956	113.9	0.31284	-0.332148	0.739777	0.999559	no	6.51878	6.83162	0.31284
CLJU_c06960	sensor histidine kinase	-	gi|300853232|ref|NC_014328.1|:770234-771605	Fruc	Auto	OK	22.8208	31.4733	0.463782	-0.490141	0.624034	0.999559	no	4.51228	4.97606	0.463782
CLJU_c06970	hypothetical protein	-	gi|300853232|ref|NC_014328.1|:771627-773073	Fruc	Auto	OK	12.7263	15.891	0.3204	-0.319389	0.749431	0.999559	no	3.66974	3.99014	0.3204
CLJU_c06980	ATP-dependent nuclease subunit B	addB	gi|300853232|ref|NC_014328.1|:773094-776547	Fruc	Auto	OK	50.0906	56.4586	0.172653	-0.172058	0.863392	0.999559	no	5.64647	5.81912	0.172653
CLJU_c06990	formate dehydrogenase subunit alpha	-	gi|300853232|ref|NC_014328.1|:777255-779385	Fruc	Auto	OK	1562.46	2463.54	0.656918	-0.54496	0.585781	0.999559	no	10.6096	11.2665	0.656918
CLJU_c07000	molybdenum cofactor biosynthesis protein MoeA	moeA	gi|300853232|ref|NC_014328.1|:779469-781216	Fruc	Auto	OK	413.282	618.631	0.581951	-0.440754	0.659391	0.999559	no	8.69098	9.27294	0.581951
CLJU_c07010	molybdopterin-guanine dinucleotide biosynthesis protein B	-	gi|300853232|ref|NC_014328.1|:779469-781216	Fruc	Auto	OK	419.902	727.079	0.792059	-0.385418	0.699928	0.999559	no	8.71391	9.50597	0.792059
CLJU_c07020	formate dehydrogenase subunit FdhD	-	gi|300853232|ref|NC_014328.1|:781535-781967	Fruc	Auto	OK	162.099	349.883	1.11	-1.16966	0.242136	0.999559	no	7.34073	8.45073	1.11
CLJU_c07030	NADH dehydrogenase I subunit E	-	gi|300853232|ref|NC_014328.1|:782262-784540	Fruc	Auto	OK	356.266	732.5	1.03987	-0.392322	0.69482	0.999559	no	8.47681	9.51668	1.03987
CLJU_c07040	NADH dehydrogenase I subunit F	-	gi|300853232|ref|NC_014328.1|:782262-784540	Fruc	Auto	OK	303.213	619.663	1.03115	-0.818395	0.413132	0.999559	no	8.24419	9.27534	1.03115
CLJU_c07050	NADH dehydrogenase-like protein	-	gi|300853232|ref|NC_014328.1|:784556-785312	Fruc	Auto	OK	795.952	1463.94	0.879108	-0.800211	0.423588	0.999559	no	9.63654	10.5156	0.879108
CLJU_c07060	4Fe-4S ferredoxin	-	gi|300853232|ref|NC_014328.1|:785338-785893	Fruc	Auto	OK	1400.54	2066.86	0.56145	-0.510244	0.609881	0.999559	no	10.4518	11.0132	0.56145
CLJU_c07070	Fe-Fe hydrogenase 2	-	gi|300853232|ref|NC_014328.1|:785935-787324	Fruc	Auto	OK	1761.44	2808.01	0.672796	-0.565755	0.57156	0.999559	no	10.7825	11.4553	0.672796
CLJU_c07080	Fe-S-cluster-containing hydrogenase components 2	hycB	gi|300853232|ref|NC_014328.1|:787328-787895	Fruc	Auto	OK	2835.22	4501.23	0.666861	-0.579769	0.56207	0.999559	no	11.4692	12.1361	0.666861
CLJU_c07090	transcriptional regulator	-	gi|300853232|ref|NC_014328.1|:788541-789957	Fruc	Auto	OK	23.2042	21.1087	-0.136547	0.143287	0.886064	0.999559	no	4.53631	4.39977	0.136547
CLJU_c07100	microcompartment shellprotein	-	gi|300853232|ref|NC_014328.1|:790101-790377	Fruc	Auto	OK	25.8084	28.3648	0.136263	-0.103311	0.917716	0.999559	no	4.68977	4.82603	0.136263
CLJU_c07110	methyl-accepting chemotaxis protein	-	gi|300853232|ref|NC_014328.1|:790712-791753	Fruc	Auto	OK	19.7367	62.3327	1.65911	-1.69766	0.0895727	0.784107	no	4.30281	5.96192	1.65911
CLJU_c07120	aminoacid permease	-	gi|300853232|ref|NC_014328.1|:792129-793971	Fruc	Auto	OK	108.694	188.969	0.797877	-0.777439	0.4369	0.999559	no	6.76413	7.56201	0.797877
CLJU_c07130	hypothetical protein	-	gi|300853232|ref|NC_014328.1|:794310-794508	Fruc	Auto	NOTEST	0	0	0	0	1	1	no	N/A	N/A	0
CLJU_c07140	phenylalanine biosynthesis protein	pheB	gi|300853232|ref|NC_014328.1|:794775-795213	Fruc	Auto	OK	342.652	34.1332	-3.3275	3.19048	0.00142039	0.0484962	yes	8.4206	5.0931	3.3275
CLJU_c07150	homoserine dehydrogenase	hom1	gi|300853232|ref|NC_014328.1|:795626-796871	Fruc	Auto	OK	47.9313	3.78516	-3.66254	3.33104	0.00086521	0.0334198	yes	5.5829	1.92035	3.66254
CLJU_c07160	homoserine kinase	thrB	gi|300853232|ref|NC_014328.1|:796922-797822	Fruc	Auto	OK	146.809	12.621	-3.54004	3.39359	0.000689826	0.0280627	yes	7.1978	3.65775	3.54004
CLJU_c07170	hypothetical protein	-	gi|300853232|ref|NC_014328.1|:797990-798488	Fruc	Auto	OK	159.073	65.2016	-1.28671	1.33442	0.182066	0.989191	no	7.31355	6.02684	1.28671
CLJU_c07180	transmembrane protein	-	gi|300853232|ref|NC_014328.1|:798560-799283	Fruc	Auto	OK	267.649	89.5975	-1.57881	1.63281	0.102508	0.83049	no	8.0642	6.48539	1.57881
CLJU_c07190	hypothetical protein	-	gi|300853232|ref|NC_014328.1|:799462-799723	Fruc	Auto	OK	5.23346	7.4334	0.506256	-0.302545	0.762237	0.999559	no	2.38777	2.89402	0.506256
CLJU_c07200	Maf protein ortholog	-	gi|300853232|ref|NC_014328.1|:799734-800313	Fruc	Auto	OK	24.1061	49.0493	1.02483	-0.977886	0.328131	0.999559	no	4.59133	5.61616	1.02483
CLJU_c07210	DNA repair protein, RadC family	-	gi|300853232|ref|NC_014328.1|:800327-801020	Fruc	Auto	OK	56.5559	94.9679	0.747762	-0.791766	0.428497	0.999559	no	5.82161	6.56937	0.747762
CLJU_c07220	rod shape-determining protein MreB	mreB	gi|300853232|ref|NC_014328.1|:801034-802045	Fruc	Auto	OK	150.674	259.309	0.783244	-0.783087	0.433576	0.999559	no	7.23529	8.01853	0.783244
CLJU_c07230	rod shape-determining protein MreC	mreC	gi|300853232|ref|NC_014328.1|:802054-802918	Fruc	Auto	OK	118.687	210.716	0.828144	-0.849783	0.395446	0.999559	no	6.89102	7.71916	0.828144
CLJU_c07240	rod shape determining protein MreD	-	gi|300853232|ref|NC_014328.1|:802930-803422	Fruc	Auto	OK	67.367	108.247	0.684215	-0.711103	0.477021	0.999559	no	6.07397	6.75818	0.684215
CLJU_c07250	penicillin-binding protein 2	-	gi|300853232|ref|NC_014328.1|:803440-806128	Fruc	Auto	OK	219.995	416.118	0.919522	-0.826087	0.408755	0.999559	no	7.78133	8.70085	0.919522
CLJU_c07260	septum site-determining protein MinC	minC	gi|300853232|ref|NC_014328.1|:806377-807010	Fruc	Auto	OK	433.729	501.469	0.209369	-0.206287	0.836567	0.999559	no	8.76065	8.97002	0.209369
CLJU_c07270	septum site-determining protein MinD	minD	gi|300853232|ref|NC_014328.1|:807244-808042	Fruc	Auto	OK	138.234	167.436	0.2765	-0.286533	0.77447	0.999559	no	7.11097	7.38747	0.2765
CLJU_c07280	septum formation topological specificity factor	minE	gi|300853232|ref|NC_014328.1|:808057-808324	Fruc	Auto	OK	238.174	281.156	0.239355	-0.245046	0.806421	0.999559	no	7.89587	8.13523	0.239355
CLJU_c07290	rod shape-determining protein RodA	rodA	gi|300853232|ref|NC_014328.1|:808401-809523	Fruc	Auto	OK	55.1266	35.0273	-0.65427	0.694343	0.487467	0.999559	no	5.78468	5.13041	0.65427
CLJU_c07300	methylglyoxal synthase	-	gi|300853232|ref|NC_014328.1|:809536-809908	Fruc	Auto	OK	371.593	217.255	-0.774335	0.819498	0.412503	0.999559	no	8.53758	7.76325	0.774335
CLJU_c07310	endopeptidase	-	gi|300853232|ref|NC_014328.1|:810343-810706	Fruc	Auto	OK	2.9824	3.22011	0.110633	-0.0674257	0.946243	0.999559	no	1.57647	1.68711	0.110633
CLJU_c07320	stage IV sporulation protein FB	-	gi|300853232|ref|NC_014328.1|:810724-811576	Fruc	Auto	OK	2.24329	1.04151	-1.10695	0.740251	0.459148	0.999559	no	1.16562	0.0586767	1.10695
CLJU_c07330	Fe-S oxidoreductase	-	gi|300853232|ref|NC_014328.1|:811699-813553	Fruc	Auto	OK	15.004	18.5207	0.303789	-0.318991	0.749733	0.999559	no	3.90728	4.21107	0.303789
CLJU_c07340	hypothetical protein	-	gi|300853232|ref|NC_014328.1|:813608-814238	Fruc	Auto	OK	7.67724	9.73392	0.342433	-0.275099	0.78324	0.999559	no	2.94059	3.28302	0.342433
CLJU_c07350	ribonuclease E	rne	gi|300853232|ref|NC_014328.1|:814262-815702	Fruc	Auto	OK	14.6625	21.2532	0.535551	-0.548405	0.583414	0.999559	no	3.87406	4.40961	0.535551
CLJU_c07360	50S ribosomal protein L21	rplU	gi|300853232|ref|NC_014328.1|:815834-816149	Fruc	Auto	OK	1955.04	1398.57	-0.483245	0.474989	0.634795	0.999559	no	10.933	10.4497	0.483245
CLJU_c07370	hypothetical protein	-	gi|300853232|ref|NC_014328.1|:816151-816478	Fruc	Auto	OK	1570.69	1091.74	-0.524774	0.520718	0.602563	0.999559	no	10.6172	10.0924	0.524774
CLJU_c07380	50S ribosomal protein L27	rpmA	gi|300853232|ref|NC_014328.1|:816482-816785	Fruc	Auto	OK	7827.14	3994.91	-0.970322	0.880116	0.378797	0.999559	no	12.9343	11.9639	0.970322
CLJU_c07390	obgE, GTPase	obgE	gi|300853232|ref|NC_014328.1|:816955-818230	Fruc	Auto	OK	15.1127	10.4062	-0.538312	0.514865	0.606648	0.999559	no	3.91769	3.37937	0.538312
CLJU_c07400	nicotinate-nucleotide adenylyltransferase	nadD	gi|300853232|ref|NC_014328.1|:818256-818868	Fruc	Auto	OK	13.4996	6.87688	-0.973094	0.787487	0.430997	0.999559	no	3.75484	2.78175	0.973094
CLJU_c07410	hydrolase	-	gi|300853232|ref|NC_014328.1|:818897-819473	Fruc	Auto	OK	24.5633	16.4777	-0.575993	0.509451	0.610436	0.999559	no	4.61843	4.04244	0.575993
CLJU_c07420	hypothetical protein	-	gi|300853232|ref|NC_014328.1|:819550-819931	Fruc	Auto	OK	98.7162	70.6779	-0.482026	0.472553	0.636532	0.999559	no	6.62521	6.14319	0.482026
CLJU_c07430	ribosomal large subunit pseudouridine synthase D	rluD1	gi|300853232|ref|NC_014328.1|:820255-821155	Fruc	Auto	OK	25.2654	17.6694	-0.515914	0.500646	0.61662	0.999559	no	4.65909	4.14318	0.515914
CLJU_c07440	D-alanyl-D-alanine carboxypeptidase	dacA1	gi|300853232|ref|NC_014328.1|:821194-822421	Fruc	Auto	OK	99.8772	84.324	-0.244213	0.252649	0.80054	0.999559	no	6.64208	6.39787	0.244213
CLJU_c07450	DNA-binding competence protein	-	gi|300853232|ref|NC_014328.1|:822728-823346	Fruc	Auto	OK	2.71195	3.22853	0.251548	-0.174742	0.861282	0.999559	no	1.43933	1.69088	0.251548
CLJU_c07460	selenide, water dikinase	-	gi|300853232|ref|NC_014328.1|:823519-824455	Fruc	Auto	OK	26.4765	25.1284	-0.0753965	0.0760493	0.93938	0.999559	no	4.72664	4.65125	0.0753965
CLJU_c07470	L-seryl-tRNA(Sec) selenium transferase	-	gi|300853232|ref|NC_014328.1|:824481-825864	Fruc	Auto	OK	13.1268	13.9625	0.0890411	-0.0874527	0.930312	0.999559	no	3.71444	3.80349	0.0890411
CLJU_c07480	selenocysteine-specific translation elongation factor	-	gi|300853232|ref|NC_014328.1|:825923-827831	Fruc	Auto	OK	24.9689	22.1819	-0.170753	0.181817	0.855726	0.999559	no	4.64206	4.47131	0.170753
CLJU_c07490	hypothetical protein	-	gi|300853232|ref|NC_014328.1|:828835-829129	Fruc	Auto	OK	16.2163	26.4869	0.707837	-0.529593	0.596394	0.999559	no	4.01937	4.72721	0.707837
CLJU_c07500	methionine synthase	metH2	gi|300853232|ref|NC_014328.1|:829193-829997	Fruc	Auto	OK	40.5684	56.3876	0.475021	-0.499967	0.617098	0.999559	no	5.34228	5.81731	0.475021
CLJU_c07510	cobalamin B12-binding methyltransferase	-	gi|300853232|ref|NC_014328.1|:830050-830683	Fruc	Auto	OK	35.9852	63.3074	0.814971	-0.827339	0.408045	0.999559	no	5.16933	5.9843	0.814971
CLJU_c07520	corrinoid protein methyltransferase	-	gi|300853232|ref|NC_014328.1|:830717-831695	Fruc	Auto	OK	47.9965	69.2558	0.529006	-0.562091	0.574054	0.999559	no	5.58486	6.11386	0.529006
CLJU_c07530	metal-binding protein	-	gi|300853232|ref|NC_014328.1|:832062-833886	Fruc	Auto	OK	6.39864	11.7883	0.881514	-0.847914	0.396486	0.999559	no	2.67777	3.55928	0.881514
CLJU_c07540	transcriptional regulator	-	gi|300853232|ref|NC_014328.1|:834220-835786	Fruc	Auto	OK	95.2198	81.515	-0.224196	0.228315	0.819402	0.999559	no	6.57319	6.34899	0.224196
CLJU_c07550	methionine synthase	metH3	gi|300853232|ref|NC_014328.1|:836490-837294	Fruc	Auto	OK	38.8421	60.8806	0.648362	-0.681369	0.495638	0.999559	no	5.27955	5.92791	0.648362
CLJU_c07560	cobalamin B12-binding methyltransferase	-	gi|300853232|ref|NC_014328.1|:837347-837980	Fruc	Auto	OK	38.13	68.609	0.847472	-0.866512	0.386209	0.999559	no	5.25285	6.10033	0.847472
CLJU_c07570	corrinoid protein methyltransferase	-	gi|300853232|ref|NC_014328.1|:838014-838992	Fruc	Auto	OK	58.5126	78.5249	0.424403	-0.449946	0.652749	0.999559	no	5.87068	6.29508	0.424403
CLJU_c07580	transcriptional regulator	-	gi|300853232|ref|NC_014328.1|:839129-839672	Fruc	Auto	OK	12.5153	12.5419	0.00307127	-0.00251891	0.99799	0.999559	no	3.64562	3.64868	0.00307127
CLJU_c07590	secretion protein HlyD	-	gi|300853232|ref|NC_014328.1|:839945-841226	Fruc	Auto	NOTEST	0.975979	0.504823	-0.951071	0.610336	0.541639	1	no	-0.035078	-0.98615	0.951071
CLJU_c07600	transporter protein	-	gi|300853232|ref|NC_014328.1|:841245-844287	Fruc	Auto	OK	3.63467	3.51936	-0.0465112	0.0426926	0.965947	0.999559	no	1.86182	1.81531	0.0465112
CLJU_c07610	hypothetical protein	-	gi|300853232|ref|NC_014328.1|:844393-844807	Fruc	Auto	OK	11.6197	9.30284	-0.320833	0.241638	0.80906	0.999559	no	3.5385	3.21767	0.320833
CLJU_c07620	transporter protein	-	gi|300853232|ref|NC_014328.1|:845003-845870	Fruc	Auto	OK	25.5451	31.976	0.323944	-0.326768	0.743843	0.999559	no	4.67497	4.99892	0.323944
CLJU_c07650	hypothetical protein	-	gi|300853232|ref|NC_014328.1|:846718-847151	Fruc	Auto	OK	2.37041	0	-1.79769e+308	-1.79769e+308	0.267978	0.999559	no			N/A
CLJU_c07660	hypothetical protein	-	gi|300853232|ref|NC_014328.1|:846718-847151	Fruc	Auto	OK	3.63601	0	-1.79769e+308	-1.79769e+308	0.190702	0.999559	no			N/A
CLJU_c07670	hypothetical protein	-	gi|300853232|ref|NC_014328.1|:847233-847938	Fruc	Auto	NOTEST	0.61622	0.804142	0.384004	-0.218125	0.827331	1	no	-0.698483	-0.314478	0.384004
CLJU_c07680	ABC transporter ATPase	-	gi|300853232|ref|NC_014328.1|:848184-848865	Fruc	Auto	NOTEST	0.861268	0.562432	-0.614782	0.344889	0.730178	1	no	-0.215466	-0.830249	0.614782
CLJU_c07690	ABC transporter permease	-	gi|300853232|ref|NC_014328.1|:848884-851431	Fruc	Auto	OK	3.21763	2.10045	-0.615297	0.526698	0.598403	0.999559	no	1.686	1.0707	0.615297
CLJU_c07700	transcriptional regulator	-	gi|300853232|ref|NC_014328.1|:851824-852523	Fruc	Auto	OK	12.6757	13.8323	0.125984	-0.109385	0.912897	0.999559	no	3.66399	3.78997	0.125984
CLJU_c07710	two component sensor kinase	-	gi|300853232|ref|NC_014328.1|:852526-853774	Fruc	Auto	OK	11.4711	8.0694	-0.507469	0.46555	0.641537	0.999559	no	3.51993	3.01246	0.507469
CLJU_c07720	transcriptional regulator	-	gi|300853232|ref|NC_014328.1|:853847-854540	Fruc	Auto	OK	578.384	258.829	-1.16003	1.14349	0.252833	0.999559	no	9.17588	8.01586	1.16003
CLJU_c07730	hydroxylamine reductase	hcp	gi|300853232|ref|NC_014328.1|:854647-856213	Fruc	Auto	OK	1295.11	4396.41	1.76325	-1.47736	0.13958	0.913961	no	10.3389	12.1021	1.76325
CLJU_c07740	hypothetical protein	-	gi|300853232|ref|NC_014328.1|:856585-856714	Fruc	Auto	NOTEST	0	0	0	0	1	1	no	N/A	N/A	0
CLJU_c07750	transcriptional regulator	-	gi|300853232|ref|NC_014328.1|:857019-857697	Fruc	Auto	OK	6.93195	12.167	0.811643	-0.665926	0.505458	0.999559	no	2.79326	3.6049	0.811643
CLJU_c07760	ABC transporter ATPase	-	gi|300853232|ref|NC_014328.1|:857814-859454	Fruc	Auto	OK	5.63381	7.70145	0.45102	-0.306676	0.75909	0.999559	no	2.49411	2.94513	0.45102
CLJU_c07770	hypothetical protein	-	gi|300853232|ref|NC_014328.1|:857814-859454	Fruc	Auto	OK	5.4385	6.83706	0.330168	-0.188718	0.850314	0.999559	no	2.44321	2.77338	0.330168
CLJU_c07780	ABC transporter ATPase	-	gi|300853232|ref|NC_014328.1|:859536-860220	Fruc	Auto	OK	9.41715	12.0185	0.351893	-0.295313	0.767754	0.999559	no	3.23529	3.58718	0.351893
CLJU_c07790	permease	-	gi|300853232|ref|NC_014328.1|:860225-862844	Fruc	Auto	OK	10.423	14.4934	0.47562	-0.500932	0.616419	0.999559	no	3.3817	3.85732	0.47562
CLJU_c07800	signal transduction histidine kinase	-	gi|300853232|ref|NC_014328.1|:862891-863803	Fruc	Auto	OK	24.1141	21.5752	-0.160502	0.158123	0.87436	0.999559	no	4.59181	4.4313	0.160502
CLJU_c07810	hypothetical protein	-	gi|300853232|ref|NC_014328.1|:864248-865175	Fruc	Auto	OK	28.814	24.5011	-0.233924	0.23642	0.813107	0.999559	no	4.8487	4.61477	0.233924
CLJU_c07820	two-component response regulator	-	gi|300853232|ref|NC_014328.1|:865432-866143	Fruc	Auto	OK	3.65526	1.58967	-1.20125	0.828196	0.40756	0.999559	no	1.86997	0.668727	1.20125
CLJU_c07830	hypothetical protein	-	gi|300853232|ref|NC_014328.1|:866159-866459	Fruc	Auto	OK	3.63106	10.0486	1.46853	-0.921539	0.356769	0.999559	no	1.86039	3.32892	1.46853
CLJU_c07840	two-component sensor histidine kinase	-	gi|300853232|ref|NC_014328.1|:866686-868135	Fruc	Auto	OK	9.22585	14.7598	0.677917	-0.65554	0.51212	0.999559	no	3.20568	3.8836	0.677917
CLJU_c07850	hypothetical protein	-	gi|300853232|ref|NC_014328.1|:868161-869268	Fruc	Auto	OK	15.0784	25.3869	0.751603	-0.747417	0.454812	0.999559	no	3.91441	4.66601	0.751603
CLJU_c07860	hypothetical protein	-	gi|300853232|ref|NC_014328.1|:869332-870091	Fruc	Auto	OK	77.8029	37.8295	-1.04031	1.08544	0.277728	0.999559	no	6.28175	5.24144	1.04031
CLJU_c07870	cation-transporting ATPase	-	gi|300853232|ref|NC_014328.1|:870269-872858	Fruc	Auto	OK	28.5421	26.8273	-0.0893862	0.0941973	0.924952	0.999559	no	4.83502	4.74563	0.0893862
CLJU_c07880	hypothetical protein	-	gi|300853232|ref|NC_014328.1|:872949-874728	Fruc	Auto	OK	1.87975	2.25134	0.260249	-0.204797	0.837731	0.999559	no	0.910541	1.17078	0.260249
CLJU_c07890	DNA polymerase III subunit delta	-	gi|300853232|ref|NC_014328.1|:874805-875771	Fruc	Auto	OK	21.6285	24.6866	0.190795	-0.190421	0.848979	0.999559	no	4.43486	4.62566	0.190795
CLJU_c07900	30S ribosomal protein S20	-	gi|300853232|ref|NC_014328.1|:875800-876067	Fruc	Auto	OK	4163.14	3689.74	-0.174151	0.165811	0.868306	0.999559	no	12.0235	11.8493	0.174151
CLJU_c07910	germination protease	gpr	gi|300853232|ref|NC_014328.1|:876327-877302	Fruc	Auto	OK	2.70665	2.28226	-0.246043	0.180998	0.856369	0.999559	no	1.43651	1.19046	0.246043
CLJU_c07920	stage II sporulation protein P	-	gi|300853232|ref|NC_014328.1|:877450-878479	Fruc	Auto	OK	5.32092	4.10564	-0.374068	0.301635	0.76293	0.999559	no	2.41168	2.03761	0.374068
CLJU_c07930	hypothetical protein	-	gi|300853232|ref|NC_014328.1|:878577-878901	Fruc	Auto	NOTEST	0	0	0	0	1	1	no	N/A	N/A	0
CLJU_c07940	GTP-binding protein LepA	lepA	gi|300853232|ref|NC_014328.1|:879022-880831	Fruc	Auto	OK	192.742	145.916	-0.401532	0.387696	0.698241	0.999559	no	7.59053	7.18899	0.401532
CLJU_c07950	oxygen-independent coproporphyrinogen III oxidase	hemN	gi|300853232|ref|NC_014328.1|:880879-882028	Fruc	Auto	OK	15.8647	17.0911	0.107424	-0.105143	0.916262	0.999559	no	3.98775	4.09517	0.107424
CLJU_c07960	heat-inducible transcription repressor	hrcA	gi|300853232|ref|NC_014328.1|:882217-883258	Fruc	Auto	OK	119.669	180.846	0.595709	-0.605491	0.544853	0.999559	no	6.90291	7.49862	0.595709
CLJU_c07970	heat shock protein	grpE	gi|300853232|ref|NC_014328.1|:883308-883968	Fruc	Auto	OK	167.931	352.912	1.07144	-1.0947	0.273646	0.999559	no	7.39172	8.46316	1.07144
CLJU_c07980	molecular chaperone DnaK	dnaK	gi|300853232|ref|NC_014328.1|:884052-885930	Fruc	Auto	OK	607.146	765.406	0.334182	-0.292982	0.769536	0.999559	no	9.2459	9.58008	0.334182
CLJU_c07990	chaperone protein	dnaJ	gi|300853232|ref|NC_014328.1|:886211-887360	Fruc	Auto	OK	66.1214	96.3707	0.543478	-0.568462	0.569722	0.999559	no	6.04705	6.59052	0.543478
CLJU_c08000	50S ribosomal protein L11 methyltransferase	prmA	gi|300853232|ref|NC_014328.1|:887915-888857	Fruc	Auto	OK	23.1602	25.2938	0.127135	-0.127189	0.898791	0.999559	no	4.53358	4.66071	0.127135
CLJU_c08010	hypothetical protein	-	gi|300853232|ref|NC_014328.1|:888867-889623	Fruc	Auto	OK	24.511	34.8616	0.508212	-0.500575	0.61667	0.999559	no	4.61536	5.12357	0.508212
CLJU_c08020	oxidoreductase	-	gi|300853232|ref|NC_014328.1|:889623-891015	Fruc	Auto	OK	29.4262	37.9084	0.365417	-0.388779	0.69744	0.999559	no	4.87903	5.24445	0.365417
CLJU_c08030	HIT family protein	-	gi|300853232|ref|NC_014328.1|:891074-891419	Fruc	Auto	OK	789.943	713.507	-0.146822	0.149795	0.880927	0.999559	no	9.6256	9.47878	0.146822
CLJU_c08040	30S ribosomal protein S21	rpsU	gi|300853232|ref|NC_014328.1|:891559-891736	Fruc	Auto	OK	7717.79	4650.61	-0.730767	0.745114	0.456203	0.999559	no	12.914	12.1832	0.730767
CLJU_c08050	hypothetical protein	-	gi|300853232|ref|NC_014328.1|:891765-892209	Fruc	Auto	OK	6045.8	4091.68	-0.563242	0.491189	0.623293	0.999559	no	12.5617	11.9985	0.563242
CLJU_c08060	hypothetical protein	-	gi|300853232|ref|NC_014328.1|:892440-892725	Fruc	Auto	OK	5.15892	0	-1.79769e+308	-1.79769e+308	0.107343	0.84115	no			N/A
CLJU_c08070	membrane-associated phosphohydrolase	-	gi|300853232|ref|NC_014328.1|:893930-896036	Fruc	Auto	OK	75.2147	67.1262	-0.164139	0.165906	0.868231	0.999559	no	6.23294	6.0688	0.164139
CLJU_c08080	hypothetical protein	-	gi|300853232|ref|NC_014328.1|:896072-896567	Fruc	Auto	OK	20.9784	30.4264	0.536422	-0.474182	0.63537	0.999559	no	4.39083	4.92725	0.536422
CLJU_c08090	diacylglycerol kinase	-	gi|300853232|ref|NC_014328.1|:896608-897307	Fruc	Auto	OK	21.611	24.41	0.17571	-0.164368	0.869442	0.999559	no	4.43369	4.6094	0.17571
CLJU_c08100	ras-like GTP-binding protein	-	gi|300853232|ref|NC_014328.1|:897504-898386	Fruc	Auto	OK	45.239	44.8286	-0.0131489	0.0139232	0.988891	0.999559	no	5.4995	5.48635	0.0131489
CLJU_c08110	DNA repair protein	recO	gi|300853232|ref|NC_014328.1|:898433-899207	Fruc	Auto	OK	34.2851	32.1288	-0.0937135	0.0946294	0.924609	0.999559	no	5.09951	5.0058	0.0937135
CLJU_c08120	hypothetical protein	-	gi|300853232|ref|NC_014328.1|:899222-899828	Fruc	Auto	OK	41.3276	54.1522	0.389912	-0.394211	0.693425	0.999559	no	5.36903	5.75895	0.389912
CLJU_c08130	transcriptional regulator	-	gi|300853232|ref|NC_014328.1|:900036-900681	Fruc	Auto	OK	136.948	155.741	0.185523	-0.195464	0.84503	0.999559	no	7.09748	7.283	0.185523
CLJU_c08140	pyruvate, phosphate dikinase	ppdK	gi|300853232|ref|NC_014328.1|:900748-903388	Fruc	Auto	OK	367.224	443.026	0.270729	-0.23937	0.810819	0.999559	no	8.52052	8.79125	0.270729
CLJU_c08150	transcriptional regulator	-	gi|300853232|ref|NC_014328.1|:903525-904089	Fruc	Auto	OK	27.3088	17.3797	-0.651965	0.580275	0.561729	0.999559	no	4.77129	4.11933	0.651965
CLJU_c08160	permease	-	gi|300853232|ref|NC_014328.1|:904398-905589	Fruc	Auto	NOTEST	1.06317	0.412744	-1.36505	0.851834	0.394306	1	no	0.0883723	-1.27668	1.36505
CLJU_c08170	isochorismatase	phzA	gi|300853232|ref|NC_014328.1|:905679-906276	Fruc	Auto	OK	4.40407	8.49034	0.946985	-0.718385	0.47252	0.999559	no	2.13884	3.08582	0.946985
CLJU_c08180	hypothetical protein	-	gi|300853232|ref|NC_014328.1|:906533-906866	Fruc	Auto	OK	5.71395	5.84104	0.0317351	-0.020749	0.983446	0.999559	no	2.51449	2.54623	0.0317351
CLJU_c08190	hypothetical protein	-	gi|300853232|ref|NC_014328.1|:907058-907301	Fruc	Auto	OK	19.3863	30.3066	0.644595	-0.458302	0.646736	0.999559	no	4.27697	4.92156	0.644595
CLJU_c08200	spore coat protein	cotS2	gi|300853232|ref|NC_014328.1|:907789-908827	Fruc	Auto	OK	8.7748	7.63645	-0.200464	0.174699	0.861316	0.999559	no	3.13337	2.9329	0.200464
CLJU_c08210	DNA primase	dnaG	gi|300853232|ref|NC_014328.1|:909229-911002	Fruc	Auto	OK	296.571	246.937	-0.264238	0.246355	0.805408	0.999559	no	8.21223	7.948	0.264238
CLJU_c08220	RNA polymerase sigma factor	rpoD	gi|300853232|ref|NC_014328.1|:911022-912087	Fruc	Auto	OK	345.83	312.065	-0.148215	0.142494	0.88669	0.999559	no	8.43392	8.2857	0.148215
CLJU_c08230	hypothetical protein	-	gi|300853232|ref|NC_014328.1|:912198-913089	Fruc	Auto	OK	75.5494	49.3644	-0.613949	0.651895	0.514469	0.999559	no	6.23935	5.6254	0.613949
CLJU_c08240	hypothetical protein	-	gi|300853232|ref|NC_014328.1|:913113-914609	Fruc	Auto	OK	87.9801	70.1367	-0.327006	0.160495	0.872491	0.999559	no	6.45911	6.1321	0.327006
CLJU_c08250	NGG1p interacting factor 3	-	gi|300853232|ref|NC_014328.1|:913113-914609	Fruc	Auto	OK	190.356	201.82	0.0843716	-0.0716404	0.942888	0.999559	no	7.57256	7.65693	0.0843716
CLJU_c08260	hypothetical protein	-	gi|300853232|ref|NC_014328.1|:914730-915444	Fruc	Auto	OK	26.2498	5.53185	-2.24647	1.9137	0.0556581	0.613362	no	4.71423	2.46776	2.24647
CLJU_c08270	cysteine synthase	-	gi|300853232|ref|NC_014328.1|:916017-917505	Fruc	Auto	OK	357.426	122.052	-1.55014	1.49132	0.135878	0.905219	no	8.4815	6.93135	1.55014
CLJU_c08280	hypothetical protein	-	gi|300853232|ref|NC_014328.1|:917720-918482	Fruc	Auto	OK	8.51763	24.8456	1.54446	-1.37404	0.169429	0.976835	no	3.09045	4.63492	1.54446
CLJU_c08290	hypothetical protein	-	gi|300853232|ref|NC_014328.1|:918536-918872	Fruc	Auto	OK	114.881	146.869	0.354381	-0.357204	0.720939	0.999559	no	6.844	7.19839	0.354381
CLJU_c08300	hypothetical protein	-	gi|300853232|ref|NC_014328.1|:919086-919570	Fruc	Auto	OK	17.0776	25.1943	0.560995	-0.358663	0.719847	0.999559	no	4.09403	4.65503	0.560995
CLJU_c08310	hypothetical protein	-	gi|300853232|ref|NC_014328.1|:919086-919570	Fruc	Auto	OK	14.4861	56.5964	1.96604	-0.822772	0.410637	0.999559	no	3.8566	5.82264	1.96604
CLJU_c08320	transcriptional regulator-like protein	-	gi|300853232|ref|NC_014328.1|:920056-920254	Fruc	Auto	OK	12.9098	9.76064	-0.403414	0.226312	0.820958	0.999559	no	3.69039	3.28698	0.403414
CLJU_c08330	amino acid transport protein	aroP	gi|300853232|ref|NC_014328.1|:920428-921811	Fruc	Auto	OK	17.681	9.23143	-0.937578	0.910448	0.362586	0.999559	no	4.14413	3.20655	0.937578
CLJU_c08340	hypothetical protein	-	gi|300853232|ref|NC_014328.1|:922069-922388	Fruc	Auto	OK	12.8171	0	-1.79769e+308	-1.79769e+308	0.156074	0.95188	no			N/A
CLJU_c08350	hypothetical protein	-	gi|300853232|ref|NC_014328.1|:922069-922388	Fruc	Auto	NOTEST	0	0	0	0	1	1	no	N/A	N/A	0
CLJU_c08360	hypothetical protein	-	gi|300853232|ref|NC_014328.1|:922432-922639	Fruc	Auto	OK	16.5016	12.3585	-0.4171	0.251384	0.801517	0.999559	no	4.04453	3.62743	0.4171
CLJU_c08370	hypothetical protein	-	gi|300853232|ref|NC_014328.1|:922880-923240	Fruc	Auto	OK	3.63919	2.45788	-0.566203	0.341247	0.732917	0.999559	no	1.86362	1.29741	0.566203
CLJU_c08380	alpha-acetolactate decarboxylase	-	gi|300853232|ref|NC_014328.1|:923400-924120	Fruc	Auto	OK	209.247	163.807	-0.353207	0.364591	0.715417	0.999559	no	7.70906	7.35585	0.353207
CLJU_c08390	ATPase	-	gi|300853232|ref|NC_014328.1|:924163-926071	Fruc	Auto	OK	71.7391	43.5629	-0.719658	0.743149	0.457392	0.999559	no	6.16469	5.44503	0.719658
CLJU_c08400	SGNH hydrolase	-	gi|300853232|ref|NC_014328.1|:926174-926948	Fruc	Auto	OK	2.90244	0.708724	-2.03397	1.30327	0.192483	0.999559	no	1.53727	-0.496704	2.03397
CLJU_c08410	prolipoprotein diacylglyceryl transferase	-	gi|300853232|ref|NC_014328.1|:927308-928079	Fruc	Auto	OK	32.0899	35.145	0.131201	-0.132611	0.894501	0.999559	no	5.00405	5.13525	0.131201
CLJU_c08420	hypothetical protein	-	gi|300853232|ref|NC_014328.1|:928647-929106	Fruc	Auto	OK	17.4985	8.76298	-0.997738	0.786393	0.431637	0.999559	no	4.12916	3.13142	0.997738
CLJU_c08430	serine protease	-	gi|300853232|ref|NC_014328.1|:929429-930668	Fruc	Auto	OK	75.1979	687.597	3.1928	-3.08152	0.00205945	0.0673104	no	6.23262	9.42542	3.1928
CLJU_c08440	transcriptional regulator	-	gi|300853232|ref|NC_014328.1|:930854-931295	Fruc	Auto	OK	42.4364	46.4357	0.129932	-0.120798	0.903851	0.999559	no	5.40723	5.53716	0.129932
CLJU_c08450	Na+ driven multidrug efflux pump	-	gi|300853232|ref|NC_014328.1|:931345-932734	Fruc	Auto	OK	21.7692	24.2258	0.154258	-0.162059	0.871259	0.999559	no	4.44422	4.59847	0.154258
CLJU_c08460	methyltransferase	-	gi|300853232|ref|NC_014328.1|:932789-934463	Fruc	Auto	OK	19.7624	20.4	0.0458088	-0.0483901	0.961405	0.999559	no	4.30469	4.3505	0.0458088
CLJU_c08470	hypothetical protein	-	gi|300853232|ref|NC_014328.1|:934741-934951	Fruc	Auto	OK	54.8957	42.9325	-0.354624	0.258699	0.795867	0.999559	no	5.77862	5.424	0.354624
CLJU_c08480	permease	-	gi|300853232|ref|NC_014328.1|:935187-936624	Fruc	Auto	OK	827.167	288.549	-1.51936	1.38518	0.165998	0.976835	no	9.69203	8.17267	1.51936
CLJU_c08490	spore germination protein	-	gi|300853232|ref|NC_014328.1|:936863-939553	Fruc	Auto	OK	7.93721	7.07116	-0.166685	0.13397	0.893426	0.999559	no	2.98863	2.82195	0.166685
CLJU_c08500	spore germination protein	-	gi|300853232|ref|NC_014328.1|:936863-939553	Fruc	Auto	OK	5.47899	3.82976	-0.516656	0.275249	0.783125	0.999559	no	2.45391	1.93725	0.516656
CLJU_c08510	spore germination protein	grkB1	gi|300853232|ref|NC_014328.1|:939778-940897	Fruc	Auto	OK	2.519	1.48273	-0.764593	0.555531	0.578531	0.999559	no	1.33285	0.568256	0.764593
CLJU_c08520	hydrolase	-	gi|300853232|ref|NC_014328.1|:940997-941189	Fruc	Auto	OK	5008.69	9054.73	0.854238	-0.84752	0.396706	0.999559	no	12.2902	13.1445	0.854238
CLJU_c08530	lysophospholipase	-	gi|300853232|ref|NC_014328.1|:941334-941967	Fruc	Auto	OK	41.943	28.3792	-0.563597	0.54847	0.583369	0.999559	no	5.39036	4.82676	0.563597
CLJU_c08540	phosphoribosylaminoimidazole carboxylase	purE	gi|300853232|ref|NC_014328.1|:942374-942854	Fruc	Auto	OK	300.609	93.6525	-1.6825	1.75649	0.0790046	0.753401	no	8.23174	6.54925	1.6825
CLJU_c08550	phosphoribosylaminoimidazole-succinocarboxamide synthase	purC	gi|300853232|ref|NC_014328.1|:942855-943563	Fruc	Auto	OK	408.668	137.241	-1.57422	1.59876	0.109875	0.846346	no	8.67479	7.10057	1.57422
CLJU_c08560	amidophosphoribosyltransferase	-	gi|300853232|ref|NC_014328.1|:943603-945049	Fruc	Auto	OK	348.107	132.06	-1.39834	1.34681	0.178041	0.989191	no	8.44339	7.04505	1.39834
CLJU_c08570	phosphoribosylformylglycinamidine cyclo-ligase	-	gi|300853232|ref|NC_014328.1|:945062-946660	Fruc	Auto	OK	164.793	78.1335	-1.07664	0.949746	0.342241	0.999559	no	7.36451	6.28787	1.07664
CLJU_c08580	folate-dependent phosphoribosylglycinamide formyltransferase PurN	purN	gi|300853232|ref|NC_014328.1|:945062-946660	Fruc	Auto	OK	82.6689	47.4712	-0.800292	0.386707	0.698973	0.999559	no	6.36927	5.56898	0.800292
CLJU_c08590	bifunctional purine biosynthesis protein PurH	purH	gi|300853232|ref|NC_014328.1|:946680-948180	Fruc	Auto	OK	99.6682	64.7213	-0.622892	0.639948	0.522206	0.999559	no	6.63906	6.01617	0.622892
CLJU_c08600	phosphoribosylamine-glycine ligase	purD	gi|300853232|ref|NC_014328.1|:948265-949507	Fruc	Auto	OK	160.089	128.147	-0.321075	0.3226	0.746998	0.999559	no	7.32273	7.00166	0.321075
CLJU_c08610	exopolysaccharide biosynthesis protein	-	gi|300853232|ref|NC_014328.1|:949663-950680	Fruc	Auto	OK	44.4654	90.9723	1.03274	-1.09106	0.275249	0.999559	no	5.47461	6.50736	1.03274
CLJU_c08620	hypothetical protein	-	gi|300853232|ref|NC_014328.1|:950695-951748	Fruc	Auto	OK	74.7773	137.774	0.881631	-0.914123	0.360652	0.999559	no	6.22453	7.10616	0.881631
CLJU_c08630	Zn-dependent hydrolase, glyoxylase II family	-	gi|300853232|ref|NC_014328.1|:951800-952694	Fruc	Auto	OK	80.2055	149.222	0.89569	-0.934567	0.350012	0.999559	no	6.32563	7.22132	0.89569
CLJU_c08640	hypothetical protein	-	gi|300853232|ref|NC_014328.1|:952875-953199	Fruc	Auto	OK	67.5298	55.0095	-0.295843	0.264126	0.791683	0.999559	no	6.07745	5.78161	0.295843
CLJU_c08650	5-methyltetrahydrofolate--homocysteine methyltransferase	-	gi|300853232|ref|NC_014328.1|:953248-953884	Fruc	Auto	OK	156.48	171.911	0.135683	-0.142424	0.886745	0.999559	no	7.28983	7.42552	0.135683
CLJU_c08660	cell wall-binding protein	-	gi|300853232|ref|NC_014328.1|:953907-956121	Fruc	Auto	OK	122.752	114.644	-0.0985875	0.0961191	0.923426	0.999559	no	6.9396	6.84102	0.0985875
CLJU_c08670	reductase flavoprotein subunit	-	gi|300853232|ref|NC_014328.1|:956349-957810	Fruc	Auto	OK	3.52152	26.3163	2.90168	-2.66603	0.00767519	0.201027	no	1.8162	4.71788	2.90168
CLJU_c08680	hypothetical protein	-	gi|300853232|ref|NC_014328.1|:957861-958551	Fruc	Auto	OK	0.422981	9.11225	4.42914	-2.72817	0.00636866	0.169754	no	-1.24134	3.18781	4.42914
CLJU_c08690	oxidoreductase	-	gi|300853232|ref|NC_014328.1|:958567-960682	Fruc	Auto	OK	0.11091	12.9337	6.8656	-4.47164	7.76227e-06	0.0006903	yes	-3.17254	3.69306	6.8656
CLJU_c08700	transcriptional regulator	-	gi|300853232|ref|NC_014328.1|:960869-961709	Fruc	Auto	OK	52.8652	53.4647	0.0162681	-0.0172911	0.986204	0.999559	no	5.72425	5.74051	0.0162681
CLJU_c08710	cyclase	-	gi|300853232|ref|NC_014328.1|:961950-962697	Fruc	Auto	NOTEST	0.950477	0.247744	-1.9398	1.0161	0.309583	1	no	-0.0732764	-2.01308	1.9398
CLJU_c08720	2-dehydropantoate 2-reductase	-	gi|300853232|ref|NC_014328.1|:962740-963667	Fruc	Auto	NOTEST	0.864421	0	-1.79769e+308	-1.79769e+308	0.1005	1	no			N/A
CLJU_c08730	aminoacid permease	-	gi|300853232|ref|NC_014328.1|:963718-966228	Fruc	Auto	NOTEST	1.21967	0.450226	-1.43777	0.657221	0.511039	1	no	0.286491	-1.15128	1.43777
CLJU_c08740	branched-chain amino acid aminotransferase	-	gi|300853232|ref|NC_014328.1|:963718-966228	Fruc	Auto	OK	1.17129	1.51712	0.37323	-0.202521	0.83951	0.999559	no	0.228098	0.601335	0.37323
CLJU_c08750	tRNA (uracil-5-) -methyltransferase, SAM-dependent	-	gi|300853232|ref|NC_014328.1|:966308-967661	Fruc	Auto	OK	530.758	865.446	0.705388	-0.631963	0.527411	0.999559	no	9.05191	9.7573	0.705388
CLJU_c08760	hypothetical protein	-	gi|300853232|ref|NC_014328.1|:967664-968234	Fruc	Auto	OK	446.233	807.866	0.856319	-0.836185	0.403051	0.999559	no	8.80165	9.65797	0.856319
CLJU_c08770	alkaline phosphatase superfamily enzyme	-	gi|300853232|ref|NC_014328.1|:968413-970264	Fruc	Auto	OK	30.062	20.2936	-0.566914	0.602203	0.547039	0.999559	no	4.90987	4.34295	0.566914
CLJU_c08780	Mg-dependent DNase TatD	tatD	gi|300853232|ref|NC_014328.1|:970487-971222	Fruc	Auto	OK	16.5097	25.3224	0.617101	-0.573596	0.566241	0.999559	no	4.04524	4.66234	0.617101
CLJU_c08790	nitrate/sulfonate/bicarbonate ABC transporter permease	-	gi|300853232|ref|NC_014328.1|:971239-971992	Fruc	Auto	OK	13.9188	16.9114	0.280955	-0.252233	0.800861	0.999559	no	3.79896	4.07992	0.280955
CLJU_c08800	nitrate/sulfonate/bicarbonate ABC transporter periplasmic protein	-	gi|300853232|ref|NC_014328.1|:972003-973726	Fruc	Auto	OK	14.7341	27.7286	0.912216	-0.665871	0.505493	0.999559	no	3.88109	4.7933	0.912216
CLJU_c08810	ABC transporter ATPase	-	gi|300853232|ref|NC_014328.1|:972003-973726	Fruc	Auto	OK	26.0795	40.7968	0.645541	-0.491544	0.623042	0.999559	no	4.70484	5.35038	0.645541
CLJU_c08820	hypothetical protein	-	gi|300853232|ref|NC_014328.1|:973810-974299	Fruc	Auto	OK	2.80531	5.09647	0.861339	-0.58734	0.556975	0.999559	no	1.48816	2.3495	0.861339
CLJU_c08830	response regulator	-	gi|300853232|ref|NC_014328.1|:974531-975212	Fruc	Auto	OK	3.66039	1.96851	-0.89489	0.622944	0.533321	0.999559	no	1.872	0.977104	0.89489
CLJU_c08840	beta-lactamase:copper amine oxidase-like protein	-	gi|300853232|ref|NC_014328.1|:975613-977431	Fruc	Auto	OK	217.894	177.73	-0.293935	0.280196	0.779327	0.999559	no	7.76748	7.47354	0.293935
CLJU_c08850	transcriptional regulator	-	gi|300853232|ref|NC_014328.1|:977607-978933	Fruc	Auto	OK	7.21902	6.05978	-0.25254	0.222429	0.82398	0.999559	no	2.8518	2.59927	0.25254
CLJU_c08860	transporter	-	gi|300853232|ref|NC_014328.1|:979045-980227	Fruc	Auto	OK	1.50185	4.85915	1.69396	-1.29247	0.196194	0.999559	no	0.586741	2.2807	1.69396
CLJU_c08870	hypothetical protein	-	gi|300853232|ref|NC_014328.1|:980273-980462	Fruc	Auto	OK	11.4938	29.228	1.3465	-0.795466	0.426342	0.999559	no	3.52278	4.86928	1.3465
CLJU_c08880	Na(+)/H(+) antiporter	nhaC	gi|300853232|ref|NC_014328.1|:980642-982004	Fruc	Auto	OK	332.474	500.165	0.589164	-0.54512	0.585671	0.999559	no	8.3771	8.96626	0.589164
CLJU_c08890	cardiolipin synthetase	cls1	gi|300853232|ref|NC_014328.1|:982065-983568	Fruc	Auto	OK	131.019	77.7813	-0.752284	0.76222	0.445928	0.999559	no	7.03363	6.28135	0.752284
CLJU_c08900	zinc finger containing protein	-	gi|300853232|ref|NC_014328.1|:983651-984038	Fruc	Auto	OK	10.0024	6.35607	-0.65414	0.467428	0.640194	0.999559	no	3.32227	2.66814	0.65414
CLJU_c08910	multidrug/protein/lipid ABC transporter ATPase/permease	-	gi|300853232|ref|NC_014328.1|:984223-985951	Fruc	Auto	OK	4.9239	4.11544	-0.258753	0.225371	0.821691	0.999559	no	2.2998	2.04105	0.258753
CLJU_c08920	multidrug/protein/lipid ABC transporter ATPase/permease	-	gi|300853232|ref|NC_014328.1|:985956-987798	Fruc	Auto	OK	9.88129	10.7435	0.120695	-0.119498	0.904881	0.999559	no	3.3047	3.42539	0.120695
CLJU_c08930	formate dehydrogenase H	-	gi|300853232|ref|NC_014328.1|:987923-990068	Fruc	Auto	OK	1083.78	1111.11	0.0359211	-0.0304995	0.975669	0.999559	no	10.0819	10.1178	0.0359211
CLJU_c08940	hypothetical protein	-	gi|300853232|ref|NC_014328.1|:990337-990436	Fruc	Auto	NOTEST	0	0	0	0	1	1	no	N/A	N/A	0
CLJU_c08950	sugar ABC transporter periplasmic protein	rbsB	gi|300853232|ref|NC_014328.1|:990566-991583	Fruc	Auto	OK	25.574	24.9924	-0.0331911	0.0338682	0.972982	0.999559	no	4.67661	4.64342	0.0331911
CLJU_c08960	methyl-accepting chemotaxis sensory transducer	-	gi|300853232|ref|NC_014328.1|:991591-993310	Fruc	Auto	OK	38.785	48.4166	0.320003	-0.337124	0.736024	0.999559	no	5.27743	5.59743	0.320003
CLJU_c08970	Na(+)/H(+) antiporter	napA	gi|300853232|ref|NC_014328.1|:993493-994684	Fruc	Auto	OK	2.87055	5.77842	1.00935	-0.816846	0.414016	0.999559	no	1.52133	2.53068	1.00935
CLJU_c08980	N-acetyltransferase GCN5	-	gi|300853232|ref|NC_014328.1|:994728-995172	Fruc	Auto	OK	9.87003	19.6636	0.994405	-0.790403	0.429292	0.999559	no	3.30305	4.29746	0.994405
CLJU_c08990	hypothetical protein	-	gi|300853232|ref|NC_014328.1|:995193-996621	Fruc	Auto	OK	115.677	203.589	0.815557	-0.806563	0.419918	0.999559	no	6.85396	7.66952	0.815557
CLJU_c09000	formylmethanofuran dehydrogenase subunit E	-	gi|300853232|ref|NC_014328.1|:996985-997510	Fruc	Auto	OK	60.2287	73.5412	0.2881	-0.296313	0.766991	0.999559	no	5.91238	6.20048	0.2881
CLJU_c09010	hypothetical protein	-	gi|300853232|ref|NC_014328.1|:997912-998782	Fruc	Auto	OK	536.599	639.324	0.252704	-0.236844	0.812778	0.999559	no	9.0677	9.3204	0.252704
CLJU_c09020	hypothetical protein	-	gi|300853232|ref|NC_014328.1|:999040-999376	Fruc	Auto	OK	50.4358	94.4156	0.904578	-0.83019	0.406431	0.999559	no	5.65638	6.56095	0.904578
CLJU_c09030	methyl-accepting chemotaxis protein	-	gi|300853232|ref|NC_014328.1|:999417-1001532	Fruc	Auto	OK	7.54188	7.28858	-0.0492867	0.0474755	0.962134	0.999559	no	2.91492	2.86564	0.0492867
CLJU_c09040	iron-sulfur cluster-binding protein	-	gi|300853232|ref|NC_014328.1|:1001969-1002905	Fruc	Auto	OK	535.082	610.103	0.189291	-0.176518	0.859887	0.999559	no	9.06362	9.25291	0.189291
CLJU_c09050	2-isopropylmalate synthase	leuA	gi|300853232|ref|NC_014328.1|:1003661-1005194	Fruc	Auto	OK	13.2551	9.94062	-0.415145	0.404547	0.685811	0.999559	no	3.72848	3.31334	0.415145
CLJU_c09060	3-isopropylmalate dehydratase large subunit	leuC	gi|300853232|ref|NC_014328.1|:1005228-1008049	Fruc	Auto	OK	10.5877	10.6215	0.00459393	-0.00338932	0.997296	0.999559	no	3.40432	3.40892	0.00459393
CLJU_c09070	3-isopropylmalate dehydratase small subunit	leuD	gi|300853232|ref|NC_014328.1|:1005228-1008049	Fruc	Auto	OK	8.59769	6.35776	-0.435431	0.142343	0.886809	0.999559	no	3.10395	2.66852	0.435431
CLJU_c09080	3-isopropylmalate dehydrogenase	leuB1	gi|300853232|ref|NC_014328.1|:1005228-1008049	Fruc	Auto	OK	9.84267	9.44698	-0.059196	0.0375653	0.970034	0.999559	no	3.29905	3.23985	0.059196
CLJU_c09090	anaerobic-type carbon monoxide dehydrogenase FAD/NAD-dependent oxidoreductase subunit	-	gi|300853232|ref|NC_014328.1|:1008830-1010545	Fruc	Auto	OK	469.038	3272.88	2.80278	-2.057	0.0396865	0.512567	no	8.87356	11.6763	2.80278
CLJU_c09100	anaerobic-type carbon monoxide dehydrogenase electron transfer subunit	-	gi|300853232|ref|NC_014328.1|:1008830-1010545	Fruc	Auto	OK	556.683	5874.96	3.39965	-1.5123	0.130457	0.895636	no	9.12071	12.5204	3.39965
CLJU_c09110	anaerobic-type carbon monoxide dehydrogenase	cooS1	gi|300853232|ref|NC_014328.1|:1010563-1012444	Fruc	Auto	OK	552.186	10520.5	4.25191	-3.62216	0.00029215	0.0137924	yes	9.10901	13.3609	4.25191
CLJU_c09120	ATP-dependent RNA helicase	-	gi|300853232|ref|NC_014328.1|:1012855-1014004	Fruc	Auto	OK	11.538	15.7985	0.453398	-0.430497	0.666834	0.999559	no	3.52832	3.98172	0.453398
CLJU_c09130	Mg2+ and Co2+ transporter	-	gi|300853232|ref|NC_014328.1|:1014035-1014983	Fruc	Auto	OK	17.374	14.5466	-0.256241	0.240737	0.809759	0.999559	no	4.11886	3.86261	0.256241
CLJU_c09140	ABC transporter ATPase	-	gi|300853232|ref|NC_014328.1|:1015103-1015811	Fruc	Auto	OK	16.1343	8.52759	-0.919921	0.785985	0.431876	0.999559	no	4.01206	3.09214	0.919921
CLJU_c09150	permease	-	gi|300853232|ref|NC_014328.1|:1015816-1016581	Fruc	Auto	OK	12.5263	4.7991	-1.38413	1.13174	0.257743	0.999559	no	3.64689	2.26276	1.38413
CLJU_c09160	permease	-	gi|300853232|ref|NC_014328.1|:1016582-1017356	Fruc	Auto	OK	22.1311	20.0805	-0.14028	0.132188	0.894835	0.999559	no	4.468	4.32772	0.14028
CLJU_c09170	two-component response regulator	-	gi|300853232|ref|NC_014328.1|:1017590-1018250	Fruc	Auto	OK	28.1009	20.2755	-0.470878	0.438115	0.661303	0.999559	no	4.81254	4.34167	0.470878
CLJU_c09180	two-component sensor histidine kinase	-	gi|300853232|ref|NC_014328.1|:1018267-1019614	Fruc	Auto	OK	19.517	21.0614	0.10987	-0.113702	0.909474	0.999559	no	4.28666	4.39653	0.10987
CLJU_c09190	DNA gyrase subunit B	gyrB2	gi|300853232|ref|NC_014328.1|:1019779-1021729	Fruc	Auto	OK	14.9768	20.9483	0.484099	-0.511068	0.609303	0.999559	no	3.90466	4.38876	0.484099
CLJU_c09200	DNA gyrase subunit A	gyrA2	gi|300853232|ref|NC_014328.1|:1021807-1024672	Fruc	Auto	OK	11.2243	13.9303	0.311599	-0.330489	0.741031	0.999559	no	3.48855	3.80015	0.311599
CLJU_c09210	lipoate-protein ligase	-	gi|300853232|ref|NC_014328.1|:1025226-1026216	Fruc	Auto	OK	17.5316	21.5321	0.296529	-0.289462	0.772228	0.999559	no	4.13189	4.42842	0.296529
CLJU_c09220	protease	-	gi|300853232|ref|NC_014328.1|:1026404-1026959	Fruc	Auto	OK	34.8911	43.2016	0.308227	-0.296753	0.766655	0.999559	no	5.12479	5.43301	0.308227
CLJU_c09230	zinc protease	-	gi|300853232|ref|NC_014328.1|:1027008-1028241	Fruc	Auto	OK	46.6423	60.0727	0.365072	-0.386788	0.698913	0.999559	no	5.54357	5.90864	0.365072
CLJU_c09240	single-stranded-DNA-specific exonuclease recJ	recJ1	gi|300853232|ref|NC_014328.1|:1028289-1030065	Fruc	Auto	OK	43.921	51.2718	0.223255	-0.234025	0.814966	0.999559	no	5.45684	5.68009	0.223255
CLJU_c09250	arginine repressor	-	gi|300853232|ref|NC_014328.1|:1030120-1030576	Fruc	Auto	OK	18.8706	24.5029	0.376812	-0.320026	0.748948	0.999559	no	4.23807	4.61488	0.376812
CLJU_c09260	aminoacid permease	-	gi|300853232|ref|NC_014328.1|:1030824-1032264	Fruc	Auto	OK	34.6956	42.2862	0.285436	-0.303424	0.761567	0.999559	no	5.11668	5.40212	0.285436
CLJU_c09270	arginine deiminase ArcA	arcA	gi|300853232|ref|NC_014328.1|:1032638-1033919	Fruc	Auto	OK	19.0316	2.77653	-2.77704	2.43076	0.0150673	0.327731	no	4.25032	1.47328	2.77704
CLJU_c09280	ornithine carbamoyltransferase	argF1	gi|300853232|ref|NC_014328.1|:1034007-1035009	Fruc	Auto	OK	26.6971	3.56377	-2.90521	2.53848	0.0111336	0.27646	no	4.73861	1.8334	2.90521
CLJU_c09290	arginine/ornithine antiporter	-	gi|300853232|ref|NC_014328.1|:1035081-1036545	Fruc	Auto	OK	3.51327	0.540209	-2.70122	1.91623	0.0553352	0.611566	no	1.81281	-0.88841	2.70122
CLJU_c09300	carbamate kinase	arcC1	gi|300853232|ref|NC_014328.1|:1036595-1037561	Fruc	Auto	OK	16.5636	5.68325	-1.54323	1.35304	0.176042	0.989191	no	4.04994	2.50672	1.54323
CLJU_c09310	methyl-accepting chemotaxis protein	-	gi|300853232|ref|NC_014328.1|:1037815-1039825	Fruc	Auto	OK	9.44153	6.27354	-0.589741	0.566371	0.571141	0.999559	no	3.23902	2.64928	0.589741
CLJU_c09320	transcriptional regulator	-	gi|300853232|ref|NC_014328.1|:1039936-1040740	Fruc	Auto	OK	202.324	241.95	0.25804	-0.260831	0.794222	0.999559	no	7.66052	7.91857	0.25804
CLJU_c09330	UDP-N-acetylglucosamine--N-acetylmuramyl-(pentapeptide)pyrophosphoryl-undecaprenol N-acetylglucosamine transferase 2	murG2	gi|300853232|ref|NC_014328.1|:1040997-1042062	Fruc	Auto	OK	72.5441	95.7294	0.400104	-0.419721	0.674689	0.999559	no	6.18079	6.58089	0.400104
CLJU_c09340	pyruvate:ferredoxin oxidoreductase	-	gi|300853232|ref|NC_014328.1|:1042670-1046183	Fruc	Auto	OK	5794.24	7178.37	0.309037	-0.254252	0.799301	0.999559	no	12.5004	12.8094	0.309037
CLJU_c09350	hypothetical protein	-	gi|300853232|ref|NC_014328.1|:1046552-1046900	Fruc	Auto	OK	832.971	1450.23	0.799943	-0.795544	0.426297	0.999559	no	9.70212	10.5021	0.799943
CLJU_c09360	phosphoserine phosphatase	-	gi|300853232|ref|NC_014328.1|:1046957-1047602	Fruc	Auto	OK	30.4071	30.9661	0.0262813	-0.025242	0.979862	0.999559	no	4.92634	4.95262	0.0262813
CLJU_c09370	branched-chain-amino-acid aminotransferase	ilvE1	gi|300853232|ref|NC_014328.1|:1047851-1048679	Fruc	Auto	OK	68.6416	87.5479	0.350989	-0.372816	0.709286	0.999559	no	6.10101	6.452	0.350989
CLJU_c09380	hypothetical protein	-	gi|300853232|ref|NC_014328.1|:1048917-1050870	Fruc	Auto	OK	14.8304	28.6378	0.949363	-1.00104	0.316807	0.999559	no	3.89049	4.83985	0.949363
CLJU_c09390	chemotaxis protein	cheW1	gi|300853232|ref|NC_014328.1|:1050994-1051441	Fruc	Auto	OK	42.6897	52.3581	0.294526	-0.277211	0.781618	0.999559	no	5.41582	5.71034	0.294526
CLJU_c09400	chemotaxis protein	cheD	gi|300853232|ref|NC_014328.1|:1051465-1051954	Fruc	Auto	OK	27.3517	47.2581	0.788931	-0.729838	0.465489	0.999559	no	4.77356	5.56249	0.788931
CLJU_c09410	chemotaxis response regulator protein-glutamate methylesterase	cheB	gi|300853232|ref|NC_014328.1|:1051976-1053080	Fruc	Auto	OK	17.2221	27.7312	0.687246	-0.693795	0.487811	0.999559	no	4.10619	4.79344	0.687246
CLJU_c09420	chemotaxis protein methyltransferase	cheR	gi|300853232|ref|NC_014328.1|:1053084-1053852	Fruc	Auto	OK	21.6253	32.2251	0.575466	-0.559868	0.575569	0.999559	no	4.43465	5.01011	0.575466
CLJU_c09430	chemotaxis histidine kinase	cheA1	gi|300853232|ref|NC_014328.1|:1053864-1055937	Fruc	Auto	OK	82.0838	117.834	0.521585	-0.517249	0.604982	0.999559	no	6.35903	6.88061	0.521585
CLJU_c09440	chemotaxis protein CheC	cheC	gi|300853232|ref|NC_014328.1|:1055948-1056548	Fruc	Auto	OK	47.3242	69.7825	0.560287	-0.578157	0.563158	0.999559	no	5.56451	6.12479	0.560287
CLJU_c09450	chemotaxis response regulator CheY	cheY1	gi|300853232|ref|NC_014328.1|:1056581-1056944	Fruc	Auto	OK	56.0692	107.069	0.933255	-0.891881	0.372457	0.999559	no	5.80914	6.7424	0.933255
CLJU_c09460	chemotaxis protein	cheW2	gi|300853232|ref|NC_014328.1|:1057203-1057605	Fruc	Auto	OK	105.419	162.617	0.625338	-0.654834	0.512575	0.999559	no	6.71999	7.34533	0.625338
CLJU_c09470	flagellar motor switch protein	fliM	gi|300853232|ref|NC_014328.1|:1057632-1059826	Fruc	Auto	OK	149.632	242.949	0.699233	-0.418919	0.675275	0.999559	no	7.22527	7.92451	0.699233
CLJU_c09480	flagellar motor switch protein	fliN	gi|300853232|ref|NC_014328.1|:1057632-1059826	Fruc	Auto	OK	166.04	295.353	0.83091	-0.60282	0.546629	0.999559	no	7.37539	8.2063	0.83091
CLJU_c09490	negative regulator of flagellin synthesis	flgM	gi|300853232|ref|NC_014328.1|:1060071-1060344	Fruc	Auto	OK	31.197	79.6792	1.3528	-1.10513	0.269102	0.999559	no	4.96334	6.31613	1.3528
CLJU_c09500	hypothetical protein	-	gi|300853232|ref|NC_014328.1|:1060371-1060779	Fruc	Auto	OK	48.1986	89.2439	0.888761	-0.856763	0.391576	0.999559	no	5.59092	6.47968	0.888761
CLJU_c09510	Flagellar hook-associated protein	flgK	gi|300853232|ref|NC_014328.1|:1060803-1062720	Fruc	Auto	OK	76.0008	154.383	1.02243	-1.01155	0.311754	0.999559	no	6.24794	7.27037	1.02243
CLJU_c09520	flagellar hook-associated protein	flgL	gi|300853232|ref|NC_014328.1|:1062800-1064207	Fruc	Auto	OK	72.9262	156.208	1.09896	-1.11469	0.264983	0.999559	no	6.18837	7.28732	1.09896
CLJU_c09530	hypothetical protein	-	gi|300853232|ref|NC_014328.1|:1064257-1064689	Fruc	Auto	OK	37.0759	70.5503	0.92817	-0.876497	0.38076	0.999559	no	5.21241	6.14058	0.92817
CLJU_c09540	carbon storage regulator	-	gi|300853232|ref|NC_014328.1|:1064689-1064905	Fruc	Auto	OK	40.2969	70.3294	0.803459	-0.601136	0.54775	0.999559	no	5.3326	6.13606	0.803459
CLJU_c09550	flagellar protein	flaG	gi|300853232|ref|NC_014328.1|:1064938-1065298	Fruc	Auto	OK	46.703	116.34	1.31676	-1.24513	0.213084	0.999559	no	5.54544	6.8622	1.31676
CLJU_c09560	hypothetical protein	-	gi|300853232|ref|NC_014328.1|:1065328-1065631	Fruc	Auto	OK	73.5567	167.73	1.18921	-1.12831	0.259187	0.999559	no	6.20078	7.39	1.18921
CLJU_c09570	flagellar protein FliS	fliS	gi|300853232|ref|NC_014328.1|:1065709-1066096	Fruc	Auto	OK	121.608	208.338	0.776684	-0.817636	0.413565	0.999559	no	6.92609	7.70278	0.776684
CLJU_c09580	flagellar hook-associated protein	fliD1	gi|300853232|ref|NC_014328.1|:1066405-1068763	Fruc	Auto	OK	204.075	265.426	0.379208	-0.349486	0.726724	0.999559	no	7.67296	8.05217	0.379208
CLJU_c09590	hypothetical protein	-	gi|300853232|ref|NC_014328.1|:1068819-1069164	Fruc	Auto	OK	226.455	270.486	0.256329	-0.272889	0.784939	0.999559	no	7.82308	8.07941	0.256329
CLJU_c09600	flagellin-ascociated protein	-	gi|300853232|ref|NC_014328.1|:1069810-1071866	Fruc	Auto	OK	12.9591	19.1017	0.559732	-0.0808457	0.935565	0.999559	no	3.69589	4.25563	0.559732
CLJU_c09610	flagellar hook-associated protein	fliD2	gi|300853232|ref|NC_014328.1|:1069810-1071866	Fruc	Auto	OK	19.9848	27.1841	0.443864	-0.461808	0.644219	0.999559	no	4.32083	4.76469	0.443864
CLJU_c09620	hypothetical protein	-	gi|300853232|ref|NC_014328.1|:1071890-1072232	Fruc	Auto	OK	38.445	36.6516	-0.0689198	0.0585866	0.953281	0.999559	no	5.26472	5.1958	0.0689198
CLJU_c09630	flagellin protein	-	gi|300853232|ref|NC_014328.1|:1072512-1074225	Fruc	Auto	OK	212.754	217.289	0.0304299	-0.0289587	0.976898	0.999559	no	7.73304	7.76347	0.0304299
CLJU_c09640	glycosyltransferase	-	gi|300853232|ref|NC_014328.1|:1074383-1076270	Fruc	Auto	OK	2.89236	3.08071	0.0910144	-0.075987	0.939429	0.999559	no	1.53225	1.62326	0.0910144
CLJU_c09650	hypothetical protein	-	gi|300853232|ref|NC_014328.1|:1076286-1077858	Fruc	Auto	OK	3.31713	4.38167	0.401543	-0.336947	0.736157	0.999559	no	1.72994	2.13148	0.401543
CLJU_c09660	hypothetical protein	-	gi|300853232|ref|NC_014328.1|:1077875-1079018	Fruc	Auto	OK	4.01888	5.20305	0.372562	-0.30473	0.760572	0.999559	no	2.00679	2.37936	0.372562
CLJU_c09670	hypothetical protein	-	gi|300853232|ref|NC_014328.1|:1079131-1080379	Fruc	Auto	OK	9.15675	9.89152	0.111358	-0.102052	0.918716	0.999559	no	3.19484	3.30619	0.111358
CLJU_c09680	hypothetical protein	-	gi|300853232|ref|NC_014328.1|:1080462-1081548	Fruc	Auto	OK	8.54545	8.30246	-0.041618	0.036686	0.970735	0.999559	no	3.09516	3.05354	0.041618
CLJU_c09690	carbon storage regulator	-	gi|300853232|ref|NC_014328.1|:1082113-1082290	Fruc	Auto	OK	112.776	279.793	1.3109	-1.04056	0.29808	0.999559	no	6.81732	8.12822	1.3109
CLJU_c09700	hypothetical protein	-	gi|300853232|ref|NC_014328.1|:1082645-1083002	Fruc	Auto	OK	80.8162	180.157	1.15653	-1.16221	0.245149	0.999559	no	6.33657	7.49311	1.15653
CLJU_c09710	flagellin B	flaB1	gi|300853232|ref|NC_014328.1|:1083251-1084895	Fruc	Auto	OK	4041.81	7191.03	0.831195	-0.680864	0.495958	0.999559	no	11.9808	12.812	0.831195
CLJU_c09720	hypothetical protein	-	gi|300853232|ref|NC_014328.1|:1085015-1087094	Fruc	Auto	OK	18.8172	27.0891	0.525659	-0.558686	0.576376	0.999559	no	4.23398	4.75964	0.525659
CLJU_c09730	glycosyltransferase	-	gi|300853232|ref|NC_014328.1|:1087110-1089186	Fruc	Auto	OK	23.2617	24.1419	0.0535818	-0.057039	0.954514	0.999559	no	4.53988	4.59347	0.0535818
CLJU_c09740	hypothetical protein	-	gi|300853232|ref|NC_014328.1|:1089370-1092900	Fruc	Auto	OK	5.31216	5.68204	0.0971096	-0.0442166	0.964732	0.999559	no	2.4093	2.50641	0.0971096
CLJU_c09750	hypothetical protein	-	gi|300853232|ref|NC_014328.1|:1089370-1092900	Fruc	Auto	OK	14.9071	13.6097	-0.13136	0.126087	0.899663	0.999559	no	3.89793	3.76656	0.13136
CLJU_c09760	hypothetical protein	-	gi|300853232|ref|NC_014328.1|:1093370-1094168	Fruc	Auto	OK	47.7629	37.8886	-0.334128	0.34868	0.72733	0.999559	no	5.57782	5.24369	0.334128
CLJU_c09770	phage related integrase	-	gi|300853232|ref|NC_014328.1|:1094278-1095289	Fruc	Auto	OK	12.1678	3.52458	-1.78754	1.49459	0.135023	0.905219	no	3.605	1.81745	1.78754
CLJU_c09780	phage-like integrase	-	gi|300853232|ref|NC_014328.1|:1095291-1096610	Fruc	Auto	NOTEST	0	0	0	0	1	1	no	N/A	N/A	0
CLJU_c09790	integrase/recombinase	-	gi|300853232|ref|NC_014328.1|:1095291-1096610	Fruc	Auto	OK	12.8431	10.4274	-0.300615	0.243638	0.807511	0.999559	no	3.68292	3.38231	0.300615
CLJU_c09800	phage-like integrase	-	gi|300853232|ref|NC_014328.1|:1095291-1096610	Fruc	Auto	OK	9.38798	5.53864	-0.761284	0.269559	0.7875	0.999559	no	3.23081	2.46953	0.761284
CLJU_c09810	phage-like integrase	-	gi|300853232|ref|NC_014328.1|:1096783-1097146	Fruc	Auto	OK	8.35073	7.24524	-0.204869	0.143647	0.88578	0.999559	no	3.0619	2.85703	0.204869
CLJU_c09820	transposase	-	gi|300853232|ref|NC_014328.1|:1097253-1098030	Fruc	Auto	OK	137.891	83.4353	-0.7248	0.763587	0.445113	0.999559	no	7.10738	6.38259	0.7248
CLJU_c09830	transposase	-	gi|300853232|ref|NC_014328.1|:1098215-1098843	Fruc	Auto	OK	9.46584	9.62722	0.0243893	-0.00958407	0.992353	0.999559	no	3.24273	3.26712	0.0243893
CLJU_c09840	hypothetical protein	-	gi|300853232|ref|NC_014328.1|:1098215-1098843	Fruc	Auto	OK	11.9327	8.74366	-0.448614	0.292971	0.769544	0.999559	no	3.57685	3.12824	0.448614
CLJU_c09850	hypothetical protein	-	gi|300853232|ref|NC_014328.1|:1099021-1099363	Fruc	Auto	NOTEST	0	0.91629	1.79769e+308	1.79769e+308	0.17034	1	no			N/A
CLJU_c09860	transposase	-	gi|300853232|ref|NC_014328.1|:1099458-1100127	Fruc	Auto	OK	1.76512	1.72979	-0.0291668	0.0190698	0.984785	0.999559	no	0.819766	0.790597	0.0291668
CLJU_c09870	transposase	-	gi|300853232|ref|NC_014328.1|:1100242-1100413	Fruc	Auto	NOTEST	0	0	0	0	1	1	no	N/A	N/A	0
CLJU_c09880	IstB domain-containing ATP-binding protein	-	gi|300853232|ref|NC_014328.1|:1100511-1100865	Fruc	Auto	OK	3.13827	1.69869	-0.885546	0.505429	0.613258	0.999559	no	1.64997	0.764423	0.885546
CLJU_c09890	hypothetical protein	-	gi|300853232|ref|NC_014328.1|:1101157-1101994	Fruc	Auto	OK	21.4726	26.8568	0.322787	-0.315089	0.752694	0.999559	no	4.42442	4.74722	0.322787
CLJU_c09900	hypothetical protein	-	gi|300853232|ref|NC_014328.1|:1102043-1102541	Fruc	Auto	OK	9.19692	12.5907	0.453131	-0.357415	0.720781	0.999559	no	3.20115	3.65429	0.453131
CLJU_c09910	nucleotidyltransferase	-	gi|300853232|ref|NC_014328.1|:1102640-1103313	Fruc	Auto	OK	50.5148	40.4021	-0.322277	0.150525	0.88035	0.999559	no	5.65863	5.33636	0.322277
CLJU_c09920	nucleotidyltransferase substrate-binding protein	-	gi|300853232|ref|NC_014328.1|:1102640-1103313	Fruc	Auto	OK	116.344	96.0473	-0.276577	0.258421	0.796082	0.999559	no	6.86225	6.58567	0.276577
CLJU_c09930	hypothetical protein	-	gi|300853232|ref|NC_014328.1|:1103492-1103732	Fruc	Auto	OK	10.0721	9.71742	-0.0517249	0.0319969	0.974474	0.999559	no	3.33229	3.28057	0.0517249
CLJU_c09940	glycosyltransferase	-	gi|300853232|ref|NC_014328.1|:1103838-1104888	Fruc	Auto	OK	7.66432	7.20918	-0.0883239	0.076121	0.939323	0.999559	no	2.93816	2.84984	0.0883239
CLJU_c09950	hypothetical protein	-	gi|300853232|ref|NC_014328.1|:1105120-1106713	Fruc	Auto	OK	14.5147	20.0104	0.463234	-0.479065	0.631893	0.999559	no	3.85944	4.32268	0.463234
CLJU_c09960	hypothetical protein	-	gi|300853232|ref|NC_014328.1|:1106841-1107646	Fruc	Auto	OK	12.4076	10.1993	-0.28275	0.164687	0.86919	0.999559	no	3.63315	3.3504	0.28275
CLJU_c09970	hypothetical protein	-	gi|300853232|ref|NC_014328.1|:1106841-1107646	Fruc	Auto	OK	10.6409	12.9291	0.280997	-0.166133	0.868052	0.999559	no	3.41155	3.69255	0.280997
CLJU_c09980	hypothetical protein	-	gi|300853232|ref|NC_014328.1|:1107663-1107963	Fruc	Auto	OK	12.7087	16.329	0.361613	-0.259926	0.794921	0.999559	no	3.66774	4.02936	0.361613
CLJU_c09990	hypothetical protein	-	gi|300853232|ref|NC_014328.1|:1108070-1108376	Fruc	Auto	OK	0.865618	2.38797	1.46398	-0.707279	0.479393	0.999559	no	-0.208198	1.25578	1.46398
CLJU_c10000	nucleoside-diphosphate-sugar epimerase	-	gi|300853232|ref|NC_014328.1|:1108478-1109489	Fruc	Auto	OK	23.9473	20.8118	-0.202457	0.20269	0.839377	0.999559	no	4.58179	4.37933	0.202457
CLJU_c10010	flagellin	-	gi|300853232|ref|NC_014328.1|:1109713-1110607	Fruc	Auto	OK	20.6544	32.5078	0.654333	-0.652895	0.513824	0.999559	no	4.36838	5.02271	0.654333
CLJU_c10020	membrane-associated protein	-	gi|300853232|ref|NC_014328.1|:1110853-1112323	Fruc	Auto	OK	44.6269	20.4315	-1.12712	1.18618	0.235553	0.999559	no	5.47984	4.35272	1.12712
CLJU_c10030	hypothetical protein	-	gi|300853232|ref|NC_014328.1|:1112488-1112668	Fruc	Auto	OK	216.247	212.332	-0.0263584	0.0216846	0.9827	0.999559	no	7.75654	7.73018	0.0263584
CLJU_c10040	hypothetical protein	-	gi|300853232|ref|NC_014328.1|:1112692-1112944	Fruc	Auto	OK	207.083	246.64	0.252203	-0.246846	0.805027	0.999559	no	7.69407	7.94626	0.252203
CLJU_c10050	hypothetical protein	-	gi|300853232|ref|NC_014328.1|:1113143-1113875	Fruc	Auto	OK	39.2542	43.0329	0.132593	-0.136409	0.891498	0.999559	no	5.29478	5.42737	0.132593
CLJU_c10060	surface-layer protein	-	gi|300853232|ref|NC_014328.1|:1114074-1116360	Fruc	Auto	OK	187.731	248.7	0.405739	-0.376796	0.706325	0.999559	no	7.55252	7.95826	0.405739
CLJU_c10070	surface-layer protein	-	gi|300853232|ref|NC_014328.1|:1116568-1121362	Fruc	Auto	OK	386.691	545.562	0.496562	-0.42193	0.673076	0.999559	no	8.59504	9.0916	0.496562
CLJU_c10080	hypothetical protein	-	gi|300853232|ref|NC_014328.1|:1121497-1122250	Fruc	Auto	OK	113.608	128.428	0.176902	-0.18623	0.852265	0.999559	no	6.82792	7.00482	0.176902
CLJU_c10090	homoserine dehydrogenase	hom2	gi|300853232|ref|NC_014328.1|:1122401-1123706	Fruc	Auto	OK	75.7388	41.3669	-0.872556	0.91872	0.358242	0.999559	no	6.24296	5.3704	0.872556
CLJU_c10100	hypothetical protein	-	gi|300853232|ref|NC_014328.1|:1123774-1124239	Fruc	Auto	NOTEST	0	0.50412	1.79769e+308	1.79769e+308	0.17034	1	no			N/A
CLJU_c10110	hypothetical protein	-	gi|300853232|ref|NC_014328.1|:1124504-1125068	Fruc	Auto	OK	177.93	370.52	1.05825	-1.091	0.275272	0.999559	no	7.47517	8.53341	1.05825
CLJU_c10120	hypothetical protein	-	gi|300853232|ref|NC_014328.1|:1125140-1125503	Fruc	Auto	OK	73.9636	109.484	0.565828	-0.552945	0.580301	0.999559	no	6.20874	6.77458	0.565828
CLJU_c10130	hypothetical protein	-	gi|300853232|ref|NC_014328.1|:1125629-1126004	Fruc	Auto	OK	123.611	122.654	-0.0112104	0.0115746	0.990765	0.999559	no	6.94966	6.93845	0.0112104
CLJU_c10140	deoxyuridine 5'-triphosphate nucleotidohydrolase	dut	gi|300853232|ref|NC_014328.1|:1126121-1126553	Fruc	Auto	OK	100.019	89.4784	-0.160658	0.165836	0.868286	0.999559	no	6.64413	6.48347	0.160658
CLJU_c10150	single-stranded DNA-binding protein	ssb1	gi|300853232|ref|NC_014328.1|:1126766-1127099	Fruc	Auto	OK	69.9959	90.5361	0.371222	-0.346675	0.728835	0.999559	no	6.1292	6.50042	0.371222
CLJU_c10160	methyl-accepting chemotaxis protein	-	gi|300853232|ref|NC_014328.1|:1127376-1129386	Fruc	Auto	OK	31.0222	30.6119	-0.0192094	0.0203513	0.983763	0.999559	no	4.95523	4.93602	0.0192094
CLJU_c10170	hypothetical protein	-	gi|300853232|ref|NC_014328.1|:1129531-1129870	Fruc	Auto	OK	254.282	330.86	0.379794	-0.404136	0.686112	0.999559	no	7.99029	8.37008	0.379794
CLJU_c10180	flagellin subunit protein B	flaB2	gi|300853232|ref|NC_014328.1|:1130066-1130915	Fruc	Auto	OK	102.691	148.779	0.534862	-0.557785	0.576991	0.999559	no	6.68217	7.21703	0.534862
CLJU_c10190	flagellar basal body protein FlgB	flgB	gi|300853232|ref|NC_014328.1|:1131238-1131640	Fruc	Auto	OK	103.458	88.5212	-0.224949	0.228624	0.819161	0.999559	no	6.6929	6.46795	0.224949
CLJU_c10200	flagellar basal-body rod protein FlgC	flgC	gi|300853232|ref|NC_014328.1|:1131651-1132083	Fruc	Auto	OK	82.3429	84.8897	0.0439452	-0.0446775	0.964364	0.999559	no	6.36357	6.40752	0.0439452
CLJU_c10210	flagellar hook-basal body complex protein FliE	fliE	gi|300853232|ref|NC_014328.1|:1132094-1132433	Fruc	Auto	OK	72.1611	72.9014	0.0147264	-0.0136496	0.98911	0.999559	no	6.17315	6.18787	0.0147264
CLJU_c10220	flagellar M-ring protein FliF	fliF	gi|300853232|ref|NC_014328.1|:1132450-1134049	Fruc	Auto	OK	85.8867	97.1834	0.178274	-0.180835	0.856497	0.999559	no	6.42436	6.60264	0.178274
CLJU_c10230	flagellar motor switch protein FliG	fliG	gi|300853232|ref|NC_014328.1|:1134053-1135827	Fruc	Auto	OK	59.3729	57.9823	-0.0341907	0.0285328	0.977237	0.999559	no	5.89173	5.85754	0.0341907
CLJU_c10240	flagellar assembly protein FliH	fliH	gi|300853232|ref|NC_014328.1|:1134053-1135827	Fruc	Auto	OK	37.9132	57.4067	0.598519	-0.373462	0.708805	0.999559	no	5.24463	5.84315	0.598519
CLJU_c10250	flagellum-specific ATP synthase	fliI	gi|300853232|ref|NC_014328.1|:1135853-1137161	Fruc	Auto	OK	49.3418	59.2357	0.263658	-0.278664	0.780502	0.999559	no	5.62474	5.8884	0.263658
CLJU_c10260	flagellar biosynthesis chaperone FliJ	fliJ	gi|300853232|ref|NC_014328.1|:1137217-1137655	Fruc	Auto	OK	54.7234	87.8511	0.682905	-0.676253	0.49888	0.999559	no	5.77409	6.45699	0.682905
CLJU_c10270	flagellar hook-length control protein	fliK	gi|300853232|ref|NC_014328.1|:1137683-1139225	Fruc	Auto	OK	107.389	116.151	0.113155	-0.11365	0.909515	0.999559	no	6.7467	6.85986	0.113155
CLJU_c10280	flagellar hook protein FlgD	flgD	gi|300853232|ref|NC_014328.1|:1139254-1139974	Fruc	Auto	OK	99.6319	107.816	0.113891	-0.120721	0.903912	0.999559	no	6.63854	6.75243	0.113891
CLJU_c10290	flagellar hook associated protein	-	gi|300853232|ref|NC_014328.1|:1139992-1140397	Fruc	Auto	OK	45.9495	45.2519	-0.0220721	0.0201745	0.983904	0.999559	no	5.52198	5.49991	0.0220721
CLJU_c10300	flagellar hook protein FlgE	flgE	gi|300853232|ref|NC_014328.1|:1140486-1141458	Fruc	Auto	OK	128.104	171.652	0.422172	-0.431149	0.66636	0.999559	no	7.00117	7.42334	0.422172
CLJU_c10310	flagellar protein FlbD	-	gi|300853232|ref|NC_014328.1|:1141740-1141935	Fruc	Auto	OK	58.0198	88.0035	0.601017	-0.44511	0.65624	0.999559	no	5.85847	6.45949	0.601017
CLJU_c10320	flagellar biosynthesis protein FliL	fliL	gi|300853232|ref|NC_014328.1|:1141993-1142533	Fruc	Auto	OK	100.063	152.593	0.608777	-0.646734	0.517804	0.999559	no	6.64476	7.25354	0.608777
CLJU_c10330	flagellar biogenesis protein FliO	fliO	gi|300853232|ref|NC_014328.1|:1142569-1143771	Fruc	Auto	OK	96.7358	107.312	0.149684	-0.0771498	0.938504	0.999559	no	6.59598	6.74567	0.149684
CLJU_c10340	flagellar biosynthesis protein FliP	fliP	gi|300853232|ref|NC_014328.1|:1142569-1143771	Fruc	Auto	OK	90.5514	130.94	0.5321	-0.478443	0.632335	0.999559	no	6.50067	7.03276	0.5321
CLJU_c10350	flagellar biosynthesis protein FliQ	fliQ	gi|300853232|ref|NC_014328.1|:1143781-1144051	Fruc	Auto	OK	78.5795	107.473	0.451751	-0.400368	0.688885	0.999559	no	6.29608	6.74783	0.451751
CLJU_c10360	bifunctional flagellar biosynthesis proteins FliR/FlhB	-	gi|300853232|ref|NC_014328.1|:1144085-1145906	Fruc	Auto	OK	60.3751	79.633	0.399412	-0.408605	0.682829	0.999559	no	5.91588	6.31529	0.399412
CLJU_c10370	flagellar biosynthesis protein FlhA	flhA	gi|300853232|ref|NC_014328.1|:1145910-1150042	Fruc	Auto	OK	55.1054	65.5914	0.251313	-0.167346	0.867098	0.999559	no	5.78412	6.03543	0.251313
CLJU_c10380	flagellar biosynthesis protein FlhF	flhF	gi|300853232|ref|NC_014328.1|:1145910-1150042	Fruc	Auto	OK	72.6108	67.6244	-0.102639	0.0540538	0.956892	0.999559	no	6.18211	6.07947	0.102639
CLJU_c10390	flagellar synthesis regulator FleN	fleN	gi|300853232|ref|NC_014328.1|:1145910-1150042	Fruc	Auto	OK	91.1763	74.6405	-0.2887	0.136374	0.891525	0.999559	no	6.51059	6.22189	0.2887
CLJU_c10400	flagellar protein	-	gi|300853232|ref|NC_014328.1|:1150056-1150728	Fruc	Auto	OK	44.9533	42.1147	-0.0941032	0.0960704	0.923465	0.999559	no	5.49036	5.39625	0.0941032
CLJU_c10410	RNA polymerase sigma factor for flagellar operon FliA	-	gi|300853232|ref|NC_014328.1|:1150731-1151457	Fruc	Auto	OK	62.1982	55.6192	-0.161291	0.170812	0.864371	0.999559	no	5.9588	5.79751	0.161291
CLJU_c10420	hypothetical protein	-	gi|300853232|ref|NC_014328.1|:1151484-1151967	Fruc	Auto	OK	63.6687	59.1105	-0.10717	0.10707	0.914733	0.999559	no	5.99251	5.88534	0.10717
CLJU_c10430	hypothetical protein	-	gi|300853232|ref|NC_014328.1|:1152044-1152928	Fruc	Auto	OK	108.41	69.7903	-0.635402	0.0667738	0.946762	0.999559	no	6.76035	6.12495	0.635402
CLJU_c10440	flagellar basal-body rod protein	flgG1	gi|300853232|ref|NC_014328.1|:1152044-1152928	Fruc	Auto	OK	60.1109	65.405	0.121774	-0.127733	0.89836	0.999559	no	5.90955	6.03133	0.121774
CLJU_c10450	flagellar basal-body rod protein	flgG2	gi|300853232|ref|NC_014328.1|:1152952-1153741	Fruc	Auto	OK	75.7168	97.6475	0.36697	-0.389445	0.696947	0.999559	no	6.24254	6.60951	0.36697
CLJU_c10460	hypothetical protein	-	gi|300853232|ref|NC_014328.1|:1154183-1154582	Fruc	Auto	OK	42.2577	47.2319	0.160548	-0.145789	0.884088	0.999559	no	5.40114	5.56169	0.160548
CLJU_c10470	manganese-dependent inorganic pyrophosphatase	ppaC	gi|300853232|ref|NC_014328.1|:1154647-1156279	Fruc	Auto	OK	469.046	483.175	0.0428164	-0.0386698	0.969154	0.999559	no	8.87359	8.9164	0.0428164
CLJU_c10480	cation-transporting ATPase	mgtA	gi|300853232|ref|NC_014328.1|:1156609-1159150	Fruc	Auto	OK	2.08997	1.93034	-0.114629	0.0947891	0.924482	0.999559	no	1.06348	0.948855	0.114629
CLJU_c10490	hypothetical protein	-	gi|300853232|ref|NC_014328.1|:1159187-1159592	Fruc	Auto	OK	918.99	556.598	-0.723414	0.725583	0.468094	0.999559	no	9.84391	9.12049	0.723414
CLJU_c10500	ATP-dependent protease La	-	gi|300853232|ref|NC_014328.1|:1159817-1162139	Fruc	Auto	OK	2.95513	2.06434	-0.517541	0.434112	0.664207	0.999559	no	1.56322	1.04568	0.517541
CLJU_c10510	transcriptional regulator	-	gi|300853232|ref|NC_014328.1|:1162825-1163434	Fruc	Auto	OK	4.78336	2.96846	-0.68831	0.491844	0.622829	0.999559	no	2.25802	1.56971	0.68831
CLJU_c10520	GTP-binding protein	-	gi|300853232|ref|NC_014328.1|:1163594-1164692	Fruc	Auto	OK	110.453	118.639	0.103141	-0.106112	0.915493	0.999559	no	6.78729	6.89043	0.103141
CLJU_c10530	hypothetical protein	-	gi|300853232|ref|NC_014328.1|:1164972-1165401	Fruc	Auto	OK	46.6931	72.026	0.625308	-0.60022	0.54836	0.999559	no	5.54514	6.17045	0.625308
CLJU_c10540	S-adenosyl-methyltransferase	mraW	gi|300853232|ref|NC_014328.1|:1165481-1166411	Fruc	Auto	OK	73.324	113.253	0.627187	-0.659482	0.509586	0.999559	no	6.19621	6.82341	0.627187
CLJU_c10550	hypothetical protein	-	gi|300853232|ref|NC_014328.1|:1166447-1166918	Fruc	Auto	OK	121.102	181.519	0.5839	-0.620487	0.534937	0.999559	no	6.92008	7.50398	0.5839
CLJU_c10560	cell division protein	ftsI1	gi|300853232|ref|NC_014328.1|:1166924-1168712	Fruc	Auto	OK	186.853	259.338	0.472929	-0.447548	0.654479	0.999559	no	7.54576	8.01869	0.472929
CLJU_c10570	UDP-N-acetylmuramoylalanyl-D-glutamate--2,6-diaminopimelate ligase	murE	gi|300853232|ref|NC_014328.1|:1168914-1170363	Fruc	Auto	OK	60.5182	84.076	0.474326	-0.492185	0.622588	0.999559	no	5.9193	6.39362	0.474326
CLJU_c10580	UDP-N-acetylmuramoyl-tripeptide--D-alanyl-D-alanine ligase	murF	gi|300853232|ref|NC_014328.1|:1170715-1172110	Fruc	Auto	OK	72.8529	94.8203	0.38021	-0.392015	0.695047	0.999559	no	6.18691	6.56712	0.38021
CLJU_c10590	phospho-N-acetylmuramoyl-pentapeptide-transferase	mraY	gi|300853232|ref|NC_014328.1|:1172117-1173098	Fruc	Auto	OK	139.15	264.122	0.924567	-0.928491	0.353153	0.999559	no	7.1205	8.04506	0.924567
CLJU_c10600	cell division protein	ftsW1	gi|300853232|ref|NC_014328.1|:1173184-1174303	Fruc	Auto	OK	105.34	108.684	0.0450898	-0.0465256	0.962891	0.999559	no	6.71891	6.764	0.0450898
CLJU_c10610	cell division protein	ftsQ	gi|300853232|ref|NC_014328.1|:1174710-1175481	Fruc	Auto	OK	38.8361	52.0052	0.421257	-0.439762	0.660109	0.999559	no	5.27933	5.70058	0.421257
CLJU_c10620	division initiation protein	-	gi|300853232|ref|NC_014328.1|:1175495-1176209	Fruc	Auto	OK	38.1632	54.0014	0.500814	-0.517629	0.604717	0.999559	no	5.25411	5.75492	0.500814
CLJU_c10630	small basic protein	-	gi|300853232|ref|NC_014328.1|:1176226-1176568	Fruc	Auto	OK	49.9111	55.8937	0.163326	-0.145434	0.884368	0.999559	no	5.64129	5.80461	0.163326
CLJU_c10640	division initiation protein	-	gi|300853232|ref|NC_014328.1|:1176578-1177304	Fruc	Auto	OK	45.612	75.9614	0.735852	-0.774651	0.438546	0.999559	no	5.51134	6.24719	0.735852
CLJU_c10650	hypothetical protein	-	gi|300853232|ref|NC_014328.1|:1177364-1178096	Fruc	Auto	OK	150.181	140.303	-0.0981659	0.102686	0.918212	0.999559	no	7.23056	7.1324	0.0981659
CLJU_c10660	hypothetical protein	-	gi|300853232|ref|NC_014328.1|:1178108-1178573	Fruc	Auto	OK	332.614	360.446	0.115931	-0.119915	0.904551	0.999559	no	8.37771	8.49364	0.115931
CLJU_c10670	hypothetical protein	-	gi|300853232|ref|NC_014328.1|:1178605-1178872	Fruc	Auto	OK	342.529	286.363	-0.258381	0.269575	0.787487	0.999559	no	8.42008	8.1617	0.258381
CLJU_c10680	RNA-binding protein	-	gi|300853232|ref|NC_014328.1|:1178908-1179682	Fruc	Auto	OK	228.386	235.06	0.0415563	-0.042011	0.96649	0.999559	no	7.83533	7.87689	0.0415563
CLJU_c10690	cell-division initiation protein	-	gi|300853232|ref|NC_014328.1|:1179699-1180383	Fruc	Auto	OK	760.221	642.849	-0.241938	0.229231	0.818689	0.999559	no	9.57028	9.32834	0.241938
CLJU_c10700	nucleoside phosphorylase	-	gi|300853232|ref|NC_014328.1|:1180508-1181201	Fruc	Auto	OK	6.5176	8.50869	0.384596	-0.308296	0.757857	0.999559	no	2.70434	3.08894	0.384596
CLJU_c10710	signal peptidase	-	gi|300853232|ref|NC_014328.1|:1181232-1182586	Fruc	Auto	OK	9.4353	7.29873	-0.370422	0.107942	0.914041	0.999559	no	3.23807	2.86765	0.370422
CLJU_c10720	ribosomal large subunit pseudouridine synthase D	-	gi|300853232|ref|NC_014328.1|:1181232-1182586	Fruc	Auto	OK	36.0254	37.5791	0.0609177	-0.0616451	0.950845	0.999559	no	5.17094	5.23186	0.0609177
CLJU_c10730	uracil permease	-	gi|300853232|ref|NC_014328.1|:1182643-1183942	Fruc	Auto	OK	272.225	54.2548	-2.32698	2.33552	0.0195161	0.366558	no	8.08866	5.76168	2.32698
CLJU_c10740	PyrR bifunctional protein	pyrR	gi|300853232|ref|NC_014328.1|:1183985-1184519	Fruc	Auto	OK	296.466	52.2944	-2.50314	2.53509	0.0112418	0.277347	no	8.21172	5.70858	2.50314
CLJU_c10750	RNA-binding protein	-	gi|300853232|ref|NC_014328.1|:1184833-1186570	Fruc	Auto	OK	37.5771	50.5207	0.427019	-0.449414	0.653133	0.999559	no	5.23178	5.6588	0.427019
CLJU_c10760	diaminopimelate epimerase	dapF	gi|300853232|ref|NC_014328.1|:1186724-1188625	Fruc	Auto	OK	163.067	243.542	0.578709	-0.401005	0.688416	0.999559	no	7.34932	7.92803	0.578709
CLJU_c10770	hypothetical protein	-	gi|300853232|ref|NC_014328.1|:1186724-1188625	Fruc	Auto	OK	112.312	167.017	0.572478	-0.390079	0.696478	0.999559	no	6.81137	7.38385	0.572478
CLJU_c10780	oxidoreductase	-	gi|300853232|ref|NC_014328.1|:1188904-1189504	Fruc	Auto	OK	152.003	201.931	0.40976	-0.430099	0.667124	0.999559	no	7.24796	7.65772	0.40976
CLJU_c10790	hypothetical protein	-	gi|300853232|ref|NC_014328.1|:1189764-1189872	Fruc	Auto	OK	130.512	106.199	-0.297403	0.166841	0.867495	0.999559	no	7.02804	6.73063	0.297403
CLJU_c10800	VirB8 protein	-	gi|300853232|ref|NC_014328.1|:1189973-1190603	Fruc	Auto	OK	68.6153	55.2636	-0.312203	0.327169	0.74354	0.999559	no	6.10046	5.78826	0.312203
CLJU_c10810	hypothetical protein	-	gi|300853232|ref|NC_014328.1|:1190938-1191079	Fruc	Auto	NOTEST	0	0	0	0	1	1	no	N/A	N/A	0
CLJU_c10820	hypothetical protein	-	gi|300853232|ref|NC_014328.1|:1191265-1191784	Fruc	Auto	OK	15.3265	20.1958	0.398023	-0.33851	0.734979	0.999559	no	3.93796	4.33598	0.398023
CLJU_c10830	CRP protein	crp1	gi|300853232|ref|NC_014328.1|:1192107-1192758	Fruc	Auto	OK	32.7664	32.6582	-0.00477377	0.00464047	0.996297	0.999559	no	5.03415	5.02937	0.00477377
CLJU_c10840	SAM-dependent methyltransferase	-	gi|300853232|ref|NC_014328.1|:1192868-1193633	Fruc	Auto	OK	9.02632	1.91964	-2.2333	1.66906	0.0951047	0.799297	no	3.17414	0.940836	2.2333
CLJU_c10850	acetyltransferase	-	gi|300853232|ref|NC_014328.1|:1193961-1194372	Fruc	Auto	OK	15.0694	10.0593	-0.583099	0.448035	0.654128	0.999559	no	3.91355	3.33046	0.583099
CLJU_c10860	hypothetical protein	-	gi|300853232|ref|NC_014328.1|:1194410-1194857	Fruc	Auto	OK	5.69195	0	-1.79769e+308	-1.79769e+308	0.0735356	0.73039	no			N/A
CLJU_c10870	two-component sensor histidine kinase	-	gi|300853232|ref|NC_014328.1|:1195743-1197066	Fruc	Auto	OK	232.557	126.621	-0.87707	0.865731	0.386638	0.999559	no	7.86144	6.98437	0.87707
CLJU_c10880	hypothetical protein	-	gi|300853232|ref|NC_014328.1|:1197215-1197374	Fruc	Auto	OK	7.38486	0	-1.79769e+308	-1.79769e+308	0.183921	0.989191	no			N/A
CLJU_c10890	hypothetical protein	-	gi|300853232|ref|NC_014328.1|:1197406-1197646	Fruc	Auto	NOTEST	0	0	0	0	1	1	no	N/A	N/A	0
CLJU_c10900	general secretion pathway protein E	exeE	gi|300853232|ref|NC_014328.1|:1197884-1199399	Fruc	Auto	OK	9.00986	7.1674	-0.330054	0.3047	0.760595	0.999559	no	3.1715	2.84145	0.330054
CLJU_c10910	general secretion pathway protein F	exeF	gi|300853232|ref|NC_014328.1|:1199706-1200729	Fruc	Auto	NOTEST	0.255188	0.165412	-0.625497	0.305618	0.759896	1	no	-1.97037	-2.59586	0.625497
CLJU_c10920	hypothetical protein	-	gi|300853232|ref|NC_014328.1|:1200753-1201149	Fruc	Auto	NOTEST	0	0	0	0	1	1	no	N/A	N/A	0
CLJU_c10930	hypothetical protein	-	gi|300853232|ref|NC_014328.1|:1201212-1201665	Fruc	Auto	NOTEST	0	1.05468	1.79769e+308	1.79769e+308	0.135503	1	no			N/A
CLJU_c10940	DNA helicase	-	gi|300853232|ref|NC_014328.1|:1201694-1202153	Fruc	Auto	NOTEST	0.388856	0	-1.79769e+308	-1.79769e+308	0.183921	1	no			N/A
CLJU_c10950	hypothetical protein	-	gi|300853232|ref|NC_014328.1|:1202187-1203760	Fruc	Auto	NOTEST	0.431115	0.573579	0.411921	-0.107236	0.914602	1	no	-1.21386	-0.801936	0.411921
CLJU_c10960	hypothetical protein	-	gi|300853232|ref|NC_014328.1|:1202187-1203760	Fruc	Auto	NOTEST	0.464789	0	-1.79769e+308	-1.79769e+308	0.306652	1	no			N/A
CLJU_c10970	hypothetical protein	-	gi|300853232|ref|NC_014328.1|:1202187-1203760	Fruc	Auto	NOTEST	0.776928	1.0129	0.382635	-0.199224	0.842088	1	no	-0.364147	0.0184917	0.382635
CLJU_c10980	hypothetical protein	-	gi|300853232|ref|NC_014328.1|:1203827-1204271	Fruc	Auto	NOTEST	0.822503	1.09242	0.409442	-0.215375	0.829475	1	no	-0.281907	0.127528	0.409442
CLJU_c10990	hypothetical protein	-	gi|300853232|ref|NC_014328.1|:1204381-1204801	Fruc	Auto	OK	22.1967	32.607	0.554834	-0.4762	0.633932	0.999559	no	4.47227	5.02711	0.554834
CLJU_c11000	Xaa-Pro dipeptidase	pepQ1	gi|300853232|ref|NC_014328.1|:1205108-1206185	Fruc	Auto	OK	368.159	355.824	-0.0491662	0.0468587	0.962626	0.999559	no	8.52419	8.47502	0.0491662
CLJU_c11010	elongation factor EF-P	efp	gi|300853232|ref|NC_014328.1|:1206504-1207071	Fruc	Auto	OK	1465.09	997.747	-0.554248	0.514421	0.606958	0.999559	no	10.5168	9.96253	0.554248
CLJU_c11020	hypothetical protein	-	gi|300853232|ref|NC_014328.1|:1207110-1207512	Fruc	Auto	OK	2601.65	1829.44	-0.508025	0.470888	0.637721	0.999559	no	11.3452	10.8372	0.508025
CLJU_c11030	stage III sporulation protein AA	spoIIIAA	gi|300853232|ref|NC_014328.1|:1207630-1208557	Fruc	Auto	NOTEST	0.14407	0	-1.79769e+308	-1.79769e+308	0.183921	1	no			N/A
CLJU_c11040	stage III sporulation protein AB	spoIIIAB	gi|300853232|ref|NC_014328.1|:1208558-1209077	Fruc	Auto	NOTEST	0.957907	0	-1.79769e+308	-1.79769e+308	0.128446	1	no			N/A
CLJU_c11050	stage III sporulation protein AC	spoIIIAC	gi|300853232|ref|NC_014328.1|:1209134-1209332	Fruc	Auto	NOTEST	0	0	0	0	1	1	no	N/A	N/A	0
CLJU_c11060	stage III sporulation protein AD	spoIIIAD	gi|300853232|ref|NC_014328.1|:1209341-1209725	Fruc	Auto	NOTEST	0.534303	0.717263	0.424845	-0.192729	0.847171	1	no	-0.90427	-0.479426	0.424845
CLJU_c11070	stage III sporulation protein AE	spoIIIAE	gi|300853232|ref|NC_014328.1|:1209733-1210966	Fruc	Auto	NOTEST	0.816495	1.18825	0.541324	-0.364405	0.715556	1	no	-0.292484	0.248838	0.541324
CLJU_c11080	stage III sporulation protein AF	spoIIIAF	gi|300853232|ref|NC_014328.1|:1210982-1211579	Fruc	Auto	OK	0.518126	1.35845	1.39059	-0.772961	0.439546	0.999559	no	-0.948625	0.441961	1.39059
CLJU_c11090	stage III sporulation protein AG	spoIIIAG	gi|300853232|ref|NC_014328.1|:1211596-1212232	Fruc	Auto	NOTEST	0	0.619499	1.79769e+308	1.79769e+308	0.135503	1	no			N/A
CLJU_c11100	stage III sporulation protein AH	spoIIIAH	gi|300853232|ref|NC_014328.1|:1212289-1212850	Fruc	Auto	OK	1.13509	2.23675	0.978598	-0.602706	0.546704	0.999559	no	0.182807	1.1614	0.978598
CLJU_c11110	alkaline shock protein	-	gi|300853232|ref|NC_014328.1|:1212960-1213359	Fruc	Auto	OK	1017.17	872.127	-0.221947	0.219286	0.826427	0.999559	no	9.99035	9.76839	0.221947
CLJU_c11120	nusB-like protein	nusB	gi|300853232|ref|NC_014328.1|:1213500-1213977	Fruc	Auto	OK	83.9507	92.2257	0.135626	-0.141523	0.887457	0.999559	no	6.39147	6.5271	0.135626
CLJU_c11130	exodeoxyribonuclease VII large subunit	xseA	gi|300853232|ref|NC_014328.1|:1214007-1215204	Fruc	Auto	OK	114.354	146.606	0.358444	-0.363325	0.716362	0.999559	no	6.83736	7.1958	0.358444
CLJU_c11140	exodeoxyribonuclease VII small subunit	xseB	gi|300853232|ref|NC_014328.1|:1215219-1215444	Fruc	Auto	OK	105.331	179.04	0.76535	-0.662528	0.507633	0.999559	no	6.71879	7.48414	0.76535
CLJU_c11150	geranyltranstransferase	fps	gi|300853232|ref|NC_014328.1|:1215489-1216371	Fruc	Auto	OK	69.4687	114.163	0.716665	-0.755839	0.449746	0.999559	no	6.11829	6.83495	0.716665
CLJU_c11160	1-deoxy-D-xylulose-5-phosphate synthase	dxs	gi|300853232|ref|NC_014328.1|:1216425-1218300	Fruc	Auto	OK	118.478	160.931	0.441821	-0.431548	0.66607	0.999559	no	6.88848	7.3303	0.441821
CLJU_c11170	rRNA methylase	-	gi|300853232|ref|NC_014328.1|:1218317-1220435	Fruc	Auto	OK	42.2459	67.547	0.677081	-0.420749	0.673938	0.999559	no	5.40074	6.07782	0.677081
CLJU_c11180	nicotinamide adenine dinucleotide kinase	ppnK	gi|300853232|ref|NC_014328.1|:1218317-1220435	Fruc	Auto	OK	43.355	66.6747	0.62094	-0.396913	0.691431	0.999559	no	5.43813	6.05907	0.62094
CLJU_c11190	arginine repressor	argR	gi|300853232|ref|NC_014328.1|:1218317-1220435	Fruc	Auto	OK	72.3477	115.488	0.674723	-0.353683	0.723577	0.999559	no	6.17688	6.8516	0.674723
CLJU_c11200	DNA repair protein RecN	recN	gi|300853232|ref|NC_014328.1|:1220446-1222144	Fruc	Auto	OK	90.0322	128.661	0.515062	-0.515143	0.606453	0.999559	no	6.49237	7.00743	0.515062
CLJU_c11210	stage IV sporulation protein B	spoIVB	gi|300853232|ref|NC_014328.1|:1222316-1223423	Fruc	Auto	OK	8.81507	27.49	1.64086	-1.57104	0.116174	0.860307	no	3.13997	4.78084	1.64086
CLJU_c11220	spo0A-like protein	spo0A	gi|300853232|ref|NC_014328.1|:1223640-1224456	Fruc	Auto	OK	629.327	1282.09	1.02661	-0.939794	0.347323	0.999559	no	9.29767	10.3243	1.02661
CLJU_c11230	hypothetical protein	-	gi|300853232|ref|NC_014328.1|:1224524-1224695	Fruc	Auto	OK	139.776	155.958	0.158037	-0.120474	0.904108	0.999559	no	7.12697	7.28501	0.158037
CLJU_c11240	ADP-ribose pyrophosphatase	-	gi|300853232|ref|NC_014328.1|:1224804-1225326	Fruc	Auto	OK	148.109	246.396	0.734323	-0.773572	0.439184	0.999559	no	7.21052	7.94484	0.734323
CLJU_c11250	stage II sporulation protein M	spoIIM	gi|300853232|ref|NC_014328.1|:1225394-1226045	Fruc	Auto	OK	251.591	419.762	0.738492	-0.742265	0.457927	0.999559	no	7.97494	8.71343	0.738492
CLJU_c11260	integrase/recombinase XerD	xerD	gi|300853232|ref|NC_014328.1|:1226303-1227182	Fruc	Auto	OK	421.074	552.5	0.391899	-0.37246	0.70955	0.999559	no	8.71793	9.10983	0.391899
CLJU_c11270	D-alanyl-D-alanine carboxypeptidase	dacC	gi|300853232|ref|NC_014328.1|:1227220-1228528	Fruc	Auto	NOTEST	0.0952544	0	-1.79769e+308	-1.79769e+308	0.183921	1	no			N/A
CLJU_c11280	bifunctional tRNA-nucleotidyltransferase	cca	gi|300853232|ref|NC_014328.1|:1228686-1229853	Fruc	Auto	OK	5.66339	3.94715	-0.520854	0.429256	0.667737	0.999559	no	2.50167	1.98081	0.520854
CLJU_c11290	segregation and condensation protein A	scpA	gi|300853232|ref|NC_014328.1|:1229853-1231174	Fruc	Auto	OK	21.3302	26.0853	0.290341	-0.199355	0.841985	0.999559	no	4.41483	4.70517	0.290341
CLJU_c11300	segregation and condensation protein B	scpB	gi|300853232|ref|NC_014328.1|:1229853-1231174	Fruc	Auto	OK	46.6703	48.3584	0.0512614	-0.0413026	0.967055	0.999559	no	5.54443	5.59569	0.0512614
CLJU_c11310	hypothetical protein	-	gi|300853232|ref|NC_014328.1|:1231228-1231669	Fruc	Auto	OK	2.49626	5.52806	1.14701	-0.758491	0.448157	0.999559	no	1.31977	2.46677	1.14701
CLJU_c11320	hypothetical protein	-	gi|300853232|ref|NC_014328.1|:1231736-1232237	Fruc	Auto	NOTEST	0	0	0	0	1	1	no	N/A	N/A	0
CLJU_c11330	D-alanyl-D-alanine carboxypeptidase	-	gi|300853232|ref|NC_014328.1|:1232528-1233632	Fruc	Auto	OK	2.90914	3.01426	0.0512092	-0.0393096	0.968644	0.999559	no	1.54059	1.5918	0.0512092
CLJU_c11340	hypothetical protein	-	gi|300853232|ref|NC_014328.1|:1234213-1234705	Fruc	Auto	OK	45.4901	51.8302	0.188241	-0.182239	0.855395	0.999559	no	5.50748	5.69572	0.188241
CLJU_c11350	positive regulator of sigma E activity	-	gi|300853232|ref|NC_014328.1|:1235272-1235689	Fruc	Auto	OK	797.422	1910.97	1.26089	-1.21164	0.225649	0.999559	no	9.6392	10.9001	1.26089
CLJU_c11360	electron transport complex protein RnfC	rnfC	gi|300853232|ref|NC_014328.1|:1235902-1237276	Fruc	Auto	OK	2259.05	3415.14	0.596226	-0.496989	0.619197	0.999559	no	11.1415	11.7377	0.596226
CLJU_c11370	electron transport complex protein RnfD	rnfD	gi|300853232|ref|NC_014328.1|:1237294-1238290	Fruc	Auto	OK	2039.61	2928.38	0.521809	-0.444896	0.656395	0.999559	no	10.9941	11.5159	0.521809
CLJU_c11380	electron transport complex protein RnfG	rnfG	gi|300853232|ref|NC_014328.1|:1238296-1238854	Fruc	Auto	OK	2753.19	3764.52	0.451364	-0.395042	0.692812	0.999559	no	11.4269	11.8783	0.451364
CLJU_c11390	electron transport complex protein RnfE	rnfE	gi|300853232|ref|NC_014328.1|:1238856-1240079	Fruc	Auto	OK	2721.37	3980.33	0.548556	-0.356332	0.721592	0.999559	no	11.4101	11.9587	0.548556
CLJU_c11400	electron transport complex protein RnfA	rnfA	gi|300853232|ref|NC_014328.1|:1238856-1240079	Fruc	Auto	OK	2167.19	3101.22	0.51701	-0.27764	0.781289	0.999559	no	11.0816	11.5986	0.51701
CLJU_c11410	electron transport complex protein RnfB	rnfB	gi|300853232|ref|NC_014328.1|:1240094-1240949	Fruc	Auto	OK	2974.71	4543.62	0.611094	-0.515743	0.606034	0.999559	no	11.5385	12.1496	0.611094
CLJU_c11420	heptaprenyl diphosphate synthase component I	-	gi|300853232|ref|NC_014328.1|:1241203-1241722	Fruc	Auto	OK	131.872	179.658	0.446118	-0.473487	0.635865	0.999559	no	7.04299	7.48911	0.446118
CLJU_c11430	hypothetical protein	-	gi|300853232|ref|NC_014328.1|:1241750-1242134	Fruc	Auto	OK	95.1059	71.7263	-0.407032	0.39941	0.689591	0.999559	no	6.57146	6.16443	0.407032
CLJU_c11440	hypothetical protein	-	gi|300853232|ref|NC_014328.1|:1242339-1242996	Fruc	Auto	OK	0.678695	3.25321	2.26103	-1.4003	0.161423	0.966013	no	-0.559165	1.70186	2.26103
CLJU_c11450	hypothetical protein	-	gi|300853232|ref|NC_014328.1|:1243073-1243553	Fruc	Auto	NOTEST	0	0	0	0	1	1	no	N/A	N/A	0
CLJU_c11460	hydrolase	-	gi|300853232|ref|NC_014328.1|:1243873-1244695	Fruc	Auto	OK	8.38822	8.51089	0.0209458	-0.0176181	0.985944	0.999559	no	3.06836	3.08931	0.0209458
CLJU_c11470	hypothetical protein	-	gi|300853232|ref|NC_014328.1|:1244752-1245013	Fruc	Auto	OK	32.7091	26.0169	-0.330246	0.24759	0.804452	0.999559	no	5.03162	4.70138	0.330246
CLJU_c11480	hypothetical protein	-	gi|300853232|ref|NC_014328.1|:1245025-1246269	Fruc	Auto	OK	13.8701	16.4171	0.243223	-0.104935	0.916427	0.999559	no	3.79391	4.03713	0.243223
CLJU_c11490	hypothetical protein	-	gi|300853232|ref|NC_014328.1|:1245025-1246269	Fruc	Auto	OK	36.8305	35.3825	-0.0578636	0.0549361	0.956189	0.999559	no	5.20283	5.14496	0.0578636
CLJU_c11500	serine hydroxymethyltransferase	glyA	gi|300853232|ref|NC_014328.1|:1246606-1247851	Fruc	Auto	OK	140.767	156.105	0.149211	-0.149569	0.881104	0.999559	no	7.13717	7.28637	0.149211
CLJU_c11510	hydrolase	-	gi|300853232|ref|NC_014328.1|:1248060-1248840	Fruc	Auto	OK	21.0106	21.2784	0.018273	-0.0172506	0.986237	0.999559	no	4.39305	4.41132	0.018273
CLJU_c11520	transcriptional regulator	-	gi|300853232|ref|NC_014328.1|:1248896-1249298	Fruc	Auto	OK	31.3806	19.6714	-0.673775	0.565488	0.571742	0.999559	no	4.9718	4.29803	0.673775
CLJU_c11530	hypothetical protein	-	gi|300853232|ref|NC_014328.1|:1249443-1249686	Fruc	Auto	NOTEST	0	0	0	0	1	1	no	N/A	N/A	0
CLJU_c11540	bifunctional enzyme phosphoribosylformylglycinamidine (FGAM) synthase	purL	gi|300853232|ref|NC_014328.1|:1249858-1253629	Fruc	Auto	OK	153.611	43.0726	-1.83444	1.755	0.0792593	0.753949	no	7.26314	5.4287	1.83444
CLJU_c11550	PpiR family transcriptional regulator	-	gi|300853232|ref|NC_014328.1|:1253732-1254590	Fruc	Auto	OK	60.03	64.404	0.101467	-0.108062	0.913946	0.999559	no	5.90761	6.00908	0.101467
CLJU_c11560	zinc-containing alcohol dehydrogenase	-	gi|300853232|ref|NC_014328.1|:1254903-1255998	Fruc	Auto	OK	1.88024	3.95762	1.07372	-0.812999	0.416219	0.999559	no	0.910917	1.98463	1.07372
CLJU_c11570	xylulose kinase	-	gi|300853232|ref|NC_014328.1|:1256056-1257595	Fruc	Auto	OK	0.869228	3.16274	1.86337	-1.38485	0.166098	0.976835	no	-0.202193	1.66117	1.86337
CLJU_c11580	D-3-phosphoglycerate dehydrogenase	-	gi|300853232|ref|NC_014328.1|:1257631-1258663	Fruc	Auto	OK	2.7773	4.74553	0.772888	-0.602394	0.546912	0.999559	no	1.47368	2.24657	0.772888
CLJU_c11590	6-phosphogluconate dehydrogenase	-	gi|300853232|ref|NC_014328.1|:1258722-1259619	Fruc	Auto	OK	2.70231	4.6799	0.792285	-0.601873	0.547259	0.999559	no	1.43419	2.22648	0.792285
CLJU_c11600	high affinity gluconate/H+ symporter	-	gi|300853232|ref|NC_014328.1|:1260098-1261424	Fruc	Auto	OK	11.5317	58.6586	2.34674	-2.34357	0.0191004	0.361584	no	3.52753	5.87427	2.34674
CLJU_c11610	gluconokinase	-	gi|300853232|ref|NC_014328.1|:1261586-1263107	Fruc	Auto	OK	6.0864	30.4014	2.32048	-2.24167	0.0249825	0.398054	no	2.60559	4.92607	2.32048
CLJU_c11620	D-isomer specific 2-hydroxyacid dehydrogenase	-	gi|300853232|ref|NC_014328.1|:1263138-1264062	Fruc	Auto	OK	2.89308	17.6531	2.60924	-2.16071	0.0307178	0.450982	no	1.53261	4.14185	2.60924
CLJU_c11630	2-keto-3-deoxy-6-phosphogluconate aldolase	-	gi|300853232|ref|NC_014328.1|:1264106-1264751	Fruc	Auto	OK	2.78538	10.322	1.88978	-1.42196	0.155039	0.947074	no	1.47787	3.36765	1.88978
CLJU_c11640	C4-dicarboxylate transporter protein/chemotaxis domain-containing protein	-	gi|300853232|ref|NC_014328.1|:1264909-1267072	Fruc	Auto	OK	1.94797	6.9716	1.83952	-1.60231	0.109087	0.846346	no	0.961971	2.80149	1.83952
CLJU_c11650	degV family protein	-	gi|300853232|ref|NC_014328.1|:1267267-1268140	Fruc	Auto	OK	18.4872	22.8117	0.303246	-0.291387	0.770755	0.999559	no	4.20845	4.5117	0.303246
CLJU_c11660	ATP phosphoribosyltransferase, regulatory subunit	hisZ	gi|300853232|ref|NC_014328.1|:1268322-1269501	Fruc	Auto	OK	33.6783	28.5473	-0.238467	0.252094	0.800968	0.999559	no	5.07375	4.83528	0.238467
CLJU_c11670	ATP phosphoribosyltransferase	hisG	gi|300853232|ref|NC_014328.1|:1269516-1270176	Fruc	Auto	OK	25.4032	13.2232	-0.941944	0.843769	0.398798	0.999559	no	4.66694	3.725	0.941944
CLJU_c11680	histidinol dehydrogenase	hisD	gi|300853232|ref|NC_014328.1|:1270187-1271492	Fruc	Auto	OK	36.389	20.6217	-0.819339	0.858852	0.390422	0.999559	no	5.18543	4.36609	0.819339
CLJU_c11690	imidazole glycerol-phosphate dehydratase	hisB	gi|300853232|ref|NC_014328.1|:1271522-1272107	Fruc	Auto	OK	58.6975	25.5498	-1.19999	1.16405	0.244405	0.999559	no	5.87523	4.67524	1.19999
CLJU_c11700	imidazole glycerol phosphate synthase subunit	hisH	gi|300853232|ref|NC_014328.1|:1272230-1272839	Fruc	Auto	OK	63.1907	23.4179	-1.4321	1.3941	0.163289	0.974129	no	5.98164	4.54954	1.4321
CLJU_c11710	1-(5-phosphoribosyl)-5-[(5-phosphoribosylamino)methylideneamino] imidazole-4-carboxamide isomerase	hisA	gi|300853232|ref|NC_014328.1|:1272864-1273578	Fruc	Auto	OK	64.6149	31.0837	-1.05571	1.07701	0.281476	0.999559	no	6.01379	4.95809	1.05571
CLJU_c11720	histidinol-phosphate aminotransferase	-	gi|300853232|ref|NC_014328.1|:1273606-1274680	Fruc	Auto	OK	126.541	41.1423	-1.62091	1.69079	0.0908773	0.784458	no	6.98346	5.36255	1.62091
CLJU_c11730	imidazole glycerol phosphate synthase subunit	hisF	gi|300853232|ref|NC_014328.1|:1274684-1275446	Fruc	Auto	OK	94.805	34.7356	-1.44855	1.49987	0.133649	0.905219	no	6.56689	5.11834	1.44855
CLJU_c11740	phosphoribosyl-AMP cyclohydrolase	hisI	gi|300853232|ref|NC_014328.1|:1275468-1275798	Fruc	Auto	OK	68.4807	21.8706	-1.64671	1.38178	0.16704	0.976835	no	6.09763	4.45092	1.64671
CLJU_c11750	phosphoribosyl-ATP pyrophosphatase	hisE	gi|300853232|ref|NC_014328.1|:1275817-1276153	Fruc	Auto	OK	135.196	98.2303	-0.46081	0.455723	0.648589	0.999559	no	7.07891	6.6181	0.46081
CLJU_c11760	hypothetical protein	-	gi|300853232|ref|NC_014328.1|:1276552-1279345	Fruc	Auto	OK	99.0886	456.744	2.2046	-1.26087	0.207357	0.999559	no	6.63065	8.83524	2.2046
CLJU_c11770	two-component response regulator	-	gi|300853232|ref|NC_014328.1|:1276552-1279345	Fruc	Auto	OK	121.135	586.758	2.27615	-1.52814	0.126477	0.891427	no	6.92047	9.19662	2.27615
CLJU_c11780	two component sensor histidine kinase	-	gi|300853232|ref|NC_014328.1|:1276552-1279345	Fruc	Auto	OK	17.1735	60.697	1.82144	-0.679408	0.496879	0.999559	no	4.10211	5.92355	1.82144
CLJU_c11790	hypothetical protein	-	gi|300853232|ref|NC_014328.1|:1279428-1280022	Fruc	Auto	OK	202.763	238.137	0.231997	-0.241011	0.809547	0.999559	no	7.66365	7.89565	0.231997
CLJU_c11800	permease	-	gi|300853232|ref|NC_014328.1|:1280149-1281073	Fruc	Auto	OK	77.9685	116.06	0.573902	-0.602716	0.546698	0.999559	no	6.28482	6.85873	0.573902
CLJU_c11810	histidinol-phosphatase	hisK	gi|300853232|ref|NC_014328.1|:1281087-1281861	Fruc	Auto	OK	122.447	178.362	0.542655	-0.564166	0.572642	0.999559	no	6.93601	7.47866	0.542655
CLJU_c11820	hypothetical protein	-	gi|300853232|ref|NC_014328.1|:1281864-1282359	Fruc	Auto	OK	126.558	243.411	0.943597	-0.997602	0.318473	0.999559	no	6.98365	7.92725	0.943597
CLJU_c11830	pyruvate formate-lyase	pflB1	gi|300853232|ref|NC_014328.1|:1282713-1285278	Fruc	Auto	OK	3.73302	6.54307	0.809623	-0.75796	0.448475	0.999559	no	1.90034	2.70997	0.809623
CLJU_c11840	pyruvate formate-lyase activating enzyme	pflA1	gi|300853232|ref|NC_014328.1|:1285396-1286329	Fruc	Auto	OK	2.14375	2.22619	0.0544408	-0.0391131	0.9688	0.999559	no	1.10014	1.15458	0.0544408
CLJU_c11850	response regulator	-	gi|300853232|ref|NC_014328.1|:1286406-1287153	Fruc	Auto	OK	20.1501	22.0493	0.129942	-0.121615	0.903204	0.999559	no	4.33272	4.46266	0.129942
CLJU_c11860	two-component sensor kinase	-	gi|300853232|ref|NC_014328.1|:1287221-1288433	Fruc	Auto	OK	10.4146	13.0705	0.327709	-0.307412	0.75853	0.999559	no	3.38054	3.70824	0.327709
CLJU_c11870	ethanolamine utilization protein	-	gi|300853232|ref|NC_014328.1|:1289029-1289893	Fruc	Auto	OK	0.629637	1.63663	1.37814	-0.864816	0.38714	0.999559	no	-0.667408	0.710728	1.37814
CLJU_c11880	ethanol dehydrogenase	-	gi|300853232|ref|NC_014328.1|:1289948-1291091	Fruc	Auto	NOTEST	0.78145	1.0117	0.372562	-0.243827	0.807364	1	no	-0.355775	0.0167816	0.372562
CLJU_c11890	major intrinsic protein, aquaporin	-	gi|300853232|ref|NC_014328.1|:1291135-1291945	Fruc	Auto	OK	2.56467	2.44716	-0.0676667	0.0483344	0.96145	0.999559	no	1.35877	1.29111	0.0676667
CLJU_c11900	ethanolamine utilization cobalamin adenosyltransferase	eutT1	gi|300853232|ref|NC_014328.1|:1291979-1293577	Fruc	Auto	OK	1.81403	3.07114	0.759578	-0.506921	0.61221	0.999559	no	0.859198	1.61877	0.759578
CLJU_c11910	ethanolamine utilization protein	eutJ1	gi|300853232|ref|NC_014328.1|:1291979-1293577	Fruc	Auto	NOTEST	0	0	0	0	1	1	no	N/A	N/A	0
CLJU_c11920	microcompartment shell protein	-	gi|300853232|ref|NC_014328.1|:1293593-1294159	Fruc	Auto	NOTEST	0	0	0	0	1	1	no	N/A	N/A	0
CLJU_c11930	ethanolamine utilization protein EutN	eutN1	gi|300853232|ref|NC_014328.1|:1293593-1294159	Fruc	Auto	OK	1.2277	1.73553	0.499418	-0.203558	0.838699	0.999559	no	0.295958	0.795376	0.499418
CLJU_c11940	ethanolamine utilization protein EutQ	eutQ1	gi|300853232|ref|NC_014328.1|:1294176-1294848	Fruc	Auto	OK	2.41213	3.72443	0.626713	-0.442727	0.657963	0.999559	no	1.27031	1.89702	0.626713
CLJU_c11950	microcompartment shellprotein	-	gi|300853232|ref|NC_014328.1|:1294880-1295627	Fruc	Auto	NOTEST	0	0	0	0	1	1	no	N/A	N/A	0
CLJU_c11960	acetaldehyde dehydrogenase	-	gi|300853232|ref|NC_014328.1|:1295678-1297232	Fruc	Auto	NOTEST	0	0	0	0	1	1	no	N/A	N/A	0
CLJU_c11970	propanediol utilization protein	pduL1	gi|300853232|ref|NC_014328.1|:1297233-1297884	Fruc	Auto	NOTEST	0	0	0	0	1	1	no	N/A	N/A	0
CLJU_c11980	microcompartment protein	-	gi|300853232|ref|NC_014328.1|:1297932-1298223	Fruc	Auto	NOTEST	0	0	0	0	1	1	no	N/A	N/A	0
CLJU_c11990	microcompartment protein	-	gi|300853232|ref|NC_014328.1|:1298297-1298594	Fruc	Auto	NOTEST	0	0	0	0	1	1	no	N/A	N/A	0
CLJU_c12000	helicase subunit of Holliday junction resolvase	-	gi|300853232|ref|NC_014328.1|:1298693-1300010	Fruc	Auto	OK	37.6102	50.0879	0.413337	-0.439021	0.660646	0.999559	no	5.23305	5.64639	0.413337
CLJU_c12010	alanine racemase	alr1	gi|300853232|ref|NC_014328.1|:1300511-1301672	Fruc	Auto	OK	1.75328	0.567372	-1.62769	1.07421	0.282728	0.999559	no	0.810056	-0.817633	1.62769
CLJU_c12020	transcriptional regulator	-	gi|300853232|ref|NC_014328.1|:1302055-1302795	Fruc	Auto	OK	15.3668	12.0469	-0.351159	0.254207	0.799335	0.999559	no	3.94174	3.59059	0.351159
CLJU_c12030	hypothetical protein	-	gi|300853232|ref|NC_014328.1|:1302055-1302795	Fruc	Auto	NOTEST	0	0	0	0	1	1	no	N/A	N/A	0
CLJU_c12040	dipeptide ABC transporter	dppA	gi|300853232|ref|NC_014328.1|:1302912-1304502	Fruc	Auto	OK	28.7106	33.4222	0.219227	-0.233367	0.815476	0.999559	no	4.84351	5.06273	0.219227
CLJU_c12050	dipeptide ABC transporter permease	dppB	gi|300853232|ref|NC_014328.1|:1304623-1305628	Fruc	Auto	OK	4.82443	2.70523	-0.83461	0.647144	0.517539	0.999559	no	2.27036	1.43575	0.83461
CLJU_c12060	dipeptide ABC transporter permease	dppC	gi|300853232|ref|NC_014328.1|:1305639-1306521	Fruc	Auto	OK	5.36734	4.98095	-0.107786	0.0858769	0.931564	0.999559	no	2.42421	2.31642	0.107786
CLJU_c12070	dipeptide ABC transporter ATPase	dppD	gi|300853232|ref|NC_014328.1|:1306533-1308242	Fruc	Auto	OK	5.95473	7.90646	0.408996	-0.292043	0.770254	0.999559	no	2.57404	2.98303	0.408996
CLJU_c12080	dipeptide ABC transporter ATPase	dppF	gi|300853232|ref|NC_014328.1|:1306533-1308242	Fruc	Auto	OK	5.26659	4.90185	-0.103543	0.0544994	0.956537	0.999559	no	2.39687	2.29333	0.103543
CLJU_c12090	dipeptidase	-	gi|300853232|ref|NC_014328.1|:1308275-1309253	Fruc	Auto	OK	4.17947	2.27355	-0.878374	0.66406	0.506652	0.999559	no	2.06332	1.18495	0.878374
CLJU_c12100	transcriptional regulator	-	gi|300853232|ref|NC_014328.1|:1309468-1309915	Fruc	Auto	OK	1101.8	1054.72	-0.0630041	0.0607238	0.951579	0.999559	no	10.1056	10.0426	0.0630041
CLJU_c12110	homocysteine desulfhydrase	-	gi|300853232|ref|NC_014328.1|:1309915-1311552	Fruc	Auto	OK	2073.55	1720.53	-0.269249	0.193644	0.846455	0.999559	no	11.0179	10.7486	0.269249
CLJU_c12120	NifU protein	nifU	gi|300853232|ref|NC_014328.1|:1309915-1311552	Fruc	Auto	OK	3256.21	2573.08	-0.339699	0.147835	0.882473	0.999559	no	11.669	11.3293	0.339699
CLJU_c12130	hypothetical protein	-	gi|300853232|ref|NC_014328.1|:1311702-1312209	Fruc	Auto	NOTEST	0.331148	0	-1.79769e+308	-1.79769e+308	0.183921	1	no			N/A
CLJU_c12140	permease	-	gi|300853232|ref|NC_014328.1|:1312291-1313320	Fruc	Auto	OK	3.16722	2.79184	-0.182	0.138218	0.890068	0.999559	no	1.66322	1.48122	0.182
CLJU_c12150	alanyl-tRNA synthetase	alaS	gi|300853232|ref|NC_014328.1|:1313691-1316331	Fruc	Auto	OK	15.6971	10.5522	-0.572946	0.604372	0.545597	0.999559	no	3.97243	3.39947	0.572946
CLJU_c12160	hypothetical protein	-	gi|300853232|ref|NC_014328.1|:1316392-1316644	Fruc	Auto	OK	583.597	375.142	-0.637534	0.671262	0.502054	0.999559	no	9.18883	8.55129	0.637534
CLJU_c12170	Holliday junction resolvase	-	gi|300853232|ref|NC_014328.1|:1316707-1317121	Fruc	Auto	OK	149.197	130.24	-0.196052	0.207503	0.835617	0.999559	no	7.22107	7.02503	0.196052
CLJU_c12180	hypothetical protein	-	gi|300853232|ref|NC_014328.1|:1317299-1317560	Fruc	Auto	OK	87.6605	111.501	0.347057	-0.306596	0.759151	0.999559	no	6.45386	6.80091	0.347057
CLJU_c12190	ferric uptake regulation protein	fur2	gi|300853232|ref|NC_014328.1|:1317794-1318253	Fruc	Auto	OK	105.38	72.6812	-0.535945	0.552683	0.580481	0.999559	no	6.71946	6.18351	0.535945
CLJU_c12200	metal-dependent hydrolase	-	gi|300853232|ref|NC_014328.1|:1318292-1319960	Fruc	Auto	OK	330.969	198.684	-0.736219	0.692889	0.488379	0.999559	no	8.37055	7.63433	0.736219
CLJU_c12210	hypothetical protein	-	gi|300853232|ref|NC_014328.1|:1319994-1320354	Fruc	Auto	OK	403.344	353.935	-0.188526	0.198782	0.842434	0.999559	no	8.65587	8.46734	0.188526
CLJU_c12220	membrane associated GTPase	-	gi|300853232|ref|NC_014328.1|:1320528-1322352	Fruc	Auto	OK	130.846	70.7296	-0.88748	0.889148	0.373923	0.999559	no	7.03173	6.14424	0.88748
CLJU_c12230	O-methyltransferase	-	gi|300853232|ref|NC_014328.1|:1322409-1323057	Fruc	Auto	OK	107.006	72.9846	-0.552023	0.58632	0.55766	0.999559	no	6.74155	6.18952	0.552023
CLJU_c12240	protease	-	gi|300853232|ref|NC_014328.1|:1323058-1324285	Fruc	Auto	OK	88.5859	50.9928	-0.796784	0.835658	0.403347	0.999559	no	6.46901	5.67222	0.796784
CLJU_c12250	peptidoglycan glycosyltransferase	-	gi|300853232|ref|NC_014328.1|:1324370-1326035	Fruc	Auto	NOTEST	0.0722999	0.373176	2.36779	-1.19791	0.230951	1	no	-3.78986	-1.42207	2.36779
CLJU_c12260	RNA polymerase sigma-K factor	sigK	gi|300853232|ref|NC_014328.1|:1326117-1326819	Fruc	Auto	NOTEST	0.619786	0.808876	0.384149	-0.218208	0.827267	1	no	-0.690158	-0.30601	0.384149
CLJU_c12270	twitching motility protein	pilT	gi|300853232|ref|NC_014328.1|:1327092-1328148	Fruc	Auto	OK	21.1161	31.1818	0.562361	-0.576212	0.564472	0.999559	no	4.40027	4.96263	0.562361
CLJU_c12280	glycosyltransferase	-	gi|300853232|ref|NC_014328.1|:1328283-1329558	Fruc	Auto	OK	397.641	649.375	0.707586	-0.648383	0.516737	0.999559	no	8.63532	9.34291	0.707586
CLJU_c12290	cell division protein FtsA	ftsA1	gi|300853232|ref|NC_014328.1|:1329860-1331216	Fruc	Auto	OK	118.396	138.851	0.229922	-0.23109	0.817245	0.999559	no	6.88748	7.11739	0.229922
CLJU_c12300	cell division protein FtsZ	ftsZ	gi|300853232|ref|NC_014328.1|:1331234-1332344	Fruc	Auto	OK	115.497	125.771	0.12295	-0.125949	0.899772	0.999559	no	6.85171	6.97466	0.12295
CLJU_c12310	sporulation factor SpoIIGA	spoIIGA	gi|300853232|ref|NC_014328.1|:1332556-1333354	Fruc	Auto	OK	14.4683	29.721	1.03858	-0.982466	0.32587	0.999559	no	3.85482	4.89341	1.03858
CLJU_c12320	RNA polymerase sigma-E factor	sigE	gi|300853232|ref|NC_014328.1|:1333531-1334257	Fruc	Auto	OK	26.8538	42.4869	0.661889	-0.659809	0.509376	0.999559	no	4.74705	5.40895	0.661889
CLJU_c12330	RNA polymerase sigma-G factor	sigG	gi|300853232|ref|NC_014328.1|:1334330-1335104	Fruc	Auto	OK	22.3125	35.6725	0.676956	-0.665733	0.505581	0.999559	no	4.47978	5.15674	0.676956
CLJU_c12340	sporulation-like protein	-	gi|300853232|ref|NC_014328.1|:1335380-1335647	Fruc	Auto	OK	42.9696	67.6858	0.655537	-0.537926	0.590628	0.999559	no	5.42524	6.08078	0.655537
CLJU_c12350	transcriptional regulator	-	gi|300853232|ref|NC_014328.1|:1335714-1336170	Fruc	Auto	OK	309.792	309.675	-0.000547291	0.000571014	0.999544	0.999573	no	8.27516	8.27461	0.000547291
CLJU_c12360	hypothetical protein	-	gi|300853232|ref|NC_014328.1|:1336323-1337034	Fruc	Auto	OK	7.71666	11.1277	0.528107	-0.437977	0.661403	0.999559	no	2.94798	3.47608	0.528107
CLJU_c12370	transcriptional regulator	phoB	gi|300853232|ref|NC_014328.1|:1337049-1337745	Fruc	Auto	OK	6.89747	9.82218	0.509976	-0.414599	0.678436	0.999559	no	2.78607	3.29604	0.509976
CLJU_c12380	phosphate regulon sensor protein	phoR	gi|300853232|ref|NC_014328.1|:1337757-1339482	Fruc	Auto	OK	7.08754	11.0259	0.637538	-0.609514	0.542184	0.999559	no	2.82528	3.46282	0.637538
CLJU_c12390	extracellular phosphate-binding protein	pstS	gi|300853232|ref|NC_014328.1|:1339651-1340554	Fruc	Auto	OK	2.38202	6.76722	1.50638	-1.16103	0.245631	0.999559	no	1.25219	2.75856	1.50638
CLJU_c12400	phosphate transporter permease	pstC	gi|300853232|ref|NC_014328.1|:1340618-1342405	Fruc	Auto	OK	0.597999	1.94169	1.6991	-0.622786	0.533425	0.999559	no	-0.741785	0.957313	1.6991
CLJU_c12410	phosphate transporter permease	pstA	gi|300853232|ref|NC_014328.1|:1340618-1342405	Fruc	Auto	OK	3.04093	3.55535	0.225479	-0.150589	0.8803	0.999559	no	1.60451	1.82999	0.225479
CLJU_c12420	phosphate import ATP-binding protein	pstB	gi|300853232|ref|NC_014328.1|:1342417-1343167	Fruc	Auto	OK	1.32362	2.2177	0.744576	-0.495742	0.620076	0.999559	no	0.404489	1.14906	0.744576
CLJU_c12430	phosphate transporter protein	phoU	gi|300853232|ref|NC_014328.1|:1343217-1343874	Fruc	Auto	OK	8.82304	11.2383	0.349082	-0.288144	0.773237	0.999559	no	3.14128	3.49035	0.349082
CLJU_c12440	hypothetical protein	-	gi|300853232|ref|NC_014328.1|:1344159-1345771	Fruc	Auto	OK	88.0319	102.195	0.215222	-0.143408	0.885968	0.999559	no	6.45995	6.67518	0.215222
CLJU_c12450	phosphate permease	pitA	gi|300853232|ref|NC_014328.1|:1344159-1345771	Fruc	Auto	OK	66.3128	77.2787	0.220784	-0.173997	0.861868	0.999559	no	6.05122	6.272	0.220784
CLJU_c12460	hypothetical protein	-	gi|300853232|ref|NC_014328.1|:1345947-1347282	Fruc	Auto	OK	21.6738	22.0041	0.0218155	-0.0227336	0.981863	0.999559	no	4.43788	4.4597	0.0218155
CLJU_c12470	GTP-binding protein	engA	gi|300853232|ref|NC_014328.1|:1347285-1348602	Fruc	Auto	OK	25.3255	31.3965	0.310016	-0.328179	0.742776	0.999559	no	4.66252	4.97253	0.310016
CLJU_c12480	glycerol-3-phosphate dehydrogenase	-	gi|300853232|ref|NC_014328.1|:1348604-1349603	Fruc	Auto	OK	30.7358	47.864	0.639022	-0.673086	0.500892	0.999559	no	4.94185	5.58087	0.639022
CLJU_c12490	stage IV sporulation protein A	-	gi|300853232|ref|NC_014328.1|:1349680-1351159	Fruc	Auto	OK	90.2046	106.035	0.233262	-0.236938	0.812705	0.999559	no	6.49513	6.7284	0.233262
CLJU_c12500	hypothetical protein	-	gi|300853232|ref|NC_014328.1|:1351513-1352392	Fruc	Auto	OK	71.0005	53.0288	-0.421053	0.447765	0.654323	0.999559	no	6.14976	5.7287	0.421053
CLJU_c12510	hypothetical protein	-	gi|300853232|ref|NC_014328.1|:1352407-1354701	Fruc	Auto	OK	95.3788	113.459	0.250434	-0.0449106	0.964179	0.999559	no	6.5756	6.82603	0.250434
CLJU_c12520	guanylate kinase	gpk	gi|300853232|ref|NC_014328.1|:1352407-1354701	Fruc	Auto	OK	139.295	122.361	-0.187002	0.0814628	0.935074	0.999559	no	7.122	6.935	0.187002
CLJU_c12530	DNA-directed RNA polymerase subunit omega	-	gi|300853232|ref|NC_014328.1|:1352407-1354701	Fruc	Auto	OK	135.68	160.508	0.242434	-0.0360206	0.971266	0.999559	no	7.08406	7.3265	0.242434
CLJU_c12540	phosphopantothenoylcysteine synthase/decarboxylase	coaBC	gi|300853232|ref|NC_014328.1|:1352407-1354701	Fruc	Auto	OK	196.154	207.335	0.0799747	-0.0662312	0.947194	0.999559	no	7.61584	7.69582	0.0799747
CLJU_c12550	primosomal protein N'	-	gi|300853232|ref|NC_014328.1|:1354793-1356995	Fruc	Auto	OK	6.79229	7.79338	0.198352	-0.191808	0.847893	0.999559	no	2.7639	2.96225	0.198352
CLJU_c12560	N-formylmethionyl-tRNA deformylase	def1	gi|300853232|ref|NC_014328.1|:1357100-1358491	Fruc	Auto	OK	46.6627	184.023	1.97954	-1.13831	0.254991	0.999559	no	5.5442	7.52374	1.97954
CLJU_c12570	methionyl-tRNA formyltransferase	fmt	gi|300853232|ref|NC_014328.1|:1357100-1358491	Fruc	Auto	OK	39.8738	141.549	1.82779	-1.56756	0.116984	0.860307	no	5.31737	7.14516	1.82779
CLJU_c12580	zinc-dependent metalloprotease	-	gi|300853232|ref|NC_014328.1|:1358511-1359192	Fruc	Auto	OK	37.4651	163.387	2.12467	-2.17557	0.0295873	0.443693	no	5.22748	7.35215	2.12467
CLJU_c12590	rRNA subunit cytosine-methyltransferase	sun	gi|300853232|ref|NC_014328.1|:1359280-1360612	Fruc	Auto	OK	37.8651	157.81	2.05924	-2.11675	0.0342812	0.476618	no	5.2428	7.30204	2.05924
CLJU_c12600	hypothetical protein	-	gi|300853232|ref|NC_014328.1|:1360621-1361659	Fruc	Auto	OK	15.5439	75.2272	2.2749	-2.27484	0.0229157	0.38434	no	3.95828	6.23318	2.2749
CLJU_c12610	protein phosphatase	-	gi|300853232|ref|NC_014328.1|:1361673-1364297	Fruc	Auto	OK	21.1643	95.0552	2.16713	-0.577758	0.563427	0.999559	no	4.40356	6.57069	2.16713
CLJU_c12620	serine/threonine protein kinase	-	gi|300853232|ref|NC_014328.1|:1361673-1364297	Fruc	Auto	OK	89.8757	299.896	1.73846	-1.5618	0.118334	0.860307	no	6.48986	8.22832	1.73846
CLJU_c12630	GTPase	-	gi|300853232|ref|NC_014328.1|:1364306-1365170	Fruc	Auto	OK	40.9264	141.978	1.79456	-1.87192	0.0612174	0.646672	no	5.35496	7.14952	1.79456
CLJU_c12640	ribulose-phosphate 3-epimerase	-	gi|300853232|ref|NC_014328.1|:1365210-1365861	Fruc	Auto	OK	21.997	67.114	1.60931	-1.57891	0.114356	0.860307	no	4.45923	6.06854	1.60931
CLJU_c12650	thiamine pyrophosphokinase	-	gi|300853232|ref|NC_014328.1|:1365862-1366498	Fruc	Auto	OK	61.5504	162.619	1.40165	-1.47332	0.140664	0.913976	no	5.9437	7.34535	1.40165
CLJU_c12660	hypothetical protein	-	gi|300853232|ref|NC_014328.1|:1366620-1366794	Fruc	Auto	OK	88.9516	210.325	1.24153	-0.944096	0.34512	0.999559	no	6.47495	7.71648	1.24153
CLJU_c12670	50S ribosomal protein L28	rpmB	gi|300853232|ref|NC_014328.1|:1366929-1367121	Fruc	Auto	OK	3953.47	2259.56	-0.807078	0.838945	0.4015	0.999559	no	11.9489	11.1418	0.807078
CLJU_c12680	alkaline shock protein	-	gi|300853232|ref|NC_014328.1|:1367323-1367674	Fruc	Auto	OK	81.1224	72.6754	-0.158634	0.149807	0.880917	0.999559	no	6.34203	6.1834	0.158634
CLJU_c12690	kinase	-	gi|300853232|ref|NC_014328.1|:1367691-1369356	Fruc	Auto	OK	38.1743	42.9152	0.168886	-0.17858	0.858268	0.999559	no	5.25453	5.42342	0.168886
CLJU_c12700	ATP-dependent DNA helicase	recG	gi|300853232|ref|NC_014328.1|:1369413-1371453	Fruc	Auto	OK	7.55809	3.71787	-1.02355	0.933419	0.350603	0.999559	no	2.91802	1.89448	1.02355
CLJU_c12710	hypothetical protein	-	gi|300853232|ref|NC_014328.1|:1371839-1372400	Fruc	Auto	OK	125.711	83.878	-0.583746	0.61935	0.535686	0.999559	no	6.97397	6.39022	0.583746
CLJU_c12720	phosphopantetheine adenylyltransferase	coaD	gi|300853232|ref|NC_014328.1|:1372405-1372900	Fruc	Auto	OK	90.7916	90.8251	0.000532238	-0.000559759	0.999553	0.999573	no	6.50449	6.50502	0.000532238
CLJU_c12730	hypothetical protein	-	gi|300853232|ref|NC_014328.1|:1372921-1374595	Fruc	Auto	OK	143.043	96.6777	-0.565196	0.498357	0.618232	0.999559	no	7.16031	6.59511	0.565196
CLJU_c12740	sporulation integral membrane protein YlbJ	ylbJ	gi|300853232|ref|NC_014328.1|:1372921-1374595	Fruc	Auto	OK	13.7228	15.3657	0.163136	-0.0876836	0.930128	0.999559	no	3.7785	3.94164	0.163136
CLJU_c12750	hypothetical protein	-	gi|300853232|ref|NC_014328.1|:1374675-1375905	Fruc	Auto	OK	139.816	109.768	-0.349079	0.354107	0.723259	0.999559	no	7.12739	6.77831	0.349079
CLJU_c12760	hypothetical protein	-	gi|300853232|ref|NC_014328.1|:1376239-1377317	Fruc	Auto	OK	218.718	178.529	-0.292908	0.00589505	0.995296	0.999559	no	7.77293	7.48001	0.292908
CLJU_c12770	phosphotransacetylase	pta	gi|300853232|ref|NC_014328.1|:1376239-1377317	Fruc	Auto	OK	1244.69	1160.6	-0.10091	0.0791543	0.93691	0.999559	no	10.2816	10.1807	0.10091
CLJU_c12780	acetate kinase	ackA	gi|300853232|ref|NC_014328.1|:1377361-1378558	Fruc	Auto	OK	1492.09	1488.76	-0.00322219	0.00278348	0.997779	0.999559	no	10.5431	10.5399	0.00322219
CLJU_c12790	hypothetical protein	-	gi|300853232|ref|NC_014328.1|:1378621-1379125	Fruc	Auto	OK	1124.75	940.223	-0.258526	0.246194	0.805532	0.999559	no	10.1354	9.87686	0.258526
CLJU_c12800	50S ribosomal protein L32	rpmF	gi|300853232|ref|NC_014328.1|:1379138-1379324	Fruc	Auto	OK	2484.96	1493.5	-0.734521	0.776971	0.437176	0.999559	no	11.279	10.5445	0.734521
CLJU_c12810	fatty acid/phospholipid synthesis protein PlsX	plsX	gi|300853232|ref|NC_014328.1|:1379436-1380450	Fruc	Auto	OK	40.4988	21.0703	-0.942669	0.966692	0.333698	0.999559	no	5.33981	4.39714	0.942669
CLJU_c12820	acyl carrier protein	-	gi|300853232|ref|NC_014328.1|:1380568-1380802	Fruc	Auto	OK	1579.85	1767.87	0.162227	-0.168192	0.866432	0.999559	no	10.6256	10.7878	0.162227
CLJU_c12830	dsRNA-specific ribonuclease	-	gi|300853232|ref|NC_014328.1|:1381076-1381784	Fruc	Auto	OK	21.4443	21.5855	0.00946413	-0.00879432	0.992983	0.999559	no	4.42252	4.43199	0.00946413
CLJU_c12840	hypothetical protein	-	gi|300853232|ref|NC_014328.1|:1381802-1382870	Fruc	Auto	OK	17.9231	20.3983	0.186628	-0.184396	0.853702	0.999559	no	4.16375	4.35038	0.186628
CLJU_c12850	chromosome segregation protein	smc	gi|300853232|ref|NC_014328.1|:1383005-1386569	Fruc	Auto	OK	19.1692	28.6038	0.577414	-0.60294	0.546549	0.999559	no	4.26072	4.83813	0.577414
CLJU_c12860	cell division protein	ftsY	gi|300853232|ref|NC_014328.1|:1386603-1387515	Fruc	Auto	OK	20.2911	23.1026	0.18721	-0.182949	0.854838	0.999559	no	4.34278	4.52998	0.18721
CLJU_c12870	hypothetical protein	-	gi|300853232|ref|NC_014328.1|:1387639-1387975	Fruc	Auto	OK	70.0497	59.1289	-0.244514	0.222384	0.824015	0.999559	no	6.13031	5.88579	0.244514
CLJU_c12880	signal recognition particle GTPase	-	gi|300853232|ref|NC_014328.1|:1387991-1389341	Fruc	Auto	OK	181.354	144.674	-0.325998	0.32317	0.746567	0.999559	no	7.50266	7.17666	0.325998
CLJU_c12890	30S ribosomal protein S16	rpsP	gi|300853232|ref|NC_014328.1|:1389400-1389658	Fruc	Auto	OK	1188.64	658.502	-0.852051	0.894155	0.371239	0.999559	no	10.2151	9.36304	0.852051
CLJU_c12900	hypothetical protein	-	gi|300853232|ref|NC_014328.1|:1389676-1389904	Fruc	Auto	OK	1747.83	1337.94	-0.385554	0.402971	0.68697	0.999559	no	10.7713	10.3858	0.385554
CLJU_c12910	16S rRNA processing protein	rimM	gi|300853232|ref|NC_014328.1|:1390028-1390517	Fruc	Auto	OK	24.5464	12.5095	-0.972488	0.814481	0.41537	0.999559	no	4.61744	3.64495	0.972488
CLJU_c12920	tRNA (guanine-N1)-methyltransferase	-	gi|300853232|ref|NC_014328.1|:1390546-1391236	Fruc	Auto	OK	33.204	16.0155	-1.05189	0.982373	0.325916	0.999559	no	5.05329	4.0014	1.05189
CLJU_c12930	50S ribosomal protein L19	rplS	gi|300853232|ref|NC_014328.1|:1391368-1391716	Fruc	Auto	OK	1576.21	553.644	-1.50943	1.51433	0.129942	0.8937	no	10.6222	9.11281	1.50943
CLJU_c12940	signal peptidase I	-	gi|300853232|ref|NC_014328.1|:1391771-1392296	Fruc	Auto	OK	41.0936	11.9814	-1.77811	1.55493	0.119963	0.865544	no	5.36084	3.58272	1.77811
CLJU_c12950	GTP-binding protein	-	gi|300853232|ref|NC_014328.1|:1392311-1393166	Fruc	Auto	OK	32.7014	18.2475	-0.841655	0.824864	0.409449	0.999559	no	5.03128	4.18963	0.841655
CLJU_c12960	ribonuclease HII	-	gi|300853232|ref|NC_014328.1|:1393196-1394054	Fruc	Auto	OK	31.2855	14.8625	-1.07382	1.03434	0.300976	0.999559	no	4.96742	3.8936	1.07382
CLJU_c12970	hypothetical protein	-	gi|300853232|ref|NC_014328.1|:1394060-1394429	Fruc	Auto	OK	3.46393	7.00103	1.01516	-0.666921	0.504823	0.999559	no	1.79241	2.80757	1.01516
CLJU_c12980	ATPase	-	gi|300853232|ref|NC_014328.1|:1394768-1396286	Fruc	Auto	NOTEST	0.802643	0.518202	-0.631245	0.413188	0.679469	1	no	-0.31717	-0.948414	0.631245
CLJU_c12990	Smf protein	-	gi|300853232|ref|NC_014328.1|:1396456-1397557	Fruc	Auto	OK	7.58851	8.31659	0.132175	-0.115848	0.907773	0.999559	no	2.92382	3.05599	0.132175
CLJU_c13000	DNA topoisomerase I	topA1	gi|300853232|ref|NC_014328.1|:1397669-1399778	Fruc	Auto	OK	37.1594	30.7509	-0.273099	0.287959	0.773378	0.999559	no	5.21566	4.94256	0.273099
CLJU_c13010	transcriptional repressor CodY	codY	gi|300853232|ref|NC_014328.1|:1400094-1400871	Fruc	Auto	OK	47.8287	45.8306	-0.0615642	0.0646907	0.94842	0.999559	no	5.5798	5.51824	0.0615642
CLJU_c13020	30S ribosomal protein S2	-	gi|300853232|ref|NC_014328.1|:1401215-1401923	Fruc	Auto	OK	377.012	335.241	-0.169411	0.168186	0.866437	0.999559	no	8.55847	8.38905	0.169411
CLJU_c13030	elongation factor Ts	tsf	gi|300853232|ref|NC_014328.1|:1402173-1403094	Fruc	Auto	OK	474.798	424.476	-0.161631	0.153771	0.87779	0.999559	no	8.89117	8.72954	0.161631
CLJU_c13040	uridylate kinase	pyrH	gi|300853232|ref|NC_014328.1|:1403190-1403904	Fruc	Auto	OK	90.057	132.501	0.557091	-0.589359	0.555621	0.999559	no	6.49277	7.04986	0.557091
CLJU_c13050	ribosome recycling factor	frr	gi|300853232|ref|NC_014328.1|:1403924-1404482	Fruc	Auto	OK	328.094	315.339	-0.0572071	0.0583348	0.953482	0.999559	no	8.35797	8.30076	0.0572071
CLJU_c13060	undecaprenyl pyrophosphate synthetase	uppS1	gi|300853232|ref|NC_014328.1|:1404642-1405410	Fruc	Auto	OK	84.3019	68.2695	-0.304325	0.323782	0.746103	0.999559	no	6.39749	6.09317	0.304325
CLJU_c13070	nucleotidyltransferase	-	gi|300853232|ref|NC_014328.1|:1405483-1406281	Fruc	Auto	OK	33.1203	26.3178	-0.331674	0.330885	0.740731	0.999559	no	5.04964	4.71797	0.331674
CLJU_c13080	1-deoxy-D-xylulose 5-phosphate reductoisomerase	dxr	gi|300853232|ref|NC_014328.1|:1406680-1407838	Fruc	Auto	OK	50.2322	48.5188	-0.0500689	0.0532465	0.957535	0.999559	no	5.65054	5.60047	0.0500689
CLJU_c13090	membrane-associated metalloprotease	-	gi|300853232|ref|NC_014328.1|:1407857-1408868	Fruc	Auto	OK	34.95	42.9663	0.297913	-0.315429	0.752436	0.999559	no	5.12722	5.42513	0.297913
CLJU_c13100	4-hydroxy-3-methylbut-2-en-1-yl diphosphate synthase	ispG	gi|300853232|ref|NC_014328.1|:1408909-1409959	Fruc	Auto	OK	20.7678	18.4235	-0.172808	0.170791	0.864388	0.999559	no	4.37628	4.20348	0.172808
CLJU_c13110	hypothetical protein	-	gi|300853232|ref|NC_014328.1|:1410223-1410688	Fruc	Auto	OK	18.6477	19.6607	0.0763137	-0.0641013	0.94889	0.999559	no	4.22093	4.29724	0.0763137
CLJU_c13120	transcription elongation protein	nusA	gi|300853232|ref|NC_014328.1|:1410705-1411770	Fruc	Auto	OK	8.74904	9.60443	0.134576	-0.119609	0.904793	0.999559	no	3.12912	3.2637	0.134576
CLJU_c13130	hypothetical protein	-	gi|300853232|ref|NC_014328.1|:1411787-1412364	Fruc	Auto	OK	10.7154	8.39634	-0.351852	0.147555	0.882694	0.999559	no	3.42161	3.06976	0.351852
CLJU_c13140	ribosomal protein	-	gi|300853232|ref|NC_014328.1|:1411787-1412364	Fruc	Auto	OK	14.2468	14.1115	-0.0137591	0.00875587	0.993014	0.999559	no	3.83257	3.8188	0.0137591
CLJU_c13150	translation initiation factor IF-2	infB	gi|300853232|ref|NC_014328.1|:1412381-1414484	Fruc	Auto	OK	21.3162	22.5064	0.0783827	-0.0834772	0.933472	0.999559	no	4.41388	4.49226	0.0783827
CLJU_c13160	ribosome-binding factor A	-	gi|300853232|ref|NC_014328.1|:1414502-1416695	Fruc	Auto	OK	70.4099	51.4302	-0.453162	0.207206	0.835849	0.999559	no	6.13771	5.68454	0.453162
CLJU_c13170	phosphoesterase	-	gi|300853232|ref|NC_014328.1|:1414502-1416695	Fruc	Auto	OK	39.1904	38.2745	-0.03412	0.0261748	0.979118	0.999559	no	5.29243	5.25831	0.03412
CLJU_c13180	tRNA pseudouridine synthase B	truB	gi|300853232|ref|NC_014328.1|:1414502-1416695	Fruc	Auto	OK	21.316	25.104	0.23598	-0.132582	0.894524	0.999559	no	4.41386	4.64985	0.23598
CLJU_c13190	bifunctional enzyme FAD synthetase /riboflavin kinase	ribF	gi|300853232|ref|NC_014328.1|:1416697-1417636	Fruc	Auto	OK	39.1318	43.798	0.162524	-0.172007	0.863432	0.999559	no	5.29027	5.45279	0.162524
CLJU_c13200	30S ribosomal protein S15	rpsO	gi|300853232|ref|NC_014328.1|:1417751-1418015	Fruc	Auto	OK	1168.09	818.583	-0.512945	0.535491	0.59231	0.999559	no	10.1899	9.67698	0.512945
CLJU_c13210	polyribonucleotide nucleotidyltransferase	pnp	gi|300853232|ref|NC_014328.1|:1418077-1420231	Fruc	Auto	OK	210.254	116.26	-0.854787	0.817123	0.413858	0.999559	no	7.71599	6.86121	0.854787
CLJU_c13220	zinc-dependent protease	-	gi|300853232|ref|NC_014328.1|:1420338-1421637	Fruc	Auto	OK	25.3501	15.2708	-0.731213	0.745348	0.456061	0.999559	no	4.66392	3.9327	0.731213
CLJU_c13230	hypothetical protein	-	gi|300853232|ref|NC_014328.1|:1421723-1421996	Fruc	Auto	OK	28.8861	21.1394	-0.450443	0.336032	0.736847	0.999559	no	4.8523	4.40186	0.450443
CLJU_c13240	protease	-	gi|300853232|ref|NC_014328.1|:1422102-1422768	Fruc	Auto	OK	23.9772	16.8272	-0.510867	0.46476	0.642103	0.999559	no	4.58359	4.07272	0.510867
CLJU_c13250	DNA translocase	ftsK	gi|300853232|ref|NC_014328.1|:1422951-1425210	Fruc	Auto	OK	51.2977	46.2682	-0.148873	0.153478	0.878021	0.999559	no	5.68082	5.53195	0.148873
CLJU_c13260	MiaB-like tRNA modifying enzyme	-	gi|300853232|ref|NC_014328.1|:1425269-1426592	Fruc	Auto	OK	83.8484	63.1889	-0.408111	0.425544	0.67044	0.999559	no	6.38971	5.9816	0.408111
CLJU_c13270	CDP-diacylglycerol--glycerol-3-phosphate 3-phosphatidyltransferase	pgsA	gi|300853232|ref|NC_014328.1|:1426593-1427181	Fruc	Auto	OK	114.935	95.519	-0.266962	0.28413	0.776311	0.999559	no	6.84467	6.57772	0.266962
CLJU_c13280	recombinase RecA	recA	gi|300853232|ref|NC_014328.1|:1427326-1428415	Fruc	Auto	OK	738.743	512.723	-0.526892	0.482568	0.629402	0.999559	no	9.52893	9.00204	0.526892
CLJU_c13290	hypothetical protein	-	gi|300853232|ref|NC_014328.1|:1428650-1430195	Fruc	Auto	OK	2551.74	1531.29	-0.736736	0.61947	0.535607	0.999559	no	11.3173	10.5805	0.736736
CLJU_c13300	stage V sporulation protein S	-	gi|300853232|ref|NC_014328.1|:1430345-1430594	Fruc	Auto	OK	2229.78	1750.69	-0.34898	0.35337	0.723811	0.999559	no	11.1227	10.7737	0.34898
CLJU_c13310	4-hydroxybenzoate polyprenyltransferase	ubiA	gi|300853232|ref|NC_014328.1|:1430751-1431612	Fruc	Auto	OK	50.7521	39.6609	-0.355751	0.375332	0.707414	0.999559	no	5.6654	5.30965	0.355751
CLJU_c13320	hypothetical protein	-	gi|300853232|ref|NC_014328.1|:1431630-1433285	Fruc	Auto	OK	52.671	50.8888	-0.0496583	0.0501596	0.959995	0.999559	no	5.71894	5.66928	0.0496583
CLJU_c13330	hypothetical protein	-	gi|300853232|ref|NC_014328.1|:1431630-1433285	Fruc	Auto	OK	34.5474	28.358	-0.284822	0.0869662	0.930698	0.999559	no	5.11051	4.82568	0.284822
CLJU_c13340	aspartate aminotransferase	aspC1	gi|300853232|ref|NC_014328.1|:1433356-1434550	Fruc	Auto	OK	497.145	524.535	0.0773723	-0.0712156	0.943226	0.999559	no	8.95752	9.0349	0.0773723
CLJU_c13350	phosphocarrier protein	ptsH	gi|300853232|ref|NC_014328.1|:1434674-1434935	Fruc	Auto	OK	1694.33	1497.83	-0.177845	0.180874	0.856467	0.999559	no	10.7265	10.5487	0.177845
CLJU_c13360	hypothetical protein	-	gi|300853232|ref|NC_014328.1|:1434977-1435193	Fruc	Auto	NOTEST	0	0	0	0	1	1	no	N/A	N/A	0
CLJU_c13370	adenylosuccinate lyase	purB	gi|300853232|ref|NC_014328.1|:1435440-1436871	Fruc	Auto	OK	409.992	214.742	-0.932988	0.879992	0.378864	0.999559	no	8.67945	7.74646	0.932988
CLJU_c13380	hypothetical protein	-	gi|300853232|ref|NC_014328.1|:1437006-1437939	Fruc	Auto	OK	8.28918	5.00894	-0.726725	0.601557	0.547469	0.999559	no	3.05123	2.32451	0.726725
CLJU_c13390	glutamyl-tRNA synthetase	gluS	gi|300853232|ref|NC_014328.1|:1437950-1439393	Fruc	Auto	OK	89.8065	129.96	0.533174	-0.539352	0.589644	0.999559	no	6.48875	7.02192	0.533174
CLJU_c13400	glyceraldehyde-3-phosphate dehydrogenase	-	gi|300853232|ref|NC_014328.1|:1439753-1440809	Fruc	Auto	OK	1183.48	1776.57	0.586052	-0.511209	0.609204	0.999559	no	10.2088	10.7949	0.586052
CLJU_c13410	D-alanyl-D-alanine carboxypeptidase	dacA2	gi|300853232|ref|NC_014328.1|:1440924-1442166	Fruc	Auto	OK	64.2582	37.5671	-0.774412	0.820063	0.41218	0.999559	no	6.00581	5.2314	0.774412
CLJU_c13420	hydrolase	-	gi|300853232|ref|NC_014328.1|:1442361-1442970	Fruc	Auto	OK	19.637	17.1511	-0.19527	0.172605	0.862962	0.999559	no	4.2955	4.10023	0.19527
CLJU_c13430	nicotinate phosphoribosyltransferase	-	gi|300853232|ref|NC_014328.1|:1443090-1444572	Fruc	Auto	OK	179.745	209.339	0.219888	-0.213663	0.83081	0.999559	no	7.48981	7.7097	0.219888
CLJU_c13440	thiamine-phosphate pyrophosphorylase	thiE1	gi|300853232|ref|NC_014328.1|:1444738-1445341	Fruc	Auto	OK	10.2143	5.3544	-0.931793	0.725993	0.467843	0.999559	no	3.35252	2.42072	0.931793
CLJU_c13450	signal receiver domain-containing protein	-	gi|300853232|ref|NC_014328.1|:1445797-1446175	Fruc	Auto	OK	33.5948	23.6919	-0.503843	0.42353	0.671909	0.999559	no	5.07017	4.56632	0.503843
CLJU_c13460	methyl-accepting chemotaxis protein	-	gi|300853232|ref|NC_014328.1|:1446299-1448300	Fruc	Auto	OK	40.3105	61.8322	0.617204	-0.639846	0.522273	0.999559	no	5.33308	5.95029	0.617204
CLJU_c13470	transcriptional regulator	-	gi|300853232|ref|NC_014328.1|:1448570-1448942	Fruc	Auto	OK	38.0684	55.8436	0.5528	-0.494643	0.620852	0.999559	no	5.25052	5.80332	0.5528
CLJU_c13480	regulatory protein	-	gi|300853232|ref|NC_014328.1|:1448948-1450436	Fruc	Auto	OK	19.2959	24.0711	0.31901	-0.335152	0.737511	0.999559	no	4.27022	4.58923	0.31901
CLJU_c13490	subtilin related serine protease	-	gi|300853232|ref|NC_014328.1|:1450726-1451872	Fruc	Auto	OK	2.11447	0.576298	-1.87541	1.24896	0.211681	0.999559	no	1.0803	-0.795113	1.87541
CLJU_c13500	hypothetical protein	-	gi|300853232|ref|NC_014328.1|:1451926-1452052	Fruc	Auto	NOTEST	0	0	0	0	1	1	no	N/A	N/A	0
CLJU_c13510	hypothetical protein	-	gi|300853232|ref|NC_014328.1|:1452082-1452358	Fruc	Auto	NOTEST	1.1221	0	-1.79769e+308	-1.79769e+308	0.183921	1	no			N/A
CLJU_c13520	hypothetical protein	-	gi|300853232|ref|NC_014328.1|:1452779-1454756	Fruc	Auto	OK	21.4402	0	-1.79769e+308	-1.79769e+308	0.0149099	0.327731	no			N/A
CLJU_c13530	sugar:sodium symporter	-	gi|300853232|ref|NC_014328.1|:1454778-1456170	Fruc	Auto	OK	15.8653	0	-1.79769e+308	-1.79769e+308	0.0198798	0.367624	no			N/A
CLJU_c13540	AraC family transcriptional regulator	-	gi|300853232|ref|NC_014328.1|:1456303-1457290	Fruc	Auto	OK	5.19914	0	-1.79769e+308	-1.79769e+308	0.0485336	0.564111	no			N/A
CLJU_c13550	hypothetical protein	-	gi|300853232|ref|NC_014328.1|:1457410-1457638	Fruc	Auto	OK	1.97718	2.89597	0.5506	-0.249778	0.802759	0.999559	no	0.983444	1.53405	0.5506
CLJU_c13560	subtilin related serine protease	-	gi|300853232|ref|NC_014328.1|:1457810-1458962	Fruc	Auto	OK	1.99077	0	-1.79769e+308	-1.79769e+308	0.0670271	0.68901	no			N/A
CLJU_c13570	RNA polymerase sigma factor	-	gi|300853232|ref|NC_014328.1|:1459114-1461135	Fruc	Auto	OK	1.40767	0	-1.79769e+308	-1.79769e+308	0.269991	0.999559	no			N/A
CLJU_c13580	hypothetical protein	-	gi|300853232|ref|NC_014328.1|:1459114-1461135	Fruc	Auto	OK	2.51537	0	-1.79769e+308	-1.79769e+308	0.0650682	0.674311	no			N/A
CLJU_c13590	hypothetical protein	-	gi|300853232|ref|NC_014328.1|:1461228-1461354	Fruc	Auto	NOTEST	0	0	0	0	1	1	no	N/A	N/A	0
CLJU_c13600	IclR family transcriptional regulator	-	gi|300853232|ref|NC_014328.1|:1461552-1462344	Fruc	Auto	OK	16.1953	0	-1.79769e+308	-1.79769e+308	0.0311648	0.451417	no			N/A
CLJU_c13610	KDPG and KHG aldolase	-	gi|300853232|ref|NC_014328.1|:1462421-1463066	Fruc	Auto	OK	16.7123	0	-1.79769e+308	-1.79769e+308	0.0356743	0.486392	no			N/A
CLJU_c13620	MFS transporter	-	gi|300853232|ref|NC_014328.1|:1463225-1465099	Fruc	Auto	OK	14.1154	0	-1.79769e+308	-1.79769e+308	0.0338219	0.473755	no			N/A
CLJU_c13630	shikimate kinase	-	gi|300853232|ref|NC_014328.1|:1463225-1465099	Fruc	Auto	OK	11.4629	0	-1.79769e+308	-1.79769e+308	0.164378	0.976835	no			N/A
CLJU_c13640	peptide deformylase	def2	gi|300853232|ref|NC_014328.1|:1465324-1465777	Fruc	Auto	OK	31.0061	0	-1.79769e+308	-1.79769e+308	0.0341587	0.476618	no			N/A
CLJU_c13650	hypothetical protein	-	gi|300853232|ref|NC_014328.1|:1465957-1466131	Fruc	Auto	NOTEST	0	0	0	0	1	1	no	N/A	N/A	0
CLJU_c13660	hypothetical protein	-	gi|300853232|ref|NC_014328.1|:1466366-1467767	Fruc	Auto	OK	47.948	0	-1.79769e+308	-1.79769e+308	0.0154222	0.327731	no			N/A
CLJU_c13670	pyruvate formate-lyase activating enzyme	-	gi|300853232|ref|NC_014328.1|:1467796-1468783	Fruc	Auto	OK	47.9921	0	-1.79769e+308	-1.79769e+308	0.0149078	0.327731	no			N/A
CLJU_c13680	transcriptional regulator	-	gi|300853232|ref|NC_014328.1|:1468824-1469397	Fruc	Auto	OK	71.5073	0	-1.79769e+308	-1.79769e+308	0.0159485	0.331451	no			N/A
CLJU_c13690	branched amino acid transport protein	-	gi|300853232|ref|NC_014328.1|:1469522-1470224	Fruc	Auto	OK	15.9078	0	-1.79769e+308	-1.79769e+308	0.0344003	0.476618	no			N/A
CLJU_c13700	hypothetical protein	-	gi|300853232|ref|NC_014328.1|:1470228-1470543	Fruc	Auto	OK	6.47097	0	-1.79769e+308	-1.79769e+308	0.090454	0.784107	no			N/A
CLJU_c13710	transcriptional regulator	-	gi|300853232|ref|NC_014328.1|:1470665-1471763	Fruc	Auto	OK	31.6249	0	-1.79769e+308	-1.79769e+308	0.0157287	0.328671	no			N/A
CLJU_c13720	hypothetical protein	-	gi|300853232|ref|NC_014328.1|:1471940-1472198	Fruc	Auto	NOTEST	0	0	0	0	1	1	no	N/A	N/A	0
CLJU_c13730	hypothetical protein	-	gi|300853232|ref|NC_014328.1|:1472348-1472693	Fruc	Auto	OK	64.8906	0	-1.79769e+308	-1.79769e+308	0.0300669	0.445643	no			N/A
CLJU_c13740	transcriptional regulator	-	gi|300853232|ref|NC_014328.1|:1472780-1473119	Fruc	Auto	OK	34.3624	0	-1.79769e+308	-1.79769e+308	0.0430734	0.529623	no			N/A
CLJU_c13750	hypothetical protein	-	gi|300853232|ref|NC_014328.1|:1473123-1474290	Fruc	Auto	OK	30.713	0	-1.79769e+308	-1.79769e+308	0.0155124	0.327731	no			N/A
CLJU_c13760	methyl-accepting chemotaxis protein	-	gi|300853232|ref|NC_014328.1|:1474834-1476868	Fruc	Auto	OK	33.8612	0	-1.79769e+308	-1.79769e+308	0.0156096	0.327972	no			N/A
CLJU_c13770	sensory transduction histidine kinase	-	gi|300853232|ref|NC_014328.1|:1476916-1478329	Fruc	Auto	OK	18.4693	0	-1.79769e+308	-1.79769e+308	0.0177205	0.347504	no			N/A
CLJU_c13780	transcriptional regulator	-	gi|300853232|ref|NC_014328.1|:1478380-1479097	Fruc	Auto	OK	26.7045	0	-1.79769e+308	-1.79769e+308	0.0247407	0.395851	no			N/A
CLJU_c13790	ABC transporter ATPase	-	gi|300853232|ref|NC_014328.1|:1479259-1480929	Fruc	Auto	NOTEST	0.588148	0	-1.79769e+308	-1.79769e+308	0.182993	1	no			N/A
CLJU_c13800	permease	-	gi|300853232|ref|NC_014328.1|:1479259-1480929	Fruc	Auto	NOTEST	0.92583	0	-1.79769e+308	-1.79769e+308	0.16322	1	no			N/A
CLJU_c13810	ABC transporter permease	-	gi|300853232|ref|NC_014328.1|:1480940-1481672	Fruc	Auto	OK	2.14824	0	-1.79769e+308	-1.79769e+308	0.0804071	0.759202	no			N/A
CLJU_c13820	two-component response regulator	-	gi|300853232|ref|NC_014328.1|:1481914-1482655	Fruc	Auto	OK	11.3363	0	-1.79769e+308	-1.79769e+308	0.0396179	0.512567	no			N/A
CLJU_c13830	methyl-accepting chemotaxis protein	-	gi|300853232|ref|NC_014328.1|:1482870-1484859	Fruc	Auto	OK	182.721	0.0764684	-11.2225	6.65322	2.86753e-11	3.11993e-08	yes	7.5135	-3.70899	11.2225
CLJU_c13840	hypothetical protein	-	gi|300853232|ref|NC_014328.1|:1484923-1485658	Fruc	Auto	OK	200.836	0	-1.79769e+308	-1.79769e+308	0.0182849	0.351365	no			N/A
CLJU_c13850	hypothetical protein	-	gi|300853232|ref|NC_014328.1|:1485700-1486096	Fruc	Auto	OK	4295	1.35008	-11.6354	7.58744	3.26406e-14	1.24817e-10	yes	12.0684	0.433045	11.6354
CLJU_c13860	methyl-accepting transducer	-	gi|300853232|ref|NC_014328.1|:1486373-1487765	Fruc	Auto	OK	41.2144	0	-1.79769e+308	-1.79769e+308	0.0150739	0.327731	no			N/A
CLJU_c13870	sodium:solute symporter	-	gi|300853232|ref|NC_014328.1|:1487865-1489275	Fruc	Auto	OK	14.4972	0	-1.79769e+308	-1.79769e+308	0.0210087	0.375338	no			N/A
CLJU_c13880	electron transfer flavoprotein subunit beta	etfB1	gi|300853232|ref|NC_014328.1|:1489619-1490417	Fruc	Auto	OK	5.57815	0	-1.79769e+308	-1.79769e+308	0.053084	0.593548	no			N/A
CLJU_c13890	electron transfer flavoprotein subunit alpha	etfA1	gi|300853232|ref|NC_014328.1|:1490429-1491407	Fruc	Auto	OK	6.60626	0	-1.79769e+308	-1.79769e+308	0.0435056	0.531519	no			N/A
CLJU_c13900	FAD/FMN-containing dehydrogenase	-	gi|300853232|ref|NC_014328.1|:1491420-1492806	Fruc	Auto	OK	9.70922	0	-1.79769e+308	-1.79769e+308	0.028262	0.431526	no			N/A
CLJU_c13910	transcriptional regulator	-	gi|300853232|ref|NC_014328.1|:1492979-1493681	Fruc	Auto	OK	29.1299	0.269625	-6.7554	4.02123	5.7896e-05	0.00357087	yes	4.86443	-1.89097	6.7554
CLJU_c13920	hypothetical protein	-	gi|300853232|ref|NC_014328.1|:1493858-1494428	Fruc	Auto	NOTEST	0.831489	0	-1.79769e+308	-1.79769e+308	0.128446	1	no			N/A
CLJU_c13930	hypothetical protein	-	gi|300853232|ref|NC_014328.1|:1494450-1495017	Fruc	Auto	NOTEST	0.837995	0	-1.79769e+308	-1.79769e+308	0.128446	1	no			N/A
CLJU_c13940	oligopeptide transporter	-	gi|300853232|ref|NC_014328.1|:1495292-1497555	Fruc	Auto	OK	156.403	0	-1.79769e+308	-1.79769e+308	0.0492323	0.567061	no			N/A
CLJU_c13950	hypothetical protein	-	gi|300853232|ref|NC_014328.1|:1495292-1497555	Fruc	Auto	OK	307.882	0	-1.79769e+308	-1.79769e+308	0.218811	0.999559	no			N/A
CLJU_c13960	ferrous iron transport protein A	-	gi|300853232|ref|NC_014328.1|:1497756-1497993	Fruc	Auto	OK	17.4606	0	-1.79769e+308	-1.79769e+308	0.0833035	0.76945	no			N/A
CLJU_c13970	FeoA-like protein	-	gi|300853232|ref|NC_014328.1|:1498017-1498251	Fruc	Auto	OK	10.908	0	-1.79769e+308	-1.79769e+308	0.1005	0.821732	no			N/A
CLJU_c13980	ferrous iron transport protein	feoB1	gi|300853232|ref|NC_014328.1|:1498272-1500318	Fruc	Auto	OK	39.6816	0	-1.79769e+308	-1.79769e+308	0.016128	0.333369	no			N/A
CLJU_c13990	hypothetical protein	-	gi|300853232|ref|NC_014328.1|:1500381-1500660	Fruc	Auto	OK	92.6888	0	-1.79769e+308	-1.79769e+308	0.0325776	0.461396	no			N/A
CLJU_c14000	flavodoxin, short chain	-	gi|300853232|ref|NC_014328.1|:1500723-1501152	Fruc	Auto	OK	96.8773	0	-1.79769e+308	-1.79769e+308	0.0172352	0.34149	no			N/A
CLJU_c14010	hypothetical protein	-	gi|300853232|ref|NC_014328.1|:1501446-1501788	Fruc	Auto	OK	211.11	0	-1.79769e+308	-1.79769e+308	0.0151384	0.327731	no			N/A
CLJU_c14020	major facility transporter	-	gi|300853232|ref|NC_014328.1|:1501886-1502132	Fruc	Auto	OK	1.55624	0	-1.79769e+308	-1.79769e+308	0.183921	0.989191	no			N/A
CLJU_c14030	major facility transporter	-	gi|300853232|ref|NC_014328.1|:1502276-1502712	Fruc	Auto	NOTEST	0	0	0	0	1	1	no	N/A	N/A	0
CLJU_c14040	hypothetical protein	-	gi|300853232|ref|NC_014328.1|:1502276-1502712	Fruc	Auto	NOTEST	0	0	0	0	1	1	no	N/A	N/A	0
CLJU_c14050	hypothetical protein	-	gi|300853232|ref|NC_014328.1|:1502961-1503414	Fruc	Auto	OK	8.74532	0	-1.79769e+308	-1.79769e+308	0.0620771	0.652151	no			N/A
CLJU_c14060	transcriptional regulator	-	gi|300853232|ref|NC_014328.1|:1503422-1503632	Fruc	Auto	OK	13.0704	0	-1.79769e+308	-1.79769e+308	0.107343	0.84115	no			N/A
CLJU_c14070	hypothetical protein	-	gi|300853232|ref|NC_014328.1|:1503699-1505498	Fruc	Auto	OK	11.5077	0	-1.79769e+308	-1.79769e+308	0.0400778	0.512567	no			N/A
CLJU_c14080	hypothetical protein	-	gi|300853232|ref|NC_014328.1|:1503699-1505498	Fruc	Auto	OK	16.4251	0	-1.79769e+308	-1.79769e+308	0.146923	0.925159	no			N/A
CLJU_c14090	glycosyl transferase family protein	-	gi|300853232|ref|NC_014328.1|:1505657-1506875	Fruc	Auto	OK	21.3296	0	-1.79769e+308	-1.79769e+308	0.0180462	0.348529	no			N/A
CLJU_c14100	transcriptional regulator	-	gi|300853232|ref|NC_014328.1|:1506891-1507503	Fruc	Auto	OK	9.99973	0	-1.79769e+308	-1.79769e+308	0.0479634	0.56203	no			N/A
CLJU_c14110	methyl-accepting chemotaxis protein	-	gi|300853232|ref|NC_014328.1|:1507808-1509593	Fruc	Auto	OK	10.5005	0	-1.79769e+308	-1.79769e+308	0.0218979	0.379127	no			N/A
CLJU_c14120	transcriptional regulator	-	gi|300853232|ref|NC_014328.1|:1509830-1510991	Fruc	Auto	OK	11.6155	0	-1.79769e+308	-1.79769e+308	0.0287386	0.434374	no			N/A
CLJU_c14130	transcriptional regulator	-	gi|300853232|ref|NC_014328.1|:1511342-1511834	Fruc	Auto	OK	46.8791	0	-1.79769e+308	-1.79769e+308	0.0244768	0.394933	no			N/A
CLJU_c14140	permease	-	gi|300853232|ref|NC_014328.1|:1511998-1513234	Fruc	Auto	NOTEST	0.915938	0	-1.79769e+308	-1.79769e+308	0.086608	1	no			N/A
CLJU_c14150	cAMP-binding protein	-	gi|300853232|ref|NC_014328.1|:1513366-1513966	Fruc	Auto	OK	15.689	0	-1.79769e+308	-1.79769e+308	0.0389415	0.512567	no			N/A
CLJU_c14160	short chain dehydrogenase	-	gi|300853232|ref|NC_014328.1|:1514030-1514831	Fruc	Auto	OK	28.6226	0	-1.79769e+308	-1.79769e+308	0.021103	0.375338	no			N/A
CLJU_c14170	two-component response regulator	-	gi|300853232|ref|NC_014328.1|:1514963-1515635	Fruc	Auto	OK	96.0465	0	-1.79769e+308	-1.79769e+308	0.014982	0.327731	no			N/A
CLJU_c14180	two component sensor histidine kinase	-	gi|300853232|ref|NC_014328.1|:1515636-1516650	Fruc	Auto	OK	57.0078	0.167224	-8.41323	5.08773	3.62375e-07	6.59868e-05	yes	5.83309	-2.58015	8.41323
CLJU_c14190	Na+-driven multidrug efflux pump	-	gi|300853232|ref|NC_014328.1|:1516808-1518188	Fruc	Auto	OK	117.722	23.0212	-2.35435	2.42212	0.0154304	0.327731	no	6.87924	4.52489	2.35435
CLJU_c14200	hypothetical protein	-	gi|300853232|ref|NC_014328.1|:1518228-1518573	Fruc	Auto	OK	299.291	35.0463	-3.09422	2.8867	0.00389308	0.112781	no	8.22541	5.13119	3.09422
CLJU_c14210	regulatory protein	-	gi|300853232|ref|NC_014328.1|:1518598-1519030	Fruc	Auto	OK	125.023	191.002	0.61139	-0.648937	0.516379	0.999559	no	6.96605	7.57744	0.61139
CLJU_c14220	hypothetical protein	-	gi|300853232|ref|NC_014328.1|:1519166-1519679	Fruc	Auto	OK	15.9308	4.28621	-1.89404	1.44229	0.14922	0.930859	no	3.99375	2.0997	1.89404
CLJU_c14230	metallophosphoesterase	-	gi|300853232|ref|NC_014328.1|:1519764-1520730	Fruc	Auto	OK	28.473	10.8337	-1.39407	1.33008	0.18349	0.989191	no	4.83152	3.43745	1.39407
CLJU_c14240	ABC transporter ATPase	-	gi|300853232|ref|NC_014328.1|:1520868-1523572	Fruc	Auto	OK	3.6653	2.86445	-0.355672	0.142023	0.887062	0.999559	no	1.87393	1.51826	0.355672
CLJU_c14250	ABC transporter permease	-	gi|300853232|ref|NC_014328.1|:1520868-1523572	Fruc	Auto	OK	4.25891	4.62755	0.119763	-0.0946461	0.924596	0.999559	no	2.09048	2.21025	0.119763
CLJU_c14260	transporter	-	gi|300853232|ref|NC_014328.1|:1523632-1524835	Fruc	Auto	OK	9.77107	13.7307	0.490817	-0.459464	0.645901	0.999559	no	3.28852	3.77933	0.490817
CLJU_c14270	transporter	-	gi|300853232|ref|NC_014328.1|:1524946-1526155	Fruc	Auto	OK	9.7139	4.73008	-1.03819	0.901886	0.367118	0.999559	no	3.28005	2.24186	1.03819
CLJU_c14280	aromatic animotransferase	-	gi|300853232|ref|NC_014328.1|:1526692-1527907	Fruc	Auto	OK	1.86917	3.0901	0.725253	-0.549493	0.582667	0.999559	no	0.902398	1.62765	0.725253
CLJU_c14290	permease	-	gi|300853232|ref|NC_014328.1|:1528019-1530961	Fruc	Auto	OK	5.25029	4.82137	-0.122956	0.103051	0.917923	0.999559	no	2.3924	2.26944	0.122956
CLJU_c14300	ABC transporter ATPase	-	gi|300853232|ref|NC_014328.1|:1528019-1530961	Fruc	Auto	OK	6.23393	5.69567	-0.130277	0.0592295	0.952769	0.999559	no	2.64014	2.50987	0.130277
CLJU_c14310	helicase	-	gi|300853232|ref|NC_014328.1|:1531031-1533266	Fruc	Auto	OK	6.26534	7.1294	0.186388	-0.17834	0.858456	0.999559	no	2.64739	2.83378	0.186388
CLJU_c14320	7,8-dihydro-8-oxoguanine-triphosphatase	-	gi|300853232|ref|NC_014328.1|:1533826-1534225	Fruc	Auto	OK	42.7548	20.6224	-1.05188	0.90127	0.367445	0.999559	no	5.41801	4.36614	1.05188
CLJU_c14330	transcriptional regulator	-	gi|300853232|ref|NC_014328.1|:1534617-1537949	Fruc	Auto	OK	2.44213	2.321	-0.0733926	0.0215137	0.982836	0.999559	no	1.28814	1.21475	0.0733926
CLJU_c14340	phosphoenolpyruvate synthase	-	gi|300853232|ref|NC_014328.1|:1534617-1537949	Fruc	Auto	OK	5.51384	3.04971	-0.854386	0.752649	0.451661	0.999559	no	2.46306	1.60867	0.854386
CLJU_c14350	VanZ family protein	-	gi|300853232|ref|NC_014328.1|:1538030-1538555	Fruc	Auto	OK	1.25477	1.65261	0.39733	-0.237449	0.812308	0.999559	no	0.327423	0.724746	0.39733
CLJU_c14360	D-alanyl-D-alanine carboxypeptidase	-	gi|300853232|ref|NC_014328.1|:1538584-1539562	Fruc	Auto	OK	1.8875	1.74888	-0.110044	0.0777373	0.938037	0.999559	no	0.916477	0.806431	0.110044
CLJU_c14370	sensor protein VanS	vanS	gi|300853232|ref|NC_014328.1|:1539655-1541474	Fruc	Auto	OK	49.5157	70.261	0.504838	-0.417968	0.675971	0.999559	no	5.62981	6.13465	0.504838
CLJU_c14380	regulatory protein VanR	vanR	gi|300853232|ref|NC_014328.1|:1539655-1541474	Fruc	Auto	OK	52.5728	74.5862	0.504591	-0.316844	0.751362	0.999559	no	5.71624	6.22084	0.504591
CLJU_c14390	two-component response regulator	-	gi|300853232|ref|NC_014328.1|:1541969-1543669	Fruc	Auto	OK	6.97426	11.3885	0.707468	-0.366467	0.714017	0.999559	no	2.80204	3.50951	0.707468
CLJU_c14400	two component sensor histidine kinase	-	gi|300853232|ref|NC_014328.1|:1541969-1543669	Fruc	Auto	OK	10.3885	16.2583	0.646197	-0.531566	0.595026	0.999559	no	3.37692	4.0231	0.646197
CLJU_c14410	hypothetical protein	-	gi|300853232|ref|NC_014328.1|:1543843-1545109	Fruc	Auto	OK	0.791603	1.53563	0.955984	-0.655327	0.512257	0.999559	no	-0.337151	0.618831	0.955984
CLJU_c14420	ABC transporter ATPase	-	gi|300853232|ref|NC_014328.1|:1545110-1545875	Fruc	Auto	OK	2.21053	5.27901	1.25588	-0.921517	0.356781	0.999559	no	1.14439	2.40027	1.25588
CLJU_c14430	transporter protein	-	gi|300853232|ref|NC_014328.1|:1545927-1547748	Fruc	Auto	OK	1.6353	2.27764	0.477987	-0.374154	0.70829	0.999559	no	0.709555	1.18754	0.477987
CLJU_c14440	hypothetical protein	-	gi|300853232|ref|NC_014328.1|:1548001-1548373	Fruc	Auto	OK	28.9774	28.3043	-0.0339076	0.0284563	0.977298	0.999559	no	4.85686	4.82295	0.0339076
CLJU_c14450	hypothetical protein	-	gi|300853232|ref|NC_014328.1|:1548513-1549584	Fruc	Auto	OK	14.7245	15.7938	0.101138	-0.096534	0.923096	0.999559	no	3.88015	3.98129	0.101138
CLJU_c14460	UV endonuclease	-	gi|300853232|ref|NC_014328.1|:1550453-1551710	Fruc	Auto	NOTEST	0.9978	1.16146	0.219119	-0.15007	0.880709	1	no	-0.00317743	0.215939	0.219119
CLJU_c14470	hypothetical protein	-	gi|300853232|ref|NC_014328.1|:1551960-1552758	Fruc	Auto	OK	20.2208	19.0577	-0.0854634	0.0801692	0.936103	0.999559	no	4.33777	4.2523	0.0854634
CLJU_c14480	hypothetical protein	-	gi|300853232|ref|NC_014328.1|:1552777-1553170	Fruc	Auto	OK	5.62522	13.7027	1.28447	-0.930866	0.351923	0.999559	no	2.49191	3.77639	1.28447
CLJU_c14490	hypothetical protein	-	gi|300853232|ref|NC_014328.1|:1553336-1555733	Fruc	Auto	OK	37.6473	44.8675	0.253123	-0.262661	0.792812	0.999559	no	5.23447	5.4876	0.253123
CLJU_c14500	hypothetical protein	-	gi|300853232|ref|NC_014328.1|:1555737-1562401	Fruc	Auto	OK	27.3405	31.5661	0.207334	-0.0823476	0.93437	0.999559	no	4.77297	4.9803	0.207334
CLJU_c14510	hypothetical protein	-	gi|300853232|ref|NC_014328.1|:1555737-1562401	Fruc	Auto	OK	31.9282	39.701	0.314346	-0.281417	0.77839	0.999559	no	4.99676	5.3111	0.314346
CLJU_c14520	hypothetical protein	-	gi|300853232|ref|NC_014328.1|:1562735-1563755	Fruc	Auto	OK	41.3607	35.3605	-0.226122	0.239457	0.810751	0.999559	no	5.37019	5.14407	0.226122
CLJU_c14530	hypothetical protein	-	gi|300853232|ref|NC_014328.1|:1563756-1565841	Fruc	Auto	OK	24.0529	19.1636	-0.327842	0.348857	0.727197	0.999559	no	4.58814	4.2603	0.327842
CLJU_c14540	cysteine desulfurase	nifS1	gi|300853232|ref|NC_014328.1|:1565855-1567432	Fruc	Auto	OK	87.605	40.8617	-1.10027	1.07548	0.28216	0.999559	no	6.45294	5.35268	1.10027
CLJU_c14550	hypothetical protein	-	gi|300853232|ref|NC_014328.1|:1565855-1567432	Fruc	Auto	OK	58.625	27.821	-1.07534	0.389588	0.696841	0.999559	no	5.87344	4.7981	1.07534
CLJU_c14560	hypothetical protein	-	gi|300853232|ref|NC_014328.1|:1567434-1571212	Fruc	Auto	OK	47.9603	24.368	-0.976852	0.648897	0.516405	0.999559	no	5.58377	4.60692	0.976852
CLJU_c14570	hypothetical protein	-	gi|300853232|ref|NC_014328.1|:1567434-1571212	Fruc	Auto	OK	86.6236	41.313	-1.06816	0.802972	0.421991	0.999559	no	6.43669	5.36852	1.06816
CLJU_c14580	hypothetical protein	-	gi|300853232|ref|NC_014328.1|:1571214-1572300	Fruc	Auto	OK	82.3686	28.4436	-1.53399	1.60513	0.108465	0.84498	no	6.36402	4.83003	1.53399
CLJU_c14590	hypothetical protein	-	gi|300853232|ref|NC_014328.1|:1572625-1573288	Fruc	Auto	OK	9.82963	3.50369	-1.48826	1.14242	0.253281	0.999559	no	3.29714	1.80888	1.48826
CLJU_c14600	hypothetical protein	-	gi|300853232|ref|NC_014328.1|:1573437-1573620	Fruc	Auto	OK	12.9689	6.63251	-0.967425	0.489136	0.624745	0.999559	no	3.69698	2.72955	0.967425
CLJU_c14610	hypothetical protein	-	gi|300853232|ref|NC_014328.1|:1574152-1574305	Fruc	Auto	NOTEST	0	0	0	0	1	1	no	N/A	N/A	0
CLJU_c14620	hypothetical protein	-	gi|300853232|ref|NC_014328.1|:1574677-1574887	Fruc	Auto	OK	44.4394	39.0295	-0.187273	0.13395	0.893442	0.999559	no	5.47377	5.28649	0.187273
CLJU_c14630	low molecular weight protein-tyrosine-phosphatase	-	gi|300853232|ref|NC_014328.1|:1574985-1575471	Fruc	Auto	OK	40.3721	29.0192	-0.476354	0.437006	0.662107	0.999559	no	5.33529	4.85894	0.476354
CLJU_c14640	hypothetical protein	-	gi|300853232|ref|NC_014328.1|:1575698-1577015	Fruc	Auto	OK	8.97731	6.96343	-0.366485	0.330263	0.741201	0.999559	no	3.16628	2.7998	0.366485
CLJU_c14650	hypothetical protein	-	gi|300853232|ref|NC_014328.1|:1577228-1579202	Fruc	Auto	OK	16.6904	16.6562	-0.00295469	0.0031209	0.99751	0.999559	no	4.06095	4.05799	0.00295469
CLJU_c14660	helicase	-	gi|300853232|ref|NC_014328.1|:1579365-1582632	Fruc	Auto	OK	17.8546	18.4538	0.0476203	-0.0504575	0.959758	0.999559	no	4.15822	4.20585	0.0476203
CLJU_c14670	vancomycin resistance protein	-	gi|300853232|ref|NC_014328.1|:1582903-1584217	Fruc	Auto	OK	39.3207	19.1088	-1.04105	1.08625	0.277368	0.999559	no	5.29722	4.25617	1.04105
CLJU_c14680	transcriptional regulator	-	gi|300853232|ref|NC_014328.1|:1584979-1585778	Fruc	Auto	OK	11.0778	5.72961	-0.951157	0.715564	0.474261	0.999559	no	3.4696	2.51844	0.951157
CLJU_c14690	hypothetical protein	-	gi|300853232|ref|NC_014328.1|:1584979-1585778	Fruc	Auto	OK	19.7196	31.6565	0.68287	-0.0910919	0.92742	0.999559	no	4.30156	4.98443	0.68287
CLJU_c14700	iron only hydrogenase	-	gi|300853232|ref|NC_014328.1|:1585786-1587523	Fruc	Auto	OK	3.79219	4.18041	0.140613	-0.120557	0.904042	0.999559	no	1.92303	2.06364	0.140613
CLJU_c14710	NADH dehydrogenase	-	gi|300853232|ref|NC_014328.1|:1587549-1589430	Fruc	Auto	OK	1.64059	1.62719	-0.0118359	0.00910908	0.992732	0.999559	no	0.714215	0.702383	0.0118359
CLJU_c14720	NADH dehydrogenase, 24 kDa subunit	-	gi|300853232|ref|NC_014328.1|:1589459-1589942	Fruc	Auto	NOTEST	0	0	0	0	1	1	no	N/A	N/A	0
CLJU_c14730	MarR family transcriptional regulator	-	gi|300853232|ref|NC_014328.1|:1590130-1591676	Fruc	Auto	OK	4.40045	6.49862	0.562482	-0.179347	0.857665	0.999559	no	2.13765	2.70013	0.562482
CLJU_c14740	hydrolase	-	gi|300853232|ref|NC_014328.1|:1590130-1591676	Fruc	Auto	OK	18.8673	29.6792	0.653561	-0.630157	0.528592	0.999559	no	4.23782	4.89138	0.653561
CLJU_c14750	excinuclease ABC subunit A	uvrA2	gi|300853232|ref|NC_014328.1|:1591782-1594350	Fruc	Auto	OK	6.73794	9.25282	0.457586	-0.459034	0.646209	0.999559	no	2.75231	3.20989	0.457586
CLJU_c14760	hypothetical protein	-	gi|300853232|ref|NC_014328.1|:1594542-1594731	Fruc	Auto	OK	7.66251	0	-1.79769e+308	-1.79769e+308	0.147394	0.925159	no			N/A
CLJU_c14770	hypothetical protein	-	gi|300853232|ref|NC_014328.1|:1594769-1595021	Fruc	Auto	OK	1.44813	2.07261	0.517257	-0.234652	0.814479	0.999559	no	0.534191	1.05145	0.517257
CLJU_c14780	phospho-2-dehydro-3-deoxyheptonate aldolase	aroH	gi|300853232|ref|NC_014328.1|:1596015-1597044	Fruc	Auto	OK	296.705	399.233	0.428202	-0.411446	0.680745	0.999559	no	8.21289	8.64109	0.428202
CLJU_c14790	integrase/recombinase	-	gi|300853232|ref|NC_014328.1|:1597182-1597782	Fruc	Auto	OK	26.4913	15.5072	-0.772577	0.689119	0.490748	0.999559	no	4.72745	3.95487	0.772577
CLJU_c14800	hypothetical protein	-	gi|300853232|ref|NC_014328.1|:1597966-1599640	Fruc	Auto	NOTEST	0.359316	0	-1.79769e+308	-1.79769e+308	0.107343	1	no			N/A
CLJU_c14810	methyl-accepting chemotaxis protein	-	gi|300853232|ref|NC_014328.1|:1599651-1601364	Fruc	Auto	OK	1.12049	1.44558	0.367515	-0.270051	0.787121	0.999559	no	0.16413	0.531648	0.367515
CLJU_c14820	major facilitator family transporter	-	gi|300853232|ref|NC_014328.1|:1601871-1603188	Fruc	Auto	OK	76.9214	55.4631	-0.471855	0.494572	0.620902	0.999559	no	6.26531	5.79346	0.471855
CLJU_c14830	hypothetical protein	-	gi|300853232|ref|NC_014328.1|:1603448-1604189	Fruc	Auto	OK	8.83851	14.0255	0.666172	-0.570513	0.56833	0.999559	no	3.1438	3.80998	0.666172
CLJU_c14840	transport/signal transduction system protein	-	gi|300853232|ref|NC_014328.1|:1604490-1606971	Fruc	Auto	OK	107.227	125.64	0.228621	-0.221151	0.824974	0.999559	no	6.74452	6.97315	0.228621
CLJU_c14850	hypothetical protein	-	gi|300853232|ref|NC_014328.1|:1606972-1607377	Fruc	Auto	NOTEST	0.967358	0	-1.79769e+308	-1.79769e+308	0.147394	1	no			N/A
CLJU_c14860	hypothetical protein	-	gi|300853232|ref|NC_014328.1|:1607450-1607900	Fruc	Auto	NOTEST	0	0.533485	1.79769e+308	1.79769e+308	0.17034	1	no			N/A
CLJU_c14870	hypothetical protein	-	gi|300853232|ref|NC_014328.1|:1608266-1608899	Fruc	Auto	OK	26.4527	22.4539	-0.236451	0.218795	0.82681	0.999559	no	4.72534	4.48889	0.236451
CLJU_c14880	transcriptional regulator	-	gi|300853232|ref|NC_014328.1|:1609233-1610187	Fruc	Auto	OK	11.1217	28.3228	1.34859	-1.28662	0.198228	0.999559	no	3.47531	4.82389	1.34859
CLJU_c14890	transcriptional regulator	-	gi|300853232|ref|NC_014328.1|:1610228-1610597	Fruc	Auto	OK	36.3712	32.6715	-0.154766	0.132892	0.894279	0.999559	no	5.18472	5.02996	0.154766
CLJU_c14900	hypothetical protein	-	gi|300853232|ref|NC_014328.1|:1610758-1611577	Fruc	Auto	OK	12.3046	36.3993	1.56471	-1.4867	0.137095	0.908581	no	3.62113	5.18584	1.56471
CLJU_c14910	carbohydrate kinase	-	gi|300853232|ref|NC_014328.1|:1611918-1613448	Fruc	Auto	OK	2.78421	2.77318	-0.00572744	0.00458704	0.99634	0.999559	no	1.47727	1.47154	0.00572744
CLJU_c14960	protease	-	gi|300853232|ref|NC_014328.1|:1620091-1620904	Fruc	Auto	OK	1.02098	2.21393	1.11666	-0.738423	0.460257	0.999559	no	0.0299546	1.14661	1.11666
CLJU_c14970	two-component response regulator	-	gi|300853232|ref|NC_014328.1|:1620925-1621621	Fruc	Auto	OK	3.97127	6.27528	0.66008	-0.501952	0.615701	0.999559	no	1.9896	2.64968	0.66008
CLJU_c14980	sensory transduction histidine kinase	-	gi|300853232|ref|NC_014328.1|:1621644-1623096	Fruc	Auto	OK	6.75525	5.88985	-0.19778	0.175574	0.860629	0.999559	no	2.75601	2.55823	0.19778
CLJU_c14990	NADH:flavin oxidoreductase	-	gi|300853232|ref|NC_014328.1|:1623321-1625298	Fruc	Auto	OK	22.7541	1.00077	-4.50694	3.82794	0.000129223	0.00695983	yes	4.50805	0.00111045	4.50694
CLJU_c15000	1,3-propanediol dehydrogenase	dhaT1	gi|300853232|ref|NC_014328.1|:1625320-1626469	Fruc	Auto	OK	24.1853	0.718113	-5.07378	3.87601	0.000106184	0.00595327	yes	4.59606	-0.477717	5.07378
CLJU_c15010	transcriptional regulator	-	gi|300853232|ref|NC_014328.1|:1626696-1628265	Fruc	Auto	OK	50.2513	19.0619	-1.39847	1.46751	0.142239	0.920169	no	5.65109	4.25262	1.39847
CLJU_c15020	NUDIX hydrolase	-	gi|300853232|ref|NC_014328.1|:1628324-1629224	Fruc	Auto	OK	25.2654	31.2612	0.307209	-0.311244	0.755615	0.999559	no	4.65909	4.9663	0.307209
CLJU_c15030	hypothetical protein	-	gi|300853232|ref|NC_014328.1|:1629239-1629824	Fruc	Auto	OK	16.2752	17.4998	0.104663	-0.0907517	0.92769	0.999559	no	4.0246	4.12927	0.104663
CLJU_c15040	hypothetical protein	-	gi|300853232|ref|NC_014328.1|:1629860-1630022	Fruc	Auto	OK	41.2492	21.4515	-0.943288	0.545451	0.585443	0.999559	no	5.36629	4.42301	0.943288
CLJU_c15050	MutS-like protein	-	gi|300853232|ref|NC_014328.1|:1630421-1632335	Fruc	Auto	OK	10.8938	9.17698	-0.247411	0.245351	0.806184	0.999559	no	3.44544	3.19802	0.247411
CLJU_c15060	aminopeptidase	-	gi|300853232|ref|NC_014328.1|:1632427-1633468	Fruc	Auto	OK	58.2107	60.228	0.0491498	-0.0522139	0.958358	0.999559	no	5.86321	5.91236	0.0491498
CLJU_c15070	Na+ ABC transporter permease	-	gi|300853232|ref|NC_014328.1|:1633557-1635463	Fruc	Auto	OK	31.0166	28.0979	-0.14258	0.12842	0.897817	0.999559	no	4.95497	4.81239	0.14258
CLJU_c15080	Na+ ABC transporter ATPase	-	gi|300853232|ref|NC_014328.1|:1633557-1635463	Fruc	Auto	OK	22.4589	20.6252	-0.122875	0.0697988	0.944354	0.999559	no	4.48922	4.36634	0.122875
CLJU_c15090	threonine dehydratase	ilvE2	gi|300853232|ref|NC_014328.1|:1636091-1637303	Fruc	Auto	OK	54.7807	62.3881	0.187602	-0.198359	0.842764	0.999559	no	5.7756	5.9632	0.187602
CLJU_c15100	hypothetical protein	-	gi|300853232|ref|NC_014328.1|:1637375-1638017	Fruc	Auto	NOTEST	0	0.61123	1.79769e+308	1.79769e+308	0.135503	1	no			N/A
CLJU_c15110	hypothetical protein	-	gi|300853232|ref|NC_014328.1|:1638326-1638842	Fruc	Auto	OK	185.9	125.271	-0.569477	0.604033	0.545822	0.999559	no	7.53838	6.96891	0.569477
CLJU_c15120	xanthine phosphoribosyltransferase	-	gi|300853232|ref|NC_014328.1|:1639085-1639658	Fruc	Auto	OK	57.2058	31.049	-0.881618	0.863201	0.388027	0.999559	no	5.83809	4.95647	0.881618
CLJU_c15130	xanthine/uracil permease	-	gi|300853232|ref|NC_014328.1|:1639679-1640996	Fruc	Auto	OK	9.7333	4.76445	-1.03062	0.908146	0.363801	0.999559	no	3.28293	2.25231	1.03062
CLJU_c15140	hypothetical protein	-	gi|300853232|ref|NC_014328.1|:1641527-1641959	Fruc	Auto	OK	9.05341	4.58863	-0.980397	0.698352	0.484957	0.999559	no	3.17846	2.19806	0.980397
CLJU_c15150	hypothetical protein	-	gi|300853232|ref|NC_014328.1|:1642240-1644139	Fruc	Auto	OK	3.68382	2.17353	-0.76116	0.630742	0.528209	0.999559	no	1.8812	1.12004	0.76116
CLJU_c15160	transcriptional regulator	-	gi|300853232|ref|NC_014328.1|:1644282-1644726	Fruc	Auto	OK	2.87876	2.73106	-0.0759848	0.0484668	0.961344	0.999559	no	1.52545	1.44946	0.0759848
CLJU_c15170	ABC transporter-like ATPase/permease	-	gi|300853232|ref|NC_014328.1|:1644771-1646514	Fruc	Auto	OK	3.64023	3.89843	0.0988629	-0.084172	0.93292	0.999559	no	1.86403	1.96289	0.0988629
CLJU_c15180	ABC transporter ATPase/permease	-	gi|300853232|ref|NC_014328.1|:1646533-1648423	Fruc	Auto	OK	8.41077	7.28352	-0.207601	0.197836	0.843173	0.999559	no	3.07224	2.86464	0.207601
CLJU_c15190	hypothetical protein	-	gi|300853232|ref|NC_014328.1|:1648991-1649465	Fruc	Auto	OK	4.42528	6.34404	0.519633	-0.369455	0.711789	0.999559	no	2.14577	2.6654	0.519633
CLJU_c15200	hypothetical protein	-	gi|300853232|ref|NC_014328.1|:1649653-1650775	Fruc	Auto	OK	11.5275	15.3706	0.415094	-0.391678	0.695296	0.999559	no	3.52701	3.9421	0.415094
CLJU_c15210	transcriptional regulator	-	gi|300853232|ref|NC_014328.1|:1650800-1651745	Fruc	Auto	OK	16.8797	15.7	-0.104531	0.098463	0.921565	0.999559	no	4.07722	3.97269	0.104531
CLJU_c15220	transcription activator	-	gi|300853232|ref|NC_014328.1|:1652001-1652724	Fruc	Auto	OK	24.422	23.3057	-0.0674972	0.0639063	0.949045	0.999559	no	4.61011	4.54261	0.0674972
CLJU_c15230	Na+-driven multidrug efflux pump	-	gi|300853232|ref|NC_014328.1|:1652728-1654102	Fruc	Auto	OK	104.189	121.155	0.217652	-0.220314	0.825627	0.999559	no	6.70306	6.92071	0.217652
CLJU_c15240	transcriptional regulator	-	gi|300853232|ref|NC_014328.1|:1654284-1656351	Fruc	Auto	OK	60.2804	49.9813	-0.270299	0.278231	0.780835	0.999559	no	5.91362	5.64332	0.270299
CLJU_c15250	hypothetical protein	-	gi|300853232|ref|NC_014328.1|:1656763-1658437	Fruc	Auto	OK	37.7282	35.7	-0.0797221	0.0845279	0.932637	0.999559	no	5.23757	5.15785	0.0797221
CLJU_c15260	NADPH-flavin oxidoreductase	-	gi|300853232|ref|NC_014328.1|:1658677-1659211	Fruc	Auto	OK	294.632	257.852	-0.192375	0.199027	0.842242	0.999559	no	8.20277	8.0104	0.192375
CLJU_c15270	hypothetical protein	-	gi|300853232|ref|NC_014328.1|:1659463-1660231	Fruc	Auto	OK	1.46612	0.716113	-1.03374	0.635895	0.524845	0.999559	no	0.552003	-0.481741	1.03374
CLJU_c15280	N-carbamoyl-L-amino acid hydrolase	amaB1	gi|300853232|ref|NC_014328.1|:1660245-1661490	Fruc	Auto	NOTEST	0.100908	0.391568	1.95622	-0.972454	0.330825	1	no	-3.30889	-1.35267	1.95622
CLJU_c15290	aspartate/ornithine carbamoyltransferase	-	gi|300853232|ref|NC_014328.1|:1661534-1662548	Fruc	Auto	OK	1.28977	0.501673	-1.36229	0.850114	0.395262	0.999559	no	0.367114	-0.995181	1.36229
CLJU_c15300	carbamate kinase	-	gi|300853232|ref|NC_014328.1|:1662566-1663505	Fruc	Auto	OK	2.12673	0.920125	-1.20873	0.811603	0.41702	0.999559	no	1.08864	-0.120098	1.20873
CLJU_c15310	ketol-acid reductoisomerase	ilvC1	gi|300853232|ref|NC_014328.1|:1663571-1664567	Fruc	Auto	OK	4.08687	2.22262	-0.878737	0.664335	0.506476	0.999559	no	2.031	1.15226	0.878737
CLJU_c15320	nucleoside transporter family protein	-	gi|300853232|ref|NC_014328.1|:1664763-1666233	Fruc	Auto	NOTEST	0	0.537672	1.79769e+308	1.79769e+308	0.0981095	1	no			N/A
CLJU_c15330	allantoinase	-	gi|300853232|ref|NC_014328.1|:1666343-1667711	Fruc	Auto	NOTEST	0	0.350596	1.79769e+308	1.79769e+308	0.117838	1	no			N/A
CLJU_c15340	dihydroorotase	-	gi|300853232|ref|NC_014328.1|:1667729-1669088	Fruc	Auto	NOTEST	0.546729	0.235534	-1.21489	0.702504	0.482365	1	no	-0.871102	-2.08599	1.21489
CLJU_c15350	nucleoside transporter family protein	-	gi|300853232|ref|NC_014328.1|:1669128-1670592	Fruc	Auto	OK	8.78317	9.72377	0.146773	-0.137388	0.890724	0.999559	no	3.13474	3.28152	0.146773
CLJU_c15360	Zn-ribbon nucleic-acid-binding protein	-	gi|300853232|ref|NC_014328.1|:1671040-1671253	Fruc	Auto	OK	475.158	266.573	-0.833875	0.801725	0.422712	0.999559	no	8.89226	8.05839	0.833875
CLJU_c15370	NAD(P)H:flavin oxidoreductase	-	gi|300853232|ref|NC_014328.1|:1671284-1671806	Fruc	Auto	OK	700.985	358.129	-0.968903	0.966353	0.333868	0.999559	no	9.45324	8.48434	0.968903
CLJU_c15380	hypothetical protein	-	gi|300853232|ref|NC_014328.1|:1672383-1673960	Fruc	Auto	OK	7.05771	5.48095	-0.364775	0.294317	0.768516	0.999559	no	2.8192	2.45443	0.364775
CLJU_c15390	hypothetical protein	-	gi|300853232|ref|NC_014328.1|:1672383-1673960	Fruc	Auto	OK	6.681	3.18728	-1.06774	0.344406	0.730541	0.999559	no	2.74006	1.67233	1.06774
CLJU_c15400	hypothetical protein	-	gi|300853232|ref|NC_014328.1|:1674013-1674706	Fruc	Auto	OK	6.72784	5.76395	-0.223086	0.174618	0.861379	0.999559	no	2.75014	2.52706	0.223086
CLJU_c15410	hypothetical protein	-	gi|300853232|ref|NC_014328.1|:1674714-1675767	Fruc	Auto	OK	8.50022	5.74723	-0.564632	0.482442	0.629492	0.999559	no	3.0875	2.52287	0.564632
CLJU_c15420	MarR family transcriptional regulator	-	gi|300853232|ref|NC_014328.1|:1675799-1676276	Fruc	Auto	OK	4.38004	3.86286	-0.181275	0.124722	0.900744	0.999559	no	2.13094	1.94967	0.181275
CLJU_c15430	hypothetical protein	-	gi|300853232|ref|NC_014328.1|:1676726-1677002	Fruc	Auto	OK	118.943	148.127	0.316568	-0.297461	0.766115	0.999559	no	6.89413	7.21069	0.316568
CLJU_c15440	Smr family multidrug resistance protein	-	gi|300853232|ref|NC_014328.1|:1677217-1677544	Fruc	Auto	OK	12.6369	28.4359	1.17007	-0.893783	0.371438	0.999559	no	3.65957	4.82964	1.17007
CLJU_c15450	MarR family transcriptional regulator	-	gi|300853232|ref|NC_014328.1|:1677576-1678020	Fruc	Auto	OK	25.9088	39.8735	0.621987	-0.554115	0.5795	0.999559	no	4.69537	5.31736	0.621987
CLJU_c15460	two-component response regulator	-	gi|300853232|ref|NC_014328.1|:1678079-1679985	Fruc	Auto	OK	19.7858	32.7809	0.728388	-0.561541	0.574429	0.999559	no	4.30639	5.03478	0.728388
CLJU_c15470	sensor histidine kinase	-	gi|300853232|ref|NC_014328.1|:1678079-1679985	Fruc	Auto	OK	8.10925	10.6235	0.389618	-0.262224	0.793149	0.999559	no	3.01957	3.40919	0.389618
CLJU_c15480	hypothetical protein	-	gi|300853232|ref|NC_014328.1|:1680060-1681002	Fruc	Auto	OK	6.49616	21.2615	1.71058	-1.53386	0.125064	0.885638	no	2.69959	4.41017	1.71058
CLJU_c15490	ABC transporter ATPase	-	gi|300853232|ref|NC_014328.1|:1681049-1681712	Fruc	Auto	OK	6.70202	20.7302	1.62907	-1.37097	0.170384	0.976835	no	2.7446	4.37366	1.62907
CLJU_c15500	ABC transporter permease	-	gi|300853232|ref|NC_014328.1|:1681725-1682892	Fruc	Auto	OK	23.4159	48.4936	1.0503	-1.10053	0.271102	0.999559	no	4.54942	5.59972	1.0503
CLJU_c15510	transcriptional regulator	-	gi|300853232|ref|NC_014328.1|:1682979-1683744	Fruc	Auto	OK	7.55263	61.9084	3.03508	-2.78463	0.00535881	0.150677	no	2.91698	5.95206	3.03508
CLJU_c15520	methyl-accepting chemotaxis protein	-	gi|300853232|ref|NC_014328.1|:1684158-1685898	Fruc	Auto	OK	2.06448	2.5744	0.318458	-0.253594	0.79981	0.999559	no	1.04578	1.36424	0.318458
CLJU_c15530	peptidase	-	gi|300853232|ref|NC_014328.1|:1685987-1686935	Fruc	Auto	OK	0.840675	1.27283	0.59842	-0.386613	0.699043	0.999559	no	-0.25038	0.34804	0.59842
CLJU_c15540	molybdopterin oxidoreductase	-	gi|300853232|ref|NC_014328.1|:1687134-1689072	Fruc	Auto	OK	27.1061	37.6198	0.472879	-0.500736	0.616557	0.999559	no	4.76055	5.23342	0.472879
CLJU_c15550	transcriptional regulator	-	gi|300853232|ref|NC_014328.1|:1689400-1690075	Fruc	Auto	OK	70.6144	66.3382	-0.0901235	0.0956628	0.923788	0.999559	no	6.14189	6.05177	0.0901235
CLJU_c15560	hypothetical protein	-	gi|300853232|ref|NC_014328.1|:1690257-1691538	Fruc	Auto	OK	3.90391	5.93168	0.603518	-0.506002	0.612855	0.999559	no	1.96492	2.56844	0.603518
CLJU_c15570	glycerol uptake facilitator protein	glpF	gi|300853232|ref|NC_014328.1|:1691573-1692302	Fruc	Auto	OK	2.55279	3.58479	0.489812	-0.351859	0.724944	0.999559	no	1.35207	1.84189	0.489812
CLJU_c15580	hypothetical protein	-	gi|300853232|ref|NC_014328.1|:1692619-1693156	Fruc	Auto	NOTEST	0	0.398762	1.79769e+308	1.79769e+308	0.17034	1	no			N/A
CLJU_c15590	spore germination protein	gerKA1	gi|300853232|ref|NC_014328.1|:1693627-1695085	Fruc	Auto	OK	0.504259	1.51976	1.59161	-1.0729	0.283316	0.999559	no	-0.987763	0.603844	1.59161
CLJU_c15600	spore germination permease	-	gi|300853232|ref|NC_014328.1|:1695085-1697277	Fruc	Auto	NOTEST	0.597406	0.309577	-0.948412	0.334464	0.738029	1	no	-0.743216	-1.69163	0.948412
CLJU_c15610	spore germination protein	gerAC1	gi|300853232|ref|NC_014328.1|:1695085-1697277	Fruc	Auto	OK	3.89299	0	-1.79769e+308	-1.79769e+308	0.0609099	0.646059	no			N/A
CLJU_c15620	hypothetical protein	-	gi|300853232|ref|NC_014328.1|:1697499-1698156	Fruc	Auto	OK	13.1214	0	-1.79769e+308	-1.79769e+308	0.0399675	0.512567	no			N/A
CLJU_c15630	hypothetical protein	-	gi|300853232|ref|NC_014328.1|:1698516-1698975	Fruc	Auto	OK	401.299	0.515469	-9.60457	5.77217	7.8259e-09	3.74078e-06	yes	8.64853	-0.956042	9.60457
CLJU_c15640	arsR family transcriptional regulator	-	gi|300853232|ref|NC_014328.1|:1699341-1699668	Fruc	Auto	OK	7.43346	0	-1.79769e+308	-1.79769e+308	0.0833035	0.76945	no			N/A
CLJU_c15650	arsenate resistance operon repressor ArsD	arsD	gi|300853232|ref|NC_014328.1|:1699699-1700077	Fruc	Auto	OK	12.1161	0	-1.79769e+308	-1.79769e+308	0.0620771	0.652151	no			N/A
CLJU_c15660	arsenical pump-driving ATPase	-	gi|300853232|ref|NC_014328.1|:1700098-1701844	Fruc	Auto	OK	9.25448	0	-1.79769e+308	-1.79769e+308	0.0244768	0.394933	no			N/A
CLJU_c15670	heavy metal resistance membrane protein	-	gi|300853232|ref|NC_014328.1|:1701927-1702983	Fruc	Auto	OK	9.82144	0	-1.79769e+308	-1.79769e+308	0.033688	0.473613	no			N/A
CLJU_c15680	hypothetical protein	-	gi|300853232|ref|NC_014328.1|:1703251-1704232	Fruc	Auto	NOTEST	0.805886	0	-1.79769e+308	-1.79769e+308	0.1005	1	no			N/A
CLJU_c15690	protease inhibitor	-	gi|300853232|ref|NC_014328.1|:1704564-1706136	Fruc	Auto	OK	97.5854	0	-1.79769e+308	-1.79769e+308	0.0195622	0.366558	no			N/A
CLJU_c15700	sigma 70 subunit of a RNA polymerase	-	gi|300853232|ref|NC_014328.1|:1706328-1706874	Fruc	Auto	NOTEST	0.591032	0	-1.79769e+308	-1.79769e+308	0.147394	1	no			N/A
CLJU_c15710	hypothetical protein	-	gi|300853232|ref|NC_014328.1|:1706876-1707836	Fruc	Auto	OK	1.37947	0	-1.79769e+308	-1.79769e+308	0.0833035	0.76945	no			N/A
CLJU_c15720	D-alanyl-D-alanine carboxypeptidase	-	gi|300853232|ref|NC_014328.1|:1708117-1708798	Fruc	Auto	NOTEST	0.861268	0	-1.79769e+308	-1.79769e+308	0.116218	1	no			N/A
CLJU_c15730	hypothetical protein	-	gi|300853232|ref|NC_014328.1|:1709451-1710864	Fruc	Auto	OK	86.4223	0	-1.79769e+308	-1.79769e+308	0.0180264	0.348529	no			N/A
CLJU_c15740	response regulator-like protein	-	gi|300853232|ref|NC_014328.1|:1711282-1713460	Fruc	Auto	OK	7.78698	0	-1.79769e+308	-1.79769e+308	0.0232311	0.387929	no			N/A
CLJU_c15750	hypothetical protein	-	gi|300853232|ref|NC_014328.1|:1713513-1714359	Fruc	Auto	OK	8.73106	0	-1.79769e+308	-1.79769e+308	0.0414474	0.519656	no			N/A
CLJU_c15760	aminopeptidase	-	gi|300853232|ref|NC_014328.1|:1714727-1715957	Fruc	Auto	OK	185.876	0	-1.79769e+308	-1.79769e+308	0.0217301	0.379127	no			N/A
CLJU_c15770	DeoR family transcriptional regulator	-	gi|300853232|ref|NC_014328.1|:1715976-1716738	Fruc	Auto	OK	133.134	0	-1.79769e+308	-1.79769e+308	0.0162958	0.335028	no			N/A
CLJU_c15780	substrate transporter	-	gi|300853232|ref|NC_014328.1|:1717045-1718464	Fruc	Auto	OK	2.3408	0	-1.79769e+308	-1.79769e+308	0.0571105	0.622195	no			N/A
CLJU_c15790	hypothetical protein	-	gi|300853232|ref|NC_014328.1|:1718858-1719437	Fruc	Auto	OK	2.97941	0	-1.79769e+308	-1.79769e+308	0.0804071	0.759202	no			N/A
CLJU_c15800	two-component response regulator	-	gi|300853232|ref|NC_014328.1|:1719493-1720174	Fruc	Auto	OK	5.81356	0	-1.79769e+308	-1.79769e+308	0.0571105	0.622195	no			N/A
CLJU_c15810	two component sensor histidine kinase	-	gi|300853232|ref|NC_014328.1|:1720187-1721591	Fruc	Auto	OK	9.91707	0	-1.79769e+308	-1.79769e+308	0.0276356	0.429588	no			N/A
CLJU_c15820	phosphatase	-	gi|300853232|ref|NC_014328.1|:1721786-1722362	Fruc	Auto	OK	1.63755	0	-1.79769e+308	-1.79769e+308	0.1005	0.821732	no			N/A
CLJU_c15830	monogalactosyldiacylglycerol synthase	-	gi|300853232|ref|NC_014328.1|:1722428-1723634	Fruc	Auto	OK	9.21862	0	-1.79769e+308	-1.79769e+308	0.0319533	0.455931	no			N/A
CLJU_c15840	exopolysaccharide biosynthesis protein	-	gi|300853232|ref|NC_014328.1|:1724060-1725062	Fruc	Auto	OK	3.92604	0	-1.79769e+308	-1.79769e+308	0.0546021	0.606972	no			N/A
CLJU_c15850	hypothetical protein	-	gi|300853232|ref|NC_014328.1|:1725077-1726130	Fruc	Auto	OK	1.60149	0	-1.79769e+308	-1.79769e+308	0.0755807	0.741079	no			N/A
CLJU_c15860	permease	-	gi|300853232|ref|NC_014328.1|:1726158-1727559	Fruc	Auto	OK	1.23169	0	-1.79769e+308	-1.79769e+308	0.0735356	0.73039	no			N/A
CLJU_c15870	DedA family protein	-	gi|300853232|ref|NC_014328.1|:1727654-1728624	Fruc	Auto	OK	1.26772	0	-1.79769e+308	-1.79769e+308	0.112405	0.856245	no			N/A
CLJU_c15880	hypothetical protein	-	gi|300853232|ref|NC_014328.1|:1727654-1728624	Fruc	Auto	NOTEST	0	0	0	0	1	1	no	N/A	N/A	0
CLJU_c15890	hypothetical protein	-	gi|300853232|ref|NC_014328.1|:1729011-1729515	Fruc	Auto	OK	315.197	0.441005	-9.48124	5.70388	1.1711e-08	4.97585e-06	yes	8.30011	-1.18113	9.48124
CLJU_c15900	hypothetical protein	-	gi|300853232|ref|NC_014328.1|:1729548-1729989	Fruc	Auto	OK	56.1659	0	-1.79769e+308	-1.79769e+308	0.0244768	0.394933	no			N/A
CLJU_c15910	multimodular transpeptidase-transglycosylase	-	gi|300853232|ref|NC_014328.1|:1730181-1732146	Fruc	Auto	NOTEST	1.08224	0	-1.79769e+308	-1.79769e+308	0.0670271	1	no			N/A
CLJU_c15920	undecaprenyl-diphosphatase	uppP	gi|300853232|ref|NC_014328.1|:1732417-1733209	Fruc	Auto	OK	8.97784	0	-1.79769e+308	-1.79769e+308	0.0426523	0.526137	no			N/A
CLJU_c15930	penicillin-binding protein 1A	-	gi|300853232|ref|NC_014328.1|:1733498-1734278	Fruc	Auto	OK	23.5247	0.233829	-6.65258	3.95141	7.76919e-05	0.00443424	yes	4.5561	-2.09647	6.65258
CLJU_c15940	hypothetical protein	-	gi|300853232|ref|NC_014328.1|:1734445-1735060	Fruc	Auto	OK	8.44067	0	-1.79769e+308	-1.79769e+308	0.0516727	0.584604	no			N/A
CLJU_c15950	hypothetical protein	-	gi|300853232|ref|NC_014328.1|:1735316-1735991	Fruc	Auto	NOTEST	0	0	0	0	1	1	no	N/A	N/A	0
CLJU_c15960	phosphatase	-	gi|300853232|ref|NC_014328.1|:1736016-1736640	Fruc	Auto	OK	1.45909	0	-1.79769e+308	-1.79769e+308	0.1005	0.821732	no			N/A
CLJU_c15970	hypothetical protein	-	gi|300853232|ref|NC_014328.1|:1736699-1736960	Fruc	Auto	NOTEST	0	0	0	0	1	1	no	N/A	N/A	0
CLJU_c15980	hypothetical protein	-	gi|300853232|ref|NC_014328.1|:1737240-1737822	Fruc	Auto	NOTEST	0.806447	0	-1.79769e+308	-1.79769e+308	0.128446	1	no			N/A
CLJU_c15990	divalent cation transporter	-	gi|300853232|ref|NC_014328.1|:1738336-1739563	Fruc	Auto	OK	6.87746	0	-1.79769e+308	-1.79769e+308	0.0370717	0.499123	no			N/A
CLJU_c16000	divalent cation transporter	-	gi|300853232|ref|NC_014328.1|:1739577-1740831	Fruc	Auto	OK	9.80584	0	-1.79769e+308	-1.79769e+308	0.0300669	0.445643	no			N/A
CLJU_c16010	hypothetical protein	-	gi|300853232|ref|NC_014328.1|:1740861-1741143	Fruc	Auto	NOTEST	0	0	0	0	1	1	no	N/A	N/A	0
CLJU_c16020	aminoacid permease	-	gi|300853232|ref|NC_014328.1|:1741467-1742841	Fruc	Auto	NOTEST	0.80976	0	-1.79769e+308	-1.79769e+308	0.086608	1	no			N/A
CLJU_c16030	metallophosphoesterase	-	gi|300853232|ref|NC_014328.1|:1743013-1744006	Fruc	Auto	OK	1.58788	0	-1.79769e+308	-1.79769e+308	0.0778556	0.753401	no			N/A
CLJU_c16040	PadR family transcriptional regulator	-	gi|300853232|ref|NC_014328.1|:1744356-1744917	Fruc	Auto	OK	3.40526	0	-1.79769e+308	-1.79769e+308	0.0778556	0.753401	no			N/A
CLJU_c16050	iron-sulfur flavoprotein	-	gi|300853232|ref|NC_014328.1|:1744935-1745637	Fruc	Auto	OK	5.37148	0	-1.79769e+308	-1.79769e+308	0.0580179	0.624959	no			N/A
CLJU_c16060	hypothetical protein	-	gi|300853232|ref|NC_014328.1|:1745651-1746296	Fruc	Auto	OK	3.0175	0	-1.79769e+308	-1.79769e+308	0.0755807	0.741079	no			N/A
CLJU_c16070	anthranilate synthase component I	trpE	gi|300853232|ref|NC_014328.1|:1746633-1748145	Fruc	Auto	OK	1.85442	0	-1.79769e+308	-1.79769e+308	0.0609904	0.646059	no			N/A
CLJU_c16080	anthranilate synthase component II	trpG	gi|300853232|ref|NC_014328.1|:1748146-1749731	Fruc	Auto	OK	2.02835	0	-1.79769e+308	-1.79769e+308	0.124824	0.885581	no			N/A
CLJU_c16090	anthranilate phosphoribosyltransferase	trpD	gi|300853232|ref|NC_014328.1|:1748146-1749731	Fruc	Auto	NOTEST	0.515908	0	-1.79769e+308	-1.79769e+308	0.210918	1	no			N/A
CLJU_c16100	indole-3-glycerol phosphate synthase	trpC	gi|300853232|ref|NC_014328.1|:1749744-1750521	Fruc	Auto	OK	1.2634	0	-1.79769e+308	-1.79769e+308	0.0950018	0.799297	no			N/A
CLJU_c16110	N-(5'-phosphoribosyl)anthranilate isomerase	trpF	gi|300853232|ref|NC_014328.1|:1750534-1753124	Fruc	Auto	NOTEST	0	0	0	0	1	1	no	N/A	N/A	0
CLJU_c16120	tryptophan synthase subunit beta	trpB	gi|300853232|ref|NC_014328.1|:1750534-1753124	Fruc	Auto	NOTEST	0.755466	0	-1.79769e+308	-1.79769e+308	0.212525	1	no			N/A
CLJU_c16130	tryptophan synthase subunit alpha	trpA	gi|300853232|ref|NC_014328.1|:1750534-1753124	Fruc	Auto	OK	3.55579	0	-1.79769e+308	-1.79769e+308	0.0871133	0.775429	no			N/A
CLJU_c16140	glycosyltransferase	-	gi|300853232|ref|NC_014328.1|:1753241-1755332	Fruc	Auto	OK	16.6212	0	-1.79769e+308	-1.79769e+308	0.0153146	0.327731	no			N/A
CLJU_c16150	Zn-dependent alcohol dehydrogenase	-	gi|300853232|ref|NC_014328.1|:1755479-1756574	Fruc	Auto	OK	99.7701	0.152216	-9.35634	5.6351	1.74955e-08	6.6903e-06	yes	6.64054	-2.71581	9.35634
CLJU_c16160	enoate reductase	-	gi|300853232|ref|NC_014328.1|:1756589-1758533	Fruc	Auto	OK	114.808	0	-1.79769e+308	-1.79769e+308	0.0220009	0.379127	no			N/A
CLJU_c16170	LysR family transcriptional regulator	-	gi|300853232|ref|NC_014328.1|:1758774-1759701	Fruc	Auto	OK	206.309	0	-1.79769e+308	-1.79769e+308	0.0203051	0.369328	no			N/A
CLJU_c16180	hypothetical protein	-	gi|300853232|ref|NC_014328.1|:1759876-1762723	Fruc	Auto	OK	2.21178	0	-1.79769e+308	-1.79769e+308	0.0410646	0.518125	no			N/A
CLJU_c16190	RNA polymerase sigma factor	-	gi|300853232|ref|NC_014328.1|:1762942-1763464	Fruc	Auto	OK	31.6472	0	-1.79769e+308	-1.79769e+308	0.0297215	0.443965	no			N/A
CLJU_c16200	hypothetical protein	-	gi|300853232|ref|NC_014328.1|:1763465-1764941	Fruc	Auto	OK	44.4197	0	-1.79769e+308	-1.79769e+308	0.0153803	0.327731	no			N/A
CLJU_c16210	PadR-like family transcriptional regulator	-	gi|300853232|ref|NC_014328.1|:1765156-1766084	Fruc	Auto	OK	13.4895	0	-1.79769e+308	-1.79769e+308	0.142453	0.920169	no			N/A
CLJU_c16220	hypothetical protein	-	gi|300853232|ref|NC_014328.1|:1765156-1766084	Fruc	Auto	OK	8.35061	0	-1.79769e+308	-1.79769e+308	0.0881341	0.78015	no			N/A
CLJU_c16230	hypothetical protein	-	gi|300853232|ref|NC_014328.1|:1766131-1767004	Fruc	Auto	OK	26.8763	0	-1.79769e+308	-1.79769e+308	0.0203787	0.369328	no			N/A
CLJU_c16240	peptidase	-	gi|300853232|ref|NC_014328.1|:1767225-1768518	Fruc	Auto	OK	39.8719	0	-1.79769e+308	-1.79769e+308	0.0149198	0.327731	no			N/A
CLJU_c16250	MarR family transcriptional regulator	-	gi|300853232|ref|NC_014328.1|:1768688-1769141	Fruc	Auto	OK	23.0558	0	-1.79769e+308	-1.79769e+308	0.0399675	0.512567	no			N/A
CLJU_c16260	efflux pump protein	-	gi|300853232|ref|NC_014328.1|:1769156-1770548	Fruc	Auto	OK	25.2605	0	-1.79769e+308	-1.79769e+308	0.0154656	0.327731	no			N/A
CLJU_c16270	peptide deformylase	def3	gi|300853232|ref|NC_014328.1|:1770674-1771085	Fruc	Auto	OK	12.2439	0	-1.79769e+308	-1.79769e+308	0.0580179	0.624959	no			N/A
CLJU_c16280	Fe2+/Zn2+ uptake regulation protein	fur3	gi|300853232|ref|NC_014328.1|:1771438-1771909	Fruc	Auto	OK	11.9239	0	-1.79769e+308	-1.79769e+308	0.053084	0.593548	no			N/A
CLJU_c16290	methyl-accepting chemotaxis protein	-	gi|300853232|ref|NC_014328.1|:1771970-1772504	Fruc	Auto	OK	13.1423	0	-1.79769e+308	-1.79769e+308	0.0463514	0.552991	no			N/A
CLJU_c16300	MarR family transcriptional regulator	-	gi|300853232|ref|NC_014328.1|:1772517-1773006	Fruc	Auto	OK	9.46791	0	-1.79769e+308	-1.79769e+308	0.0571105	0.622195	no			N/A
CLJU_c16310	hypothetical protein	-	gi|300853232|ref|NC_014328.1|:1773208-1773391	Fruc	Auto	NOTEST	0	0	0	0	1	1	no	N/A	N/A	0
CLJU_c16320	transcriptional regulator	-	gi|300853232|ref|NC_014328.1|:1773402-1773888	Fruc	Auto	OK	385.306	0	-1.79769e+308	-1.79769e+308	0.0186069	0.355763	no			N/A
CLJU_c16330	hypothetical protein	-	gi|300853232|ref|NC_014328.1|:1774157-1774403	Fruc	Auto	OK	1.55624	0	-1.79769e+308	-1.79769e+308	0.183921	0.989191	no			N/A
CLJU_c16340	cyanate permease	-	gi|300853232|ref|NC_014328.1|:1774472-1775816	Fruc	Auto	OK	3.59967	0	-1.79769e+308	-1.79769e+308	0.0485336	0.564111	no			N/A
CLJU_c16350	hypothetical protein	-	gi|300853232|ref|NC_014328.1|:1775936-1776605	Fruc	Auto	OK	9.26686	0	-1.79769e+308	-1.79769e+308	0.0468735	0.554936	no			N/A
CLJU_c16360	membrane associated histidine kinase-like ATPase	-	gi|300853232|ref|NC_014328.1|:1776633-1778774	Fruc	Auto	OK	2.76087	0	-1.79769e+308	-1.79769e+308	0.102175	0.830224	no			N/A
CLJU_c16370	transcriptional regulator	-	gi|300853232|ref|NC_014328.1|:1776633-1778774	Fruc	Auto	OK	5.9899	0	-1.79769e+308	-1.79769e+308	0.109656	0.846346	no			N/A
CLJU_c16380	hypothetical protein	-	gi|300853232|ref|NC_014328.1|:1778886-1779252	Fruc	Auto	OK	2.93374	0	-1.79769e+308	-1.79769e+308	0.107343	0.84115	no			N/A
CLJU_c16390	hypothetical protein	-	gi|300853232|ref|NC_014328.1|:1779267-1779996	Fruc	Auto	OK	3.33827	0	-1.79769e+308	-1.79769e+308	0.0684516	0.694321	no			N/A
CLJU_c16400	hypothetical protein	-	gi|300853232|ref|NC_014328.1|:1780226-1780553	Fruc	Auto	OK	601.367	0	-1.79769e+308	-1.79769e+308	0.0168549	0.337451	no			N/A
CLJU_c16410	mandelate racemase/muconate lactonizing family protein	-	gi|300853232|ref|NC_014328.1|:1780672-1781749	Fruc	Auto	OK	18.342	0	-1.79769e+308	-1.79769e+308	0.0223231	0.379393	no			N/A
CLJU_c16420	amino acid permease	-	gi|300853232|ref|NC_014328.1|:1781831-1783331	Fruc	Auto	OK	36.6128	0	-1.79769e+308	-1.79769e+308	0.0150203	0.327731	no			N/A
CLJU_c16430	beta-lactamase	-	gi|300853232|ref|NC_014328.1|:1783351-1784125	Fruc	Auto	OK	54.7836	0	-1.79769e+308	-1.79769e+308	0.0152452	0.327731	no			N/A
CLJU_c16440	spore germination protein	grkB2	gi|300853232|ref|NC_014328.1|:1784259-1785345	Fruc	Auto	NOTEST	0.237374	0	-1.79769e+308	-1.79769e+308	0.147394	1	no			N/A
CLJU_c16450	hypothetical protein	-	gi|300853232|ref|NC_014328.1|:1785379-1785598	Fruc	Auto	NOTEST	0	0	0	0	1	1	no	N/A	N/A	0
CLJU_c16460	spore germination protein	grkB3	gi|300853232|ref|NC_014328.1|:1785648-1786731	Fruc	Auto	NOTEST	0.476331	0	-1.79769e+308	-1.79769e+308	0.116218	1	no			N/A
CLJU_c16470	hypothetical protein	-	gi|300853232|ref|NC_014328.1|:1786762-1786981	Fruc	Auto	OK	2.26134	0	-1.79769e+308	-1.79769e+308	0.183921	0.989191	no			N/A
CLJU_c16480	spore germination protein	grkC	gi|300853232|ref|NC_014328.1|:1787006-1788194	Fruc	Auto	NOTEST	0.959709	0	-1.79769e+308	-1.79769e+308	0.086608	1	no			N/A
CLJU_c16490	spore germination protein	-	gi|300853232|ref|NC_014328.1|:1788225-1789827	Fruc	Auto	NOTEST	0.6796	0	-1.79769e+308	-1.79769e+308	0.086608	1	no			N/A
CLJU_c16500	hypothetical protein	-	gi|300853232|ref|NC_014328.1|:1790044-1790605	Fruc	Auto	OK	2.27018	0	-1.79769e+308	-1.79769e+308	0.090454	0.784107	no			N/A
CLJU_c16510	bifunctional aldehyde/alcohol dehydrogenase	adhE1	gi|300853232|ref|NC_014328.1|:1791268-1793881	Fruc	Auto	OK	166.519	0.11351	-10.5186	6.95373	3.5576e-12	6.80213e-09	yes	7.37954	-3.13911	10.5186
CLJU_c16520	bifunctional aldehyde/alcohol dehydrogenase	adhE2	gi|300853232|ref|NC_014328.1|:1794032-1796666	Fruc	Auto	OK	5.3763	0	-1.79769e+308	-1.79769e+308	0.026133	0.411246	no			N/A
CLJU_c16530	ATP-dependent DNA helicase	-	gi|300853232|ref|NC_014328.1|:1796823-1799037	Fruc	Auto	OK	7.06865	3.26194	-1.1157	1.01596	0.309649	0.999559	no	2.82143	1.70573	1.1157
CLJU_c16540	tyrosine recombinase	-	gi|300853232|ref|NC_014328.1|:1799154-1800548	Fruc	Auto	OK	3.17278	0	-1.79769e+308	-1.79769e+308	0.0752152	0.741079	no			N/A
CLJU_c16550	phage-like protein	-	gi|300853232|ref|NC_014328.1|:1799154-1800548	Fruc	Auto	OK	2.12986	0	-1.79769e+308	-1.79769e+308	0.252252	0.999559	no			N/A
CLJU_c16560	hypothetical protein	-	gi|300853232|ref|NC_014328.1|:1800940-1801594	Fruc	Auto	NOTEST	0.227674	0	-1.79769e+308	-1.79769e+308	0.183921	1	no			N/A
CLJU_c16570	hypothetical protein	-	gi|300853232|ref|NC_014328.1|:1801776-1802529	Fruc	Auto	OK	25.2044	0	-1.79769e+308	-1.79769e+308	0.0246081	0.395383	no			N/A
CLJU_c16580	phage-like transcriptional factor	-	gi|300853232|ref|NC_014328.1|:1802530-1802767	Fruc	Auto	OK	214.766	0	-1.79769e+308	-1.79769e+308	0.026133	0.411246	no			N/A
CLJU_c16590	hypothetical protein	-	gi|300853232|ref|NC_014328.1|:1803192-1803372	Fruc	Auto	NOTEST	0	0	0	0	1	1	no	N/A	N/A	0
CLJU_c16600	hypothetical protein	-	gi|300853232|ref|NC_014328.1|:1803400-1803790	Fruc	Auto	NOTEST	0.518806	0	-1.79769e+308	-1.79769e+308	0.183921	1	no			N/A
CLJU_c16610	DNA-binding protein	-	gi|300853232|ref|NC_014328.1|:1804224-1804899	Fruc	Auto	OK	8.28194	0	-1.79769e+308	-1.79769e+308	0.0491215	0.567061	no			N/A
CLJU_c16620	hypothetical protein	-	gi|300853232|ref|NC_014328.1|:1805102-1805399	Fruc	Auto	OK	1.86061	0	-1.79769e+308	-1.79769e+308	0.147394	0.925159	no			N/A
CLJU_c16630	hypothetical protein	-	gi|300853232|ref|NC_014328.1|:1805423-1805759	Fruc	Auto	OK	4.90348	0	-1.79769e+308	-1.79769e+308	0.0950018	0.799297	no			N/A
CLJU_c16640	hypothetical protein	-	gi|300853232|ref|NC_014328.1|:1805862-1807152	Fruc	Auto	OK	5.13061	0	-1.79769e+308	-1.79769e+308	0.0418393	0.522855	no			N/A
CLJU_c16650	hypothetical protein	-	gi|300853232|ref|NC_014328.1|:1807154-1807643	Fruc	Auto	OK	5.96127	0	-1.79769e+308	-1.79769e+308	0.0684516	0.694321	no			N/A
CLJU_c16660	hypothetical protein	-	gi|300853232|ref|NC_014328.1|:1807724-1811075	Fruc	Auto	OK	5.74861	0	-1.79769e+308	-1.79769e+308	0.0206424	0.372341	no			N/A
CLJU_c16670	hypothetical protein	-	gi|300853232|ref|NC_014328.1|:1811550-1811748	Fruc	Auto	OK	6.45488	0	-1.79769e+308	-1.79769e+308	0.147394	0.925159	no			N/A
CLJU_c16680	hypothetical protein	-	gi|300853232|ref|NC_014328.1|:1811764-1812082	Fruc	Auto	OK	11.0808	0	-1.79769e+308	-1.79769e+308	0.0735356	0.73039	no			N/A
CLJU_c16690	hypothetical protein	-	gi|300853232|ref|NC_014328.1|:1812084-1812666	Fruc	Auto	OK	9.67737	0	-1.79769e+308	-1.79769e+308	0.0503567	0.573107	no			N/A
CLJU_c16700	hypothetical protein	-	gi|300853232|ref|NC_014328.1|:1812667-1812892	Fruc	Auto	OK	14.4572	0	-1.79769e+308	-1.79769e+308	0.0950018	0.799297	no			N/A
CLJU_c16710	hypothetical protein	-	gi|300853232|ref|NC_014328.1|:1812975-1813542	Fruc	Auto	OK	16.4806	0	-1.79769e+308	-1.79769e+308	0.0396179	0.512567	no			N/A
CLJU_c16720	phage-like protein	-	gi|300853232|ref|NC_014328.1|:1813619-1814450	Fruc	Auto	OK	15.5506	0	-1.79769e+308	-1.79769e+308	0.0307883	0.450982	no			N/A
CLJU_c16730	hypothetical protein	-	gi|300853232|ref|NC_014328.1|:1814629-1814815	Fruc	Auto	OK	12.2011	0	-1.79769e+308	-1.79769e+308	0.128446	0.891427	no			N/A
CLJU_c16740	hypothetical protein	-	gi|300853232|ref|NC_014328.1|:1814820-1815150	Fruc	Auto	OK	12.3848	0	-1.79769e+308	-1.79769e+308	0.0684516	0.694321	no			N/A
CLJU_c16750	hypothetical protein	-	gi|300853232|ref|NC_014328.1|:1815492-1816305	Fruc	Auto	OK	7.14685	0	-1.79769e+308	-1.79769e+308	0.0468735	0.554936	no			N/A
CLJU_c16760	hypothetical protein	-	gi|300853232|ref|NC_014328.1|:1816377-1816569	Fruc	Auto	OK	3.61378	0	-1.79769e+308	-1.79769e+308	0.183921	0.989191	no			N/A
CLJU_c16770	phage-like protein	-	gi|300853232|ref|NC_014328.1|:1816583-1817618	Fruc	Auto	OK	3.1449	0	-1.79769e+308	-1.79769e+308	0.0589643	0.629831	no			N/A
CLJU_c16780	hypothetical protein	-	gi|300853232|ref|NC_014328.1|:1818096-1818618	Fruc	Auto	OK	47.4708	0	-1.79769e+308	-1.79769e+308	0.0226545	0.381634	no			N/A
CLJU_c16790	hypothetical protein	-	gi|300853232|ref|NC_014328.1|:1818649-1819624	Fruc	Auto	OK	108.401	0	-1.79769e+308	-1.79769e+308	0.0168038	0.337451	no			N/A
CLJU_c16800	hypothetical protein	-	gi|300853232|ref|NC_014328.1|:1819758-1821147	Fruc	Auto	OK	81.1235	0	-1.79769e+308	-1.79769e+308	0.0175256	0.345453	no			N/A
CLJU_c16810	phage-like protein	-	gi|300853232|ref|NC_014328.1|:1821229-1829566	Fruc	Auto	OK	3.16591	0	-1.79769e+308	-1.79769e+308	0.0164911	0.335461	no			N/A
CLJU_c16820	hypothetical protein	-	gi|300853232|ref|NC_014328.1|:1829637-1831604	Fruc	Auto	OK	1.47097	0	-1.79769e+308	-1.79769e+308	0.278542	0.999559	no			N/A
CLJU_c16830	bacteriophage terminase	-	gi|300853232|ref|NC_014328.1|:1829637-1831604	Fruc	Auto	OK	1.23964	0.300055	-2.04662	1.23542	0.216674	0.999559	no	0.309921	-1.7367	2.04662
CLJU_c16840	phage portal protein	-	gi|300853232|ref|NC_014328.1|:1831618-1832965	Fruc	Auto	OK	1.47298	1.54688	0.0706251	-0.0512221	0.959149	0.999559	no	0.558738	0.629361	0.0706251
CLJU_c16850	hypothetical protein	-	gi|300853232|ref|NC_014328.1|:1833908-1834535	Fruc	Auto	OK	22.7045	12.9628	-0.808601	0.71117	0.476979	0.999559	no	4.50491	3.69631	0.808601
CLJU_c16860	hypothetical protein	-	gi|300853232|ref|NC_014328.1|:1834610-1835216	Fruc	Auto	OK	119.926	59.8	-1.00393	1.05547	0.29121	0.999559	no	6.906	5.90207	1.00393
CLJU_c16870	hypothetical protein	-	gi|300853232|ref|NC_014328.1|:1835302-1835602	Fruc	Auto	OK	3.63106	0	-1.79769e+308	-1.79769e+308	0.116218	0.860307	no			N/A
CLJU_c16880	hypothetical protein	-	gi|300853232|ref|NC_014328.1|:1835657-1836332	Fruc	Auto	OK	123.357	95.9483	-0.362513	0.384449	0.700646	0.999559	no	6.9467	6.58419	0.362513
CLJU_c16890	hypothetical protein	-	gi|300853232|ref|NC_014328.1|:1836394-1836748	Fruc	Auto	OK	1.88296	0	-1.79769e+308	-1.79769e+308	0.128446	0.891427	no			N/A
CLJU_c16900	hypothetical protein	-	gi|300853232|ref|NC_014328.1|:1836756-1838163	Fruc	Auto	OK	2.71394	0.45245	-2.58456	1.76492	0.0775768	0.753401	no	1.44039	-1.14417	2.58456
CLJU_c16910	hypothetical protein	-	gi|300853232|ref|NC_014328.1|:1838281-1839569	Fruc	Auto	OK	148.957	59.5974	-1.32158	0.612465	0.54023	0.999559	no	7.21875	5.89718	1.32158
CLJU_c16920	hypothetical protein	-	gi|300853232|ref|NC_014328.1|:1838281-1839569	Fruc	Auto	OK	202.119	75.5112	-1.42044	1.29641	0.194833	0.999559	no	7.65906	6.23862	1.42044
CLJU_c16940	hypothetical protein	-	gi|300853232|ref|NC_014328.1|:1840624-1840975	Fruc	Auto	OK	273.389	199.857	-0.451985	0.479971	0.631248	0.999559	no	8.09481	7.64282	0.451985
CLJU_c16950	hypothetical protein	-	gi|300853232|ref|NC_014328.1|:1841204-1841369	Fruc	Auto	NOTEST	0	0	0	0	1	1	no	N/A	N/A	0
CLJU_c16960	hypothetical protein	-	gi|300853232|ref|NC_014328.1|:1841399-1841720	Fruc	Auto	OK	25.5683	26.5302	0.0532802	-0.0422842	0.966272	0.999559	no	4.67628	4.72956	0.0532802
CLJU_c16970	phosphoesterase	-	gi|300853232|ref|NC_014328.1|:1841771-1842437	Fruc	Auto	OK	15.3188	15.0865	-0.0220457	0.0193275	0.98458	0.999559	no	3.93723	3.91519	0.0220457
CLJU_c16980	hypothetical protein	-	gi|300853232|ref|NC_014328.1|:1842515-1843007	Fruc	Auto	OK	79.8681	189.433	1.24599	-1.3078	0.190942	0.999559	no	6.31955	7.56554	1.24599
CLJU_c16990	hypothetical protein	-	gi|300853232|ref|NC_014328.1|:1843561-1843825	Fruc	Auto	OK	219.174	211.826	-0.0491976	0.0488282	0.961056	0.999559	no	7.77593	7.72674	0.0491976
CLJU_c17000	cell wall-binding protein	-	gi|300853232|ref|NC_014328.1|:1844797-1846177	Fruc	Auto	OK	16.8302	12.7253	-0.403352	0.400371	0.688883	0.999559	no	4.07298	3.66963	0.403352
CLJU_c17010	rubrerythrin	-	gi|300853232|ref|NC_014328.1|:1846582-1847116	Fruc	Auto	OK	484.126	427.607	-0.179097	0.179488	0.857554	0.999559	no	8.91924	8.74014	0.179097
CLJU_c17020	cell division membrane protein	ftsW2	gi|300853232|ref|NC_014328.1|:1847185-1848295	Fruc	Auto	OK	17.573	24.1061	0.456035	-0.458145	0.646849	0.999559	no	4.13529	4.59133	0.456035
CLJU_c17030	hydrolase	-	gi|300853232|ref|NC_014328.1|:1848679-1849423	Fruc	Auto	OK	15.8624	12.2055	-0.378076	0.334165	0.738255	0.999559	no	3.98754	3.60946	0.378076
CLJU_c17040	hypothetical protein	-	gi|300853232|ref|NC_014328.1|:1849442-1849598	Fruc	Auto	OK	7.94353	0	-1.79769e+308	-1.79769e+308	0.183921	0.989191	no			N/A
CLJU_c17050	hypothetical protein	-	gi|300853232|ref|NC_014328.1|:1849690-1850383	Fruc	Auto	NOTEST	0	0.548948	1.79769e+308	1.79769e+308	0.135503	1	no			N/A
CLJU_c17060	hypothetical protein	-	gi|300853232|ref|NC_014328.1|:1850637-1850985	Fruc	Auto	OK	117.045	145.464	0.313595	-0.319701	0.749195	0.999559	no	6.87092	7.18452	0.313595
CLJU_c17070	aldo/keto reductase	-	gi|300853232|ref|NC_014328.1|:1851098-1852073	Fruc	Auto	OK	37.0811	204.175	2.46105	-2.5281	0.011468	0.281113	no	5.21261	7.67366	2.46105
CLJU_c17080	hypothetical protein	-	gi|300853232|ref|NC_014328.1|:1852588-1853554	Fruc	Auto	OK	210.399	2046.68	3.28209	-3.03073	0.00243962	0.0769135	no	7.71698	10.9991	3.28209
CLJU_c17090	hypothetical protein	-	gi|300853232|ref|NC_014328.1|:1853939-1854404	Fruc	Auto	OK	4.94735	5.0412	0.0271097	-0.0190554	0.984797	0.999559	no	2.30666	2.33377	0.0271097
CLJU_c17100	ABC transporter	-	gi|300853232|ref|NC_014328.1|:1854543-1855629	Fruc	Auto	OK	8.54545	26.7524	1.64644	-1.56623	0.117295	0.860307	no	3.09516	4.7416	1.64644
CLJU_c17110	molybdenum cofactor biosynthesis family protein	-	gi|300853232|ref|NC_014328.1|:1856092-1858413	Fruc	Auto	OK	3.77629	10.2982	1.44735	-1.00469	0.315048	0.999559	no	1.91697	3.36432	1.44735
CLJU_c17120	ABC transporter	-	gi|300853232|ref|NC_014328.1|:1856092-1858413	Fruc	Auto	OK	2.47596	13.7451	2.47286	-1.49015	0.136185	0.905691	no	1.30799	3.78085	2.47286
CLJU_c17130	ABC transporter permease	-	gi|300853232|ref|NC_014328.1|:1858464-1860056	Fruc	Auto	OK	1.95087	8.53162	2.1287	-1.55808	0.119214	0.861767	no	0.964118	3.09282	2.1287
CLJU_c17140	nucleotide kinase-like protein	-	gi|300853232|ref|NC_014328.1|:1858464-1860056	Fruc	Auto	OK	0.901471	5.92979	2.71763	-0.914768	0.360313	0.999559	no	-0.149647	2.56798	2.71763
CLJU_c17150	ABC transporter	-	gi|300853232|ref|NC_014328.1|:1860079-1861120	Fruc	Auto	OK	2.87306	11.9808	2.06007	-1.7024	0.0886803	0.781368	no	1.52259	3.58265	2.06007
CLJU_c17160	ABC transporter ATPase	-	gi|300853232|ref|NC_014328.1|:1861171-1861954	Fruc	Auto	OK	3.93094	11.3994	1.53601	-1.23593	0.216486	0.999559	no	1.97487	3.51089	1.53601
CLJU_c17170	Fe3+ ABC transporter periplasmic protein	-	gi|300853232|ref|NC_014328.1|:1862335-1864454	Fruc	Auto	OK	1.67067	1.16631	-0.51847	0.290956	0.771085	0.999559	no	0.740427	0.221951	0.51847
CLJU_c17180	ABC transporter	-	gi|300853232|ref|NC_014328.1|:1862335-1864454	Fruc	Auto	OK	1.26763	0.596958	-1.08643	0.5026	0.615245	0.999559	no	0.342134	-0.744299	1.08643
CLJU_c17190	hypothetical protein	-	gi|300853232|ref|NC_014328.1|:1864480-1864717	Fruc	Auto	OK	1.74606	2.53424	0.537444	-0.24381	0.807378	0.999559	no	0.804103	1.34155	0.537444
CLJU_c17200	ABC transporter	-	gi|300853232|ref|NC_014328.1|:1864960-1866055	Fruc	Auto	OK	3.76047	1.52216	-1.30479	0.969517	0.332287	0.999559	no	1.91091	0.60612	1.30479
CLJU_c17210	nickel-binding GTPase	-	gi|300853232|ref|NC_014328.1|:1866095-1867813	Fruc	Auto	OK	0.627043	2.45555	1.96941	-0.940123	0.347154	0.999559	no	-0.673364	1.29605	1.96941
CLJU_c17220	ABC transporter ATPase	-	gi|300853232|ref|NC_014328.1|:1866095-1867813	Fruc	Auto	OK	0.382783	1.3233	1.78954	-0.832485	0.405135	0.999559	no	-1.3854	0.40414	1.78954
CLJU_c17230	hypothetical protein	-	gi|300853232|ref|NC_014328.1|:1867834-1868584	Fruc	Auto	NOTEST	0.189089	0.985645	2.38201	-1.2051	0.228163	1	no	-2.40286	-0.02086	2.38201
CLJU_c17240	hypothetical protein	-	gi|300853232|ref|NC_014328.1|:1868625-1869420	Fruc	Auto	OK	0.70069	1.82406	1.3803	-0.866177	0.386393	0.999559	no	-0.513152	0.867153	1.3803
CLJU_c17250	ABC transporter	-	gi|300853232|ref|NC_014328.1|:1869500-1870592	Fruc	Auto	OK	6.83837	8.70525	0.348233	-0.30353	0.761486	0.999559	no	2.77365	3.12189	0.348233
CLJU_c17260	hypothetical protein	-	gi|300853232|ref|NC_014328.1|:1870673-1871276	Fruc	Auto	OK	37.2822	27.7759	-0.42465	0.404901	0.68555	0.999559	no	5.22042	4.79576	0.42465
CLJU_c17270	electron transport protein	-	gi|300853232|ref|NC_014328.1|:1871729-1872311	Fruc	Auto	OK	12.6343	9.17	-0.462357	0.376595	0.706475	0.999559	no	3.65927	3.19692	0.462357
CLJU_c17280	Fe-Fe hydrogenase 2	-	gi|300853232|ref|NC_014328.1|:1872346-1873720	Fruc	Auto	OK	13.2261	12.9062	-0.0353244	0.0344614	0.972509	0.999559	no	3.72532	3.68999	0.0353244
CLJU_c17290	hypothetical protein	-	gi|300853232|ref|NC_014328.1|:1874072-1874633	Fruc	Auto	OK	20.4316	13.7933	-0.566836	0.486605	0.626538	0.999559	no	4.35273	3.7859	0.566836
CLJU_c17300	hypothetical protein	-	gi|300853232|ref|NC_014328.1|:1874778-1875240	Fruc	Auto	OK	40.3899	28.545	-0.500759	0.4536	0.650117	0.999559	no	5.33592	4.83517	0.500759
CLJU_c17310	transcriptional regulator	-	gi|300853232|ref|NC_014328.1|:1875362-1877208	Fruc	Auto	OK	6.84884	7.82599	0.192415	-0.0914367	0.927146	0.999559	no	2.77586	2.96827	0.192415
CLJU_c17320	two component sensor histidine kinase	-	gi|300853232|ref|NC_014328.1|:1875362-1877208	Fruc	Auto	OK	11.8352	11.6646	-0.0209539	0.0171471	0.986319	0.999559	no	3.56501	3.54406	0.0209539
CLJU_c17330	cell division protein ftsA	ftsA2	gi|300853232|ref|NC_014328.1|:1877299-1879405	Fruc	Auto	OK	91.4277	83.2078	-0.135912	0.135737	0.892029	0.999559	no	6.51456	6.37865	0.135912
CLJU_c17340	amidohydrolase	-	gi|300853232|ref|NC_014328.1|:1879434-1880607	Fruc	Auto	OK	95.4773	111.946	0.229568	-0.236515	0.813033	0.999559	no	6.57709	6.80666	0.229568
CLJU_c17350	ribosomal large subunit pseudouridine synthase D	rluD2	gi|300853232|ref|NC_014328.1|:1880926-1881886	Fruc	Auto	OK	28.8309	27.9224	-0.0461934	0.0474062	0.962189	0.999559	no	4.84954	4.80335	0.0461934
CLJU_c17360	stage V sporulation protein B	-	gi|300853232|ref|NC_014328.1|:1881928-1883536	Fruc	Auto	OK	54.8157	63.083	0.202661	-0.211339	0.832623	0.999559	no	5.77652	5.97918	0.202661
CLJU_c17370	glutamate synthaselarge subunit	gltB	gi|300853232|ref|NC_014328.1|:1883769-1888308	Fruc	Auto	OK	74.1935	133.346	0.845809	-0.788492	0.430409	0.999559	no	6.21322	7.05903	0.845809
CLJU_c17380	glutamate synthasesmall subunit	gltD	gi|300853232|ref|NC_014328.1|:1888319-1889753	Fruc	Auto	OK	127.199	255.276	1.00496	-0.98185	0.326174	0.999559	no	6.99094	7.99591	1.00496
CLJU_c17390	succinyl-diaminopimelate desuccinylase	-	gi|300853232|ref|NC_014328.1|:1890261-1891653	Fruc	Auto	OK	275.383	586.149	1.08983	-1.00838	0.31327	0.999559	no	8.1053	9.19512	1.08983
CLJU_c17400	hypothetical protein	-	gi|300853232|ref|NC_014328.1|:1891741-1892221	Fruc	Auto	OK	11.2006	16.7237	0.578316	-0.467249	0.640322	0.999559	no	3.4855	4.06382	0.578316
CLJU_c17410	hypothetical protein	-	gi|300853232|ref|NC_014328.1|:1892383-1892998	Fruc	Auto	OK	46.9202	56.2501	0.261648	-0.268404	0.788388	0.999559	no	5.55214	5.81378	0.261648
CLJU_c17420	MarR family transcriptional regulator	-	gi|300853232|ref|NC_014328.1|:1893551-1894019	Fruc	Auto	OK	1.50621	3.49041	1.21248	-0.754474	0.450564	0.999559	no	0.590923	1.8034	1.21248
CLJU_c17430	hypothetical protein	-	gi|300853232|ref|NC_014328.1|:1894045-1894621	Fruc	Auto	OK	3.82096	1.79105	-1.09313	0.731011	0.464773	0.999559	no	1.93394	0.840806	1.09313
CLJU_c17440	transcription activator	-	gi|300853232|ref|NC_014328.1|:1894750-1895206	Fruc	Auto	OK	58.5775	79.2434	0.435944	-0.435692	0.66306	0.999559	no	5.87227	6.30822	0.435944
CLJU_c17450	hypothetical protein	-	gi|300853232|ref|NC_014328.1|:1895321-1896815	Fruc	Auto	OK	23.376	23.1158	-0.0161513	0.0170778	0.986375	0.999559	no	4.54696	4.53081	0.0161513
CLJU_c17460	membrane-associated response regulator	-	gi|300853232|ref|NC_014328.1|:1896851-1897757	Fruc	Auto	OK	1.03781	2.69551	1.37702	-0.941417	0.346491	0.999559	no	0.0535423	1.43056	1.37702
CLJU_c17470	membrane-associated ferredoxin	-	gi|300853232|ref|NC_014328.1|:1898073-1898778	Fruc	Auto	OK	1.84866	1.34024	-0.463993	0.30151	0.763026	0.999559	no	0.88648	0.422491	0.463993
CLJU_c17480	MarR family transcriptional regulator	-	gi|300853232|ref|NC_014328.1|:1899108-1899657	Fruc	Auto	OK	13.4821	18.1109	0.425812	-0.360563	0.718426	0.999559	no	3.75297	4.17879	0.425812
CLJU_c17490	alpha/beta hydrolase	-	gi|300853232|ref|NC_014328.1|:1899699-1900665	Fruc	Auto	OK	12.0463	21.3122	0.823094	-0.777212	0.437034	0.999559	no	3.59052	4.41361	0.823094
CLJU_c17500	chemotaxis sensory transducer protein	-	gi|300853232|ref|NC_014328.1|:1900863-1901685	Fruc	Auto	OK	9.8981	5.89215	-0.748356	0.620132	0.535171	0.999559	no	3.30715	2.55879	0.748356
CLJU_c17510	transposase	-	gi|300853232|ref|NC_014328.1|:1902030-1903203	Fruc	Auto	NOTEST	0	0	0	0	1	1	no	N/A	N/A	0
CLJU_c17520	antibiotic resistance protein	-	gi|300853232|ref|NC_014328.1|:1903381-1903870	Fruc	Auto	OK	52.5995	63.0109	0.260552	-0.258566	0.79597	0.999559	no	5.71698	5.97753	0.260552
CLJU_c17530	radical SAM domain-containing protein	-	gi|300853232|ref|NC_014328.1|:1903984-1904710	Fruc	Auto	OK	23.892	30.3846	0.34681	-0.334772	0.737797	0.999559	no	4.57846	4.92527	0.34681
CLJU_c17540	B3/4 domain-containing protein	-	gi|300853232|ref|NC_014328.1|:1904774-1905482	Fruc	Auto	OK	26.7544	40.5061	0.598364	-0.591727	0.554033	0.999559	no	4.7417	5.34007	0.598364
CLJU_c17550	small multidrug resistance protein	-	gi|300853232|ref|NC_014328.1|:1905591-1905912	Fruc	Auto	OK	7.74797	23.3466	1.59132	-1.15069	0.249859	0.999559	no	2.95382	4.54514	1.59132
CLJU_c17560	LysR family transcriptional regulator	-	gi|300853232|ref|NC_014328.1|:1906475-1907327	Fruc	Auto	OK	15.2223	20.6218	0.437982	-0.410011	0.681798	0.999559	no	3.92811	4.3661	0.437982
CLJU_c17570	chromate transporter	-	gi|300853232|ref|NC_014328.1|:1907459-1908574	Fruc	Auto	OK	1.73778	7.47834	2.10547	-1.07475	0.282486	0.999559	no	0.797245	2.90272	2.10547
CLJU_c17580	hypothetical protein	-	gi|300853232|ref|NC_014328.1|:1907459-1908574	Fruc	Auto	OK	3.00824	15.8762	2.39987	-1.44813	0.14758	0.925159	no	1.58892	3.98879	2.39987
CLJU_c17590	intracellular protease/amidase related enzyme,ThiJ family	-	gi|300853232|ref|NC_014328.1|:1908676-1909261	Fruc	Auto	OK	6.13656	19.9498	1.70087	-1.38521	0.165987	0.976835	no	2.61743	4.3183	1.70087
CLJU_c17600	flavodoxin	-	gi|300853232|ref|NC_014328.1|:1909386-1909836	Fruc	Auto	OK	55.0727	85.3577	0.632184	-0.629459	0.529049	0.999559	no	5.78327	6.41545	0.632184
CLJU_c17610	hypothetical protein	-	gi|300853232|ref|NC_014328.1|:1909973-1910373	Fruc	Auto	OK	21.3337	7.03294	-1.60093	0.822879	0.410577	0.999559	no	4.41506	2.81413	1.60093
CLJU_c17620	transcriptional regulator	-	gi|300853232|ref|NC_014328.1|:1909973-1910373	Fruc	Auto	OK	6.82585	5.17668	-0.398983	0.119936	0.904534	0.999559	no	2.77101	2.37203	0.398983
CLJU_c17630	signal chemotaxis receptor	-	gi|300853232|ref|NC_014328.1|:1910519-1912022	Fruc	Auto	OK	17.6965	17.6109	-0.00700152	0.0072365	0.994226	0.999559	no	4.14539	4.1384	0.00700152
CLJU_c17640	NUDIX hydrolase	-	gi|300853232|ref|NC_014328.1|:1912056-1912578	Fruc	Auto	OK	1.58236	2.08457	0.397673	-0.246719	0.805126	0.999559	no	0.662078	1.05975	0.397673
CLJU_c17650	hypothetical protein	-	gi|300853232|ref|NC_014328.1|:1912599-1912857	Fruc	Auto	OK	0	3.85089	1.79769e+308	1.79769e+308	0.135503	0.905219	no			N/A
CLJU_c17660	transcriptional regulator	-	gi|300853232|ref|NC_014328.1|:1913074-1913521	Fruc	Auto	OK	10.9773	0.539774	-4.34603	2.45775	0.0139809	0.327731	no	3.45645	-0.889573	4.34603
CLJU_c17670	hypothetical protein	-	gi|300853232|ref|NC_014328.1|:1913577-1914264	Fruc	Auto	OK	9.14828	2.50024	-1.87144	1.40257	0.160745	0.964976	no	3.1935	1.32207	1.87144
CLJU_c17680	hypothetical protein	-	gi|300853232|ref|NC_014328.1|:1914324-1914942	Fruc	Auto	OK	11.5874	3.22853	-1.84361	1.40061	0.161331	0.966013	no	3.53448	1.69088	1.84361
CLJU_c17690	ketopantoate reductase PanE/ApbA	panE	gi|300853232|ref|NC_014328.1|:1915387-1916317	Fruc	Auto	OK	931.258	1475.45	0.663903	-0.591411	0.554245	0.999559	no	9.86304	10.5269	0.663903
CLJU_c17700	LysR family transcriptional regulator	-	gi|300853232|ref|NC_014328.1|:1916468-1917344	Fruc	Auto	OK	16.5509	11.2553	-0.556309	0.504529	0.613889	0.999559	no	4.04884	3.49253	0.556309
CLJU_c17710	asparagine synthetase	asn	gi|300853232|ref|NC_014328.1|:1917883-1919473	Fruc	Auto	OK	278.348	200.042	-0.476586	0.453191	0.650411	0.999559	no	8.12075	7.64416	0.476586
CLJU_c17720	LysR family transcriptional regulator	-	gi|300853232|ref|NC_014328.1|:1919746-1920610	Fruc	Auto	OK	57.4544	45.0073	-0.352257	0.373746	0.708593	0.999559	no	5.84435	5.49209	0.352257
CLJU_c17730	hypothetical protein	-	gi|300853232|ref|NC_014328.1|:1920976-1921393	Fruc	Auto	OK	12.388	15.9095	0.360937	-0.283329	0.776925	0.999559	no	3.63087	3.99182	0.360937
CLJU_c17740	branched-chain amino acid transporter II carrier protein	-	gi|300853232|ref|NC_014328.1|:1921400-1922756	Fruc	Auto	OK	22.93	39.1994	0.773596	-0.817278	0.41377	0.999559	no	4.51916	5.29276	0.773596
CLJU_c17750	hypothetical protein	-	gi|300853232|ref|NC_014328.1|:1923065-1924238	Fruc	Auto	OK	654.16	841.063	0.36257	-0.326273	0.744218	0.999559	no	9.3535	9.71607	0.36257
CLJU_c17760	transcriptional regulator	-	gi|300853232|ref|NC_014328.1|:1924429-1924786	Fruc	Auto	OK	15.4229	12.5109	-0.301895	0.227375	0.820132	0.999559	no	3.947	3.64511	0.301895
CLJU_c17770	epimerase	-	gi|300853232|ref|NC_014328.1|:1924947-1925859	Fruc	Auto	OK	11.6159	13.747	0.243015	-0.219775	0.826046	0.999559	no	3.53803	3.78104	0.243015
CLJU_c17780	phosphatase	-	gi|300853232|ref|NC_014328.1|:1925962-1926610	Fruc	Auto	OK	18.4493	27.7462	0.588729	-0.541626	0.588076	0.999559	no	4.20549	4.79422	0.588729
CLJU_c17790	hypothetical protein	-	gi|300853232|ref|NC_014328.1|:1926828-1927107	Fruc	Auto	OK	724.063	612.815	-0.240663	0.254041	0.799464	0.999559	no	9.49997	9.25931	0.240663
CLJU_c17800	hypothetical protein	-	gi|300853232|ref|NC_014328.1|:1927415-1927676	Fruc	Auto	OK	2.61673	5.57505	1.09122	-0.593869	0.5526	0.999559	no	1.38777	2.47898	1.09122
CLJU_c17810	hydrolase	-	gi|300853232|ref|NC_014328.1|:1927825-1928707	Fruc	Auto	OK	81.1235	99.619	0.296301	-0.312861	0.754386	0.999559	no	6.34205	6.63835	0.296301
CLJU_c17820	aldo/keto reductase	-	gi|300853232|ref|NC_014328.1|:1928925-1929768	Fruc	Auto	OK	310.063	428.49	0.466699	-0.455017	0.649097	0.999559	no	8.27642	8.74312	0.466699
CLJU_c17830	hypothetical protein	-	gi|300853232|ref|NC_014328.1|:1929967-1931965	Fruc	Auto	OK	2.36124	1.97827	-0.255305	0.205768	0.836972	0.999559	no	1.23954	0.984239	0.255305
CLJU_c17840	peptide deformylase	def4	gi|300853232|ref|NC_014328.1|:1932088-1932571	Fruc	Auto	OK	67.6033	35.4663	-0.930644	0.896887	0.369779	0.999559	no	6.07902	5.14838	0.930644
CLJU_c17850	transcriptional regulator	-	gi|300853232|ref|NC_014328.1|:1932666-1934091	Fruc	Auto	OK	5.78057	3.6782	-0.652211	0.552767	0.580423	0.999559	no	2.53121	1.879	0.652211
CLJU_c17860	hypothetical protein	-	gi|300853232|ref|NC_014328.1|:1934299-1935088	Fruc	Auto	OK	22.9981	38.9208	0.759028	-0.754801	0.450369	0.999559	no	4.52344	5.28247	0.759028
CLJU_c17870	methylated-DNA--protein-cysteine methyltransferase	-	gi|300853232|ref|NC_014328.1|:1935396-1935867	Fruc	Auto	OK	13.787	19.2371	0.480583	-0.395905	0.692175	0.999559	no	3.78524	4.26582	0.480583
CLJU_c17880	hypothetical protein	-	gi|300853232|ref|NC_014328.1|:1935939-1936641	Fruc	Auto	OK	16.321	25.884	0.665331	-0.613393	0.539617	0.999559	no	4.02866	4.69399	0.665331
CLJU_c17890	hypothetical protein	-	gi|300853232|ref|NC_014328.1|:1936698-1937577	Fruc	Auto	OK	26.4904	47.2257	0.8341	-0.859124	0.390272	0.999559	no	4.7274	5.5615	0.8341
CLJU_c17900	amino acid permease	-	gi|300853232|ref|NC_014328.1|:1938134-1939535	Fruc	Auto	OK	271.324	184.152	-0.559119	0.539816	0.589324	0.999559	no	8.08387	7.52475	0.559119
CLJU_c17910	carbon monoxide dehydrogenase catalytic subunit	cooS2	gi|300853232|ref|NC_014328.1|:1939705-1941637	Fruc	Auto	OK	5.20703	2.36922	-1.13605	0.970324	0.331885	0.999559	no	2.38046	1.24441	1.13605
CLJU_c17920	propanediol utilization protein PduV-like protein	-	gi|300853232|ref|NC_014328.1|:1942074-1942560	Fruc	Auto	OK	72.599	47.2731	-0.618929	0.613374	0.539629	0.999559	no	6.18188	5.56295	0.618929
CLJU_c17930	microcompartment protein	-	gi|300853232|ref|NC_014328.1|:1942570-1942948	Fruc	Auto	OK	50.6675	29.6149	-0.774739	0.679253	0.496978	0.999559	no	5.66299	4.88825	0.774739
CLJU_c17940	hypothetical protein	-	gi|300853232|ref|NC_014328.1|:1943567-1944647	Fruc	Auto	OK	146.364	302.302	1.04643	-1.0351	0.300623	0.999559	no	7.19342	8.23985	1.04643
CLJU_c17950	molybdopterin biosynthesis protein	-	gi|300853232|ref|NC_014328.1|:1944664-1945684	Fruc	Auto	OK	138.424	270.433	0.966179	-0.966389	0.33385	0.999559	no	7.11295	8.07913	0.966179
CLJU_c17960	hypothetical protein	-	gi|300853232|ref|NC_014328.1|:1945931-1948235	Fruc	Auto	OK	257.461	375.985	0.546325	-0.494855	0.620703	0.999559	no	8.00821	8.55453	0.546325
CLJU_c17970	DeoR family transcriptional regulator	-	gi|300853232|ref|NC_014328.1|:1948270-1949110	Fruc	Auto	OK	32.4697	148.937	2.19754	-2.25975	0.0238368	0.392896	no	5.02102	7.21856	2.19754
CLJU_c17980	Fe-S cluster protein	-	gi|300853232|ref|NC_014328.1|:1949284-1950319	Fruc	Auto	OK	83.2769	65.7116	-0.341767	0.360762	0.718277	0.999559	no	6.37984	6.03808	0.341767
CLJU_c17990	hypothetical protein	-	gi|300853232|ref|NC_014328.1|:1950452-1951058	Fruc	Auto	OK	139.703	117.274	-0.252472	0.267758	0.788886	0.999559	no	7.12622	6.87374	0.252472
CLJU_c18000	nitroreductase	-	gi|300853232|ref|NC_014328.1|:1951220-1951751	Fruc	Auto	OK	839.122	1297.44	0.628712	-0.594278	0.552326	0.999559	no	9.71274	10.3415	0.628712
CLJU_c18010	transcriptional regulator	-	gi|300853232|ref|NC_014328.1|:1951887-1952250	Fruc	Auto	OK	196.242	262.439	0.419346	-0.446149	0.65549	0.999559	no	7.61649	8.03584	0.419346
CLJU_c18020	hypothetical protein	-	gi|300853232|ref|NC_014328.1|:1952458-1953610	Fruc	Auto	OK	58.2853	110.959	0.92883	-0.968715	0.332687	0.999559	no	5.86506	6.79388	0.92883
CLJU_c18030	lipase	-	gi|300853232|ref|NC_014328.1|:1953857-1956101	Fruc	Auto	OK	11.5402	7.36598	-0.647725	0.649351	0.516112	0.999559	no	3.5286	2.88088	0.647725
CLJU_c18040	methyl-accepting chemotaxis protein	-	gi|300853232|ref|NC_014328.1|:1956334-1957855	Fruc	Auto	OK	21.1422	29.781	0.494264	-0.523352	0.600729	0.999559	no	4.40205	4.89632	0.494264
CLJU_c18050	dihydrodipicolinate reductase	dapB1	gi|300853232|ref|NC_014328.1|:1957976-1958858	Fruc	Auto	OK	42.9387	1057.36	4.62204	-4.47828	7.52454e-06	0.000685091	yes	5.42421	10.0463	4.62204
CLJU_c18060	transcriptional regulator	-	gi|300853232|ref|NC_014328.1|:1959332-1959965	Fruc	Auto	OK	136.553	70.4801	-0.954172	1.00911	0.312924	0.999559	no	7.09332	6.13914	0.954172
CLJU_c18070	hypothetical protein	-	gi|300853232|ref|NC_014328.1|:1960371-1961055	Fruc	Auto	OK	99.7362	81.6139	-0.289302	0.30777	0.758258	0.999559	no	6.64005	6.35074	0.289302
CLJU_c18080	membrane-associated protein	-	gi|300853232|ref|NC_014328.1|:1961201-1962991	Fruc	Auto	OK	26.2298	25.2149	-0.0569311	0.0473382	0.962244	0.999559	no	4.71313	4.6562	0.0569311
CLJU_c18090	ABC transporter ATPase	-	gi|300853232|ref|NC_014328.1|:1961201-1962991	Fruc	Auto	OK	34.1067	22.6514	-0.590454	0.38751	0.698379	0.999559	no	5.09198	4.50153	0.590454
CLJU_c18100	ABC transporter permease	-	gi|300853232|ref|NC_014328.1|:1962992-1964204	Fruc	Auto	OK	24.995	27.8927	0.158249	-0.165992	0.868163	0.999559	no	4.64357	4.80182	0.158249
CLJU_c18110	DeoR family transcriptional regulator	-	gi|300853232|ref|NC_014328.1|:1964276-1965212	Fruc	Auto	OK	89.5363	73.168	-0.29126	0.307821	0.758219	0.999559	no	6.4844	6.19314	0.29126
CLJU_c18120	cytidine deaminase	cdd	gi|300853232|ref|NC_014328.1|:1965306-1965705	Fruc	Auto	OK	5289.67	11329.7	1.09886	-0.946044	0.344126	0.999559	no	12.369	13.4678	1.09886
CLJU_c18130	deoxyribose-phosphate aldolase	deoC	gi|300853232|ref|NC_014328.1|:1965848-1966493	Fruc	Auto	OK	6763.37	12963.9	0.938681	-0.776876	0.437232	0.999559	no	12.7235	13.6622	0.938681
CLJU_c18140	concentrative nucleoside transporter	-	gi|300853232|ref|NC_014328.1|:1966858-1968043	Fruc	Auto	OK	1875.22	3696.46	0.979084	-0.824419	0.409701	0.999559	no	10.8728	11.8519	0.979084
CLJU_c18150	phosphopentomutase	deoB	gi|300853232|ref|NC_014328.1|:1968066-1969248	Fruc	Auto	OK	3932.6	6878.75	0.806663	-0.663996	0.506693	0.999559	no	11.9413	12.7479	0.806663
CLJU_c18160	pyrimidine-nucleoside phosphorylase	pdp	gi|300853232|ref|NC_014328.1|:1969263-1970565	Fruc	Auto	OK	10756.4	16339.2	0.603143	-0.493324	0.621784	0.999559	no	13.3929	13.996	0.603143
CLJU_c18170	hypothetical protein	-	gi|300853232|ref|NC_014328.1|:1970874-1971039	Fruc	Auto	OK	942.059	1007.6	0.0970344	-0.0939601	0.925141	0.999559	no	9.87967	9.97671	0.0970344
CLJU_c18180	hypothetical protein	-	gi|300853232|ref|NC_014328.1|:1971218-1971995	Fruc	Auto	OK	182.11	130.441	-0.481412	0.499207	0.617634	0.999559	no	7.50867	7.02725	0.481412
CLJU_c18190	hypothetical protein	-	gi|300853232|ref|NC_014328.1|:1972016-1972403	Fruc	Auto	OK	20.0048	5.64984	-1.82407	1.34433	0.178843	0.989191	no	4.32227	2.49821	1.82407
CLJU_c18200	hypothetical protein	-	gi|300853232|ref|NC_014328.1|:1972615-1973458	Fruc	Auto	OK	35.8952	29.5656	-0.279872	0.285972	0.774899	0.999559	no	5.16572	4.88585	0.279872
CLJU_c18210	hypothetical protein	-	gi|300853232|ref|NC_014328.1|:1973560-1973989	Fruc	Auto	OK	13.0915	15.6831	0.260576	-0.206529	0.836378	0.999559	no	3.71056	3.97114	0.260576
CLJU_c18220	hypothetical protein	-	gi|300853232|ref|NC_014328.1|:1974529-1975778	Fruc	Auto	OK	130.093	63.3277	-1.03863	0.786195	0.431753	0.999559	no	7.0234	5.98476	1.03863
CLJU_c18230	hypothetical protein	-	gi|300853232|ref|NC_014328.1|:1974529-1975778	Fruc	Auto	OK	175.509	107.452	-0.707845	0.495389	0.620326	0.999559	no	7.4554	6.74755	0.707845
CLJU_c18240	xylose isomerase	-	gi|300853232|ref|NC_014328.1|:1975968-1977291	Fruc	Auto	OK	13.6301	37.3058	1.45261	-1.47811	0.139377	0.913961	no	3.76872	5.22133	1.45261
CLJU_c18250	xylulose kinase	-	gi|300853232|ref|NC_014328.1|:1977347-1978868	Fruc	Auto	OK	3.52371	5.99756	0.767282	-0.656453	0.511533	0.999559	no	1.8171	2.58438	0.767282
CLJU_c18270	aldose 1-epimerase	-	gi|300853232|ref|NC_014328.1|:1978883-1979945	Fruc	Auto	OK	2.56052	6.31972	1.30342	-1.03272	0.301733	0.999559	no	1.35644	2.65986	1.30342
CLJU_c18280	sugar transporter	-	gi|300853232|ref|NC_014328.1|:1979967-1981335	Fruc	Auto	OK	8.95248	26.879	1.58612	-1.56067	0.118603	0.860307	no	3.16229	4.74841	1.58612
CLJU_c18290	xylose operon transcriptional regulator XylR	xylR	gi|300853232|ref|NC_014328.1|:1981524-1982703	Fruc	Auto	OK	23.6717	23.5341	-0.00840853	0.00869829	0.99306	0.999559	no	4.56509	4.55668	0.00840853
CLJU_c18300	hypothetical protein	-	gi|300853232|ref|NC_014328.1|:1982841-1983321	Fruc	Auto	OK	51.3059	26.7578	-0.939163	0.868654	0.385036	0.999559	no	5.68105	4.74189	0.939163
CLJU_c18310	nitrate/sulfonate/bicarbonate ABC transporter permease	-	gi|300853232|ref|NC_014328.1|:1983744-1984560	Fruc	Auto	NOTEST	0.677424	0	-1.79769e+308	-1.79769e+308	0.116218	1	no			N/A
CLJU_c18320	nitrate/sulfonate/bicarbonate ABC transporter ATPase	-	gi|300853232|ref|NC_014328.1|:1984582-1985362	Fruc	Auto	NOTEST	1.07747	0.701486	-0.619157	0.373163	0.709027	1	no	0.107648	-0.511514	0.619157
CLJU_c18330	nitrate/sulfonate/bicarbonate ABC transporter-like periplasmic protein	-	gi|300853232|ref|NC_014328.1|:1985398-1986418	Fruc	Auto	OK	2.94519	0.166012	-4.149	2.33295	0.0196507	0.366558	no	1.55836	-2.59064	4.149
CLJU_c18340	hypothetical protein	-	gi|300853232|ref|NC_014328.1|:1986445-1987909	Fruc	Auto	OK	6.77559	3.88951	-0.80076	0.691181	0.489451	0.999559	no	2.76035	1.95959	0.80076
CLJU_c18350	ABC transporter ATP-binding protein	-	gi|300853232|ref|NC_014328.1|:1988131-1989046	Fruc	Auto	OK	14.497	29.8517	1.04206	-1.01024	0.312378	0.999559	no	3.85768	4.89974	1.04206
CLJU_c18360	ABC transporter permease	-	gi|300853232|ref|NC_014328.1|:1989062-1990067	Fruc	Auto	OK	9.64887	22.149	1.19881	-1.12431	0.260882	0.999559	no	3.27036	4.46917	1.19881
CLJU_c18370	hydrolase	-	gi|300853232|ref|NC_014328.1|:1990088-1990904	Fruc	Auto	OK	25.7421	60.3699	1.2297	-1.25606	0.209096	0.999559	no	4.68606	5.91576	1.2297
CLJU_c18380	hypothetical protein	-	gi|300853232|ref|NC_014328.1|:1991045-1991522	Fruc	Auto	OK	58.0355	269.917	2.21751	-2.25654	0.0240367	0.393683	no	5.85886	8.07637	2.21751
CLJU_c18390	hypothetical protein	-	gi|300853232|ref|NC_014328.1|:1991719-1992561	Fruc	Auto	OK	9.88592	5.79194	-0.771329	0.191063	0.848476	0.999559	no	3.30538	2.53405	0.771329
CLJU_c18400	hypothetical protein	-	gi|300853232|ref|NC_014328.1|:1991719-1992561	Fruc	Auto	OK	8.38238	7.74847	-0.113449	0.0864073	0.931143	0.999559	no	3.06736	2.95391	0.113449
CLJU_c18410	hypothetical protein	-	gi|300853232|ref|NC_014328.1|:1992567-1992942	Fruc	Auto	OK	19.0171	24.8319	0.384895	-0.311786	0.755203	0.999559	no	4.24923	4.63412	0.384895
CLJU_c18420	glutathionylspermidine synthase	-	gi|300853232|ref|NC_014328.1|:1993015-1996029	Fruc	Auto	OK	26.7364	27.6758	0.0498216	-0.0442795	0.964682	0.999559	no	4.74073	4.79055	0.0498216
CLJU_c18430	hypothetical protein	-	gi|300853232|ref|NC_014328.1|:1993015-1996029	Fruc	Auto	OK	48.6037	53.5555	0.139969	-0.0714877	0.94301	0.999559	no	5.60299	5.74296	0.139969
CLJU_c18440	spore germination protein	gerKC	gi|300853232|ref|NC_014328.1|:1996081-1999762	Fruc	Auto	OK	5.33021	2.49639	-1.09435	0.554983	0.578907	0.999559	no	2.41419	1.31984	1.09435
CLJU_c18450	spore germination protein	gerKB	gi|300853232|ref|NC_014328.1|:1996081-1999762	Fruc	Auto	OK	4.46556	2.73989	-0.704726	0.343585	0.731158	0.999559	no	2.15884	1.45412	0.704726
CLJU_c18460	spore germination protein	gerKA2	gi|300853232|ref|NC_014328.1|:1996081-1999762	Fruc	Auto	OK	7.29279	2.0336	-1.84243	1.09781	0.272287	0.999559	no	2.86647	1.02404	1.84243
CLJU_c18470	iron-containing alcohol dehydrogenase	-	gi|300853232|ref|NC_014328.1|:1999944-2001111	Fruc	Auto	OK	904.182	67.9474	-3.73412	3.58956	0.00033124	0.0153224	yes	9.82047	6.08635	3.73412
CLJU_c18480	hypothetical protein	-	gi|300853232|ref|NC_014328.1|:2001342-2001762	Fruc	Auto	OK	25.3677	16.3035	-0.637812	0.526784	0.598343	0.999559	no	4.66492	4.02711	0.637812
CLJU_c18490	transcriptional regulator	-	gi|300853232|ref|NC_014328.1|:2001766-2001982	Fruc	Auto	OK	37.9265	14.0659	-1.43101	0.944408	0.344961	0.999559	no	5.24513	3.81413	1.43101
CLJU_c18500	methyl-accepting chemotaxis sensory transducer	-	gi|300853232|ref|NC_014328.1|:2002263-2003412	Fruc	Auto	OK	52.2536	68.7952	0.396777	-0.419893	0.674564	0.999559	no	5.70746	6.10424	0.396777
CLJU_c18510	hypothetical protein	-	gi|300853232|ref|NC_014328.1|:2003698-2004619	Fruc	Auto	OK	2.90485	1.69715	-0.775351	0.555745	0.578385	0.999559	no	1.53846	0.763114	0.775351
CLJU_c18520	recombinase	-	gi|300853232|ref|NC_014328.1|:2004751-2006374	Fruc	Auto	NOTEST	0.372047	0.192066	-0.953883	0.544432	0.586144	1	no	-1.42644	-2.38033	0.953883
CLJU_c18530	hypothetical protein	-	gi|300853232|ref|NC_014328.1|:2006542-2006716	Fruc	Auto	NOTEST	0	0	0	0	1	1	no	N/A	N/A	0
CLJU_c18540	hypothetical protein	-	gi|300853232|ref|NC_014328.1|:2006798-2006924	Fruc	Auto	NOTEST	0	0	0	0	1	1	no	N/A	N/A	0
CLJU_c18550	hypothetical protein	-	gi|300853232|ref|NC_014328.1|:2006941-2007442	Fruc	Auto	NOTEST	0	0	0	0	1	1	no	N/A	N/A	0
CLJU_c18560	hypothetical protein	-	gi|300853232|ref|NC_014328.1|:2007457-2008180	Fruc	Auto	NOTEST	0.794211	0.258952	-1.61684	0.834677	0.4039	1	no	-0.332406	-1.94924	1.61684
CLJU_c18570	hypothetical protein	-	gi|300853232|ref|NC_014328.1|:2008272-2008557	Fruc	Auto	OK	10.3178	1.44031	-2.84069	1.54502	0.122341	0.87609	no	3.36706	0.526379	2.84069
CLJU_c18580	oxidoreductase	-	gi|300853232|ref|NC_014328.1|:2008569-2009556	Fruc	Auto	OK	3.59941	3.11233	-0.209764	0.160707	0.872324	0.999559	no	1.84776	1.638	0.209764
CLJU_c18590	integral membrane protein	-	gi|300853232|ref|NC_014328.1|:2009699-2010566	Fruc	Auto	OK	4.23139	1.83302	-1.20691	0.880626	0.37852	0.999559	no	2.08113	0.874223	1.20691
CLJU_c18600	cell wall-binding protein	-	gi|300853232|ref|NC_014328.1|:2011029-2012484	Fruc	Auto	OK	6.40235	6.52872	0.0282	-0.0251284	0.979953	0.999559	no	2.6786	2.7068	0.0282
CLJU_c18610	signal transduction protein	-	gi|300853232|ref|NC_014328.1|:2012758-2014627	Fruc	Auto	OK	79.6269	41.9542	-0.924441	0.953195	0.340491	0.999559	no	6.31518	5.39074	0.924441
CLJU_c18620	manganese catalase	-	gi|300853232|ref|NC_014328.1|:2014788-2015484	Fruc	Auto	OK	5.64338	6.00245	0.0889897	-0.069093	0.944916	0.999559	no	2.49656	2.58555	0.0889897
CLJU_c18630	hypothetical protein	-	gi|300853232|ref|NC_014328.1|:2015671-2016073	Fruc	Auto	OK	4.4129	4.58999	0.056764	-0.0378847	0.96978	0.999559	no	2.14173	2.19849	0.056764
CLJU_c18640	hypothetical protein	-	gi|300853232|ref|NC_014328.1|:2016241-2018269	Fruc	Auto	OK	2.61318	2.84406	0.122142	-0.101821	0.918898	0.999559	no	1.38581	1.50795	0.122142
CLJU_c18650	hypothetical protein	-	gi|300853232|ref|NC_014328.1|:2018503-2018689	Fruc	Auto	OK	12.2011	6.22292	-0.971346	0.491119	0.623343	0.999559	no	3.60894	2.63759	0.971346
CLJU_c18660	cell wall-binding protein	-	gi|300853232|ref|NC_014328.1|:2018769-2020245	Fruc	Auto	OK	21.2983	19.6938	-0.112992	0.118288	0.90584	0.999559	no	4.41267	4.29967	0.112992
CLJU_c18670	methyl-accepting chemotaxis protein	-	gi|300853232|ref|NC_014328.1|:2020720-2022787	Fruc	Auto	OK	50.954	93.7333	0.879367	-0.89222	0.372275	0.999559	no	5.67112	6.55049	0.879367
CLJU_c18680	hypothetical protein	-	gi|300853232|ref|NC_014328.1|:2023356-2024976	Fruc	Auto	NOTEST	0	0.0962349	1.79769e+308	1.79769e+308	0.17034	1	no			N/A
CLJU_c18690	hypothetical protein	-	gi|300853232|ref|NC_014328.1|:2025378-2026503	Fruc	Auto	OK	2.04786	1.17855	-0.797103	0.562669	0.57366	0.999559	no	1.03412	0.237013	0.797103
CLJU_c18700	hypothetical protein	-	gi|300853232|ref|NC_014328.1|:2026660-2027635	Fruc	Auto	OK	175.932	104.809	-0.747264	0.766877	0.443154	0.999559	no	7.45887	6.71162	0.747264
CLJU_c18710	hypothetical protein	-	gi|300853232|ref|NC_014328.1|:2027703-2028980	Fruc	Auto	OK	94.2581	78.0579	-0.272072	0.179325	0.857682	0.999559	no	6.55854	6.28647	0.272072
CLJU_c18720	hypothetical protein	-	gi|300853232|ref|NC_014328.1|:2027703-2028980	Fruc	Auto	OK	82.4819	61.1075	-0.432729	0.354413	0.723029	0.999559	no	6.36601	5.93328	0.432729
CLJU_c18730	hypothetical protein	-	gi|300853232|ref|NC_014328.1|:2029080-2029722	Fruc	Auto	OK	55.6049	46.1479	-0.268948	0.277345	0.781515	0.999559	no	5.79714	5.52819	0.268948
CLJU_c18740	plant auxin-responsive GH3-like protein	-	gi|300853232|ref|NC_014328.1|:2029840-2031424	Fruc	Auto	OK	72.0457	45.0184	-0.678397	0.707709	0.479126	0.999559	no	6.17084	5.49244	0.678397
CLJU_c18750	hypothetical protein	-	gi|300853232|ref|NC_014328.1|:2031449-2031953	Fruc	Auto	OK	1.67124	0.441005	-1.92205	1.0068	0.314029	0.999559	no	0.740919	-1.18113	1.92205
CLJU_c18760	hydrolase	-	gi|300853232|ref|NC_014328.1|:2032725-2034630	Fruc	Auto	OK	2.55102	2.32636	-0.133002	0.108177	0.913855	0.999559	no	1.35107	1.21807	0.133002
CLJU_c18770	hypothetical protein	-	gi|300853232|ref|NC_014328.1|:2034849-2035395	Fruc	Auto	OK	24.2323	29.5343	0.28546	-0.259745	0.79506	0.999559	no	4.59886	4.88432	0.28546
CLJU_c18780	hypothetical protein	-	gi|300853232|ref|NC_014328.1|:2035570-2036353	Fruc	Auto	OK	1.25075	2.32641	0.895306	-0.600124	0.548424	0.999559	no	0.322793	1.21811	0.895306
CLJU_c18790	hypothetical protein	-	gi|300853232|ref|NC_014328.1|:2036478-2037939	Fruc	Auto	OK	3.01845	3.24892	0.106155	-0.0857842	0.931638	0.999559	no	1.59381	1.69996	0.106155
CLJU_c18800	hypothetical protein	-	gi|300853232|ref|NC_014328.1|:2038263-2039082	Fruc	Auto	OK	88.9978	60.5193	-0.556373	0.590827	0.554637	0.999559	no	6.4757	5.91932	0.556373
CLJU_c18810	hypothetical protein	-	gi|300853232|ref|NC_014328.1|:2039317-2040109	Fruc	Auto	OK	2.28847	2.97893	0.38041	-0.272027	0.785601	0.999559	no	1.19438	1.57479	0.38041
CLJU_c18820	hypothetical protein	-	gi|300853232|ref|NC_014328.1|:2040211-2041075	Fruc	Auto	OK	1.25927	0.204579	-2.62186	1.41049	0.158396	0.95688	no	0.332588	-2.28927	2.62186
CLJU_c18830	hypothetical protein	-	gi|300853232|ref|NC_014328.1|:2041403-2042009	Fruc	Auto	OK	3.54961	6.31222	0.830485	-0.611052	0.541165	0.999559	no	1.82766	2.65815	0.830485
CLJU_c18840	hypothetical protein	-	gi|300853232|ref|NC_014328.1|:2042607-2042739	Fruc	Auto	OK	2301.9	2398.32	0.0591989	-0.0574534	0.954184	0.999559	no	11.1686	11.2278	0.0591989
CLJU_c18850	two-component response regulator	-	gi|300853232|ref|NC_014328.1|:2043153-2044475	Fruc	Auto	OK	695.602	645.369	-0.108137	0.0809105	0.935513	0.999559	no	9.44212	9.33398	0.108137
CLJU_c18860	CheC-like chemotaxis protein	-	gi|300853232|ref|NC_014328.1|:2043153-2044475	Fruc	Auto	OK	731.828	800.038	0.128565	-0.0651851	0.948027	0.999559	no	9.51536	9.64392	0.128565
CLJU_c18870	amino acid transporter, LysE family	-	gi|300853232|ref|NC_014328.1|:2044572-2045301	Fruc	Auto	OK	9.4257	18.6921	0.987759	-0.862711	0.388296	0.999559	no	3.2366	4.22436	0.987759
CLJU_c18880	methyl-accepting chemotaxis protein	-	gi|300853232|ref|NC_014328.1|:2045707-2047687	Fruc	Auto	OK	2.86187	3.38155	0.240724	-0.203556	0.8387	0.999559	no	1.51696	1.75768	0.240724
CLJU_c18890	transcriptional regulator	-	gi|300853232|ref|NC_014328.1|:2047936-2048371	Fruc	Auto	OK	46.4309	53.816	0.21295	-0.200645	0.840977	0.999559	no	5.53701	5.74996	0.21295
CLJU_c18900	ABC transporter	-	gi|300853232|ref|NC_014328.1|:2048417-2052499	Fruc	Auto	OK	52.4412	52.356	-0.0023455	0.0015924	0.998729	0.999573	no	5.71263	5.71028	0.0023455
CLJU_c18910	ABC transporter ATPase/permease	-	gi|300853232|ref|NC_014328.1|:2048417-2052499	Fruc	Auto	OK	69.6402	69.0378	-0.0125346	0.00886684	0.992925	0.999559	no	6.12185	6.10931	0.0125346
CLJU_c18920	transcriptional regulator	-	gi|300853232|ref|NC_014328.1|:2052638-2053022	Fruc	Auto	OK	53.4303	41.6013	-0.36103	0.326825	0.7438	0.999559	no	5.73959	5.37856	0.36103
CLJU_c18930	regulatory protein	-	gi|300853232|ref|NC_014328.1|:2053034-2054981	Fruc	Auto	OK	35.3496	28.1093	-0.330645	0.350302	0.726112	0.999559	no	5.14362	4.81298	0.330645
CLJU_c18940	vancomycin b-type resistance protein VanW	-	gi|300853232|ref|NC_014328.1|:2055091-2056399	Fruc	Auto	OK	2.95289	4.92605	0.738305	-0.601624	0.547425	0.999559	no	1.56213	2.30043	0.738305
CLJU_c18950	collagen triple helix repeat-containing protein	-	gi|300853232|ref|NC_014328.1|:2056715-2059118	Fruc	Auto	OK	9.94136	1.9887	-2.32162	2.10235	0.0355223	0.486392	no	3.31344	0.991826	2.32162
CLJU_c18960	hypothetical protein	-	gi|300853232|ref|NC_014328.1|:2059407-2059932	Fruc	Auto	OK	31.6828	39.2495	0.308974	-0.289591	0.772129	0.999559	no	4.98563	5.2946	0.308974
CLJU_c18970	hypothetical protein	-	gi|300853232|ref|NC_014328.1|:2060517-2061987	Fruc	Auto	OK	1.74844	2.68836	0.620657	-0.477705	0.63286	0.999559	no	0.806068	1.42673	0.620657
CLJU_c18980	glycosyltransferase	-	gi|300853232|ref|NC_014328.1|:2062290-2064237	Fruc	Auto	OK	6.74193	4.61963	-0.545383	0.49767	0.618717	0.999559	no	2.75316	2.20778	0.545383
CLJU_c18990	glycosyltransferase	-	gi|300853232|ref|NC_014328.1|:2064373-2065447	Fruc	Auto	NOTEST	0.360859	0.155842	-1.21135	0.612465	0.54023	1	no	-1.47049	-2.68184	1.21135
CLJU_c19000	hypothetical protein	-	gi|300853232|ref|NC_014328.1|:2065514-2065760	Fruc	Auto	OK	0	2.23945	1.79769e+308	1.79769e+308	0.17034	0.976835	no			N/A
CLJU_c19010	hypothetical protein	-	gi|300853232|ref|NC_014328.1|:2065777-2066278	Fruc	Auto	NOTEST	1.01222	0.445294	-1.1847	0.598991	0.549179	1	no	0.0175229	-1.16717	1.1847
CLJU_c19020	ABC transporter ATPase	-	gi|300853232|ref|NC_014328.1|:2066541-2068161	Fruc	Auto	OK	4.10107	5.19668	0.341592	-0.295582	0.76755	0.999559	no	2.036	2.37759	0.341592
CLJU_c19030	gamma-glutamyltranspeptidase	ggt	gi|300853232|ref|NC_014328.1|:2068309-2069917	Fruc	Auto	OK	210.164	230.107	0.130788	-0.124944	0.900568	0.999559	no	7.71537	7.84616	0.130788
CLJU_c19040	hypothetical protein	-	gi|300853232|ref|NC_014328.1|:2069995-2070655	Fruc	Auto	OK	143.202	154.858	0.112892	-0.118724	0.905494	0.999559	no	7.16191	7.2748	0.112892
CLJU_c19050	oligoendopeptidase F	-	gi|300853232|ref|NC_014328.1|:2071072-2072860	Fruc	Auto	OK	77.9057	78.7831	0.0161576	-0.0164192	0.9869	0.999559	no	6.28366	6.29981	0.0161576
CLJU_c19060	hypothetical protein	-	gi|300853232|ref|NC_014328.1|:2073039-2073327	Fruc	Auto	OK	4.01825	13.9968	1.80046	-1.14478	0.252301	0.999559	no	2.00657	3.80703	1.80046
CLJU_c19070	ATP-dependent RNA helicase	-	gi|300853232|ref|NC_014328.1|:2073991-2075749	Fruc	Auto	OK	11.9731	13.777	0.202462	-0.205434	0.837233	0.999559	no	3.58172	3.78419	0.202462
CLJU_c19080	cobalamin synthesis protein CobW	-	gi|300853232|ref|NC_014328.1|:2076280-2077234	Fruc	Auto	OK	62.5596	147.387	1.23631	-1.28943	0.197248	0.999559	no	5.96716	7.20347	1.23631
CLJU_c19090	uroporphyrinogen decarboxylase-like protein	-	gi|300853232|ref|NC_014328.1|:2077353-2078223	Fruc	Auto	OK	97.8329	324.833	1.7313	-1.75811	0.078728	0.753401	no	6.61225	8.34355	1.7313
CLJU_c19100	uroporphyrinogen decarboxylase	hemE	gi|300853232|ref|NC_014328.1|:2078265-2079336	Fruc	Auto	OK	96.675	294.14	1.60529	-1.61106	0.107167	0.84115	no	6.59507	8.20036	1.60529
CLJU_c19110	cobalamin B12-binding protein	-	gi|300853232|ref|NC_014328.1|:2079376-2080033	Fruc	Auto	OK	77.5975	228.316	1.55695	-1.62766	0.103597	0.835774	no	6.27794	7.83489	1.55695
CLJU_c19120	uroporphyrinogen decarboxylase-like protein	-	gi|300853232|ref|NC_014328.1|:2080048-2082866	Fruc	Auto	OK	84.3288	233.676	1.47041	-0.711343	0.476872	0.999559	no	6.39795	7.86837	1.47041
CLJU_c19130	ferredoxin-containing protein	-	gi|300853232|ref|NC_014328.1|:2080048-2082866	Fruc	Auto	OK	129.758	309.062	1.25207	-0.996233	0.319137	0.999559	no	7.01968	8.27175	1.25207
CLJU_c19140	exonuclease	-	gi|300853232|ref|NC_014328.1|:2082983-2083592	Fruc	Auto	OK	16.1124	16.8213	0.0621178	-0.0541105	0.956847	0.999559	no	4.0101	4.07222	0.0621178
CLJU_c19150	hypothetical protein	-	gi|300853232|ref|NC_014328.1|:2083721-2084567	Fruc	Auto	OK	124.822	110.152	-0.180376	0.188873	0.850192	0.999559	no	6.96373	6.78335	0.180376
CLJU_c19160	hypothetical protein	-	gi|300853232|ref|NC_014328.1|:2084670-2084895	Fruc	Auto	OK	2.06532	9.10375	2.14009	-1.06386	0.287393	0.999559	no	1.04637	3.18646	2.14009
CLJU_c19170	hypothetical protein	-	gi|300853232|ref|NC_014328.1|:2085279-2085426	Fruc	Auto	OK	9.97105	0	-1.79769e+308	-1.79769e+308	0.183921	0.989191	no			N/A
CLJU_c19180	hypothetical protein	-	gi|300853232|ref|NC_014328.1|:2085524-2085695	Fruc	Auto	NOTEST	0	0	0	0	1	1	no	N/A	N/A	0
CLJU_c19190	hypothetical protein	-	gi|300853232|ref|NC_014328.1|:2085821-2086520	Fruc	Auto	OK	3.53256	2.98345	-0.243735	0.175502	0.860685	0.999559	no	1.82071	1.57698	0.243735
CLJU_c19200	transposase	-	gi|300853232|ref|NC_014328.1|:2086627-2087374	Fruc	Auto	OK	4.56229	6.19361	0.441023	-0.342556	0.731932	0.999559	no	2.18976	2.63078	0.441023
CLJU_c19210	iron-sulfur cluster-binding protein	-	gi|300853232|ref|NC_014328.1|:2087668-2088376	Fruc	Auto	OK	26.7544	30.3796	0.183327	-0.177602	0.859035	0.999559	no	4.7417	4.92503	0.183327
CLJU_c19220	nucleoside transporter family protein	-	gi|300853232|ref|NC_014328.1|:2088656-2090042	Fruc	Auto	OK	32.3344	18.4164	-0.812074	0.848863	0.395957	0.999559	no	5.015	4.20292	0.812074
CLJU_c19230	cytosine deaminase	-	gi|300853232|ref|NC_014328.1|:2090061-2091330	Fruc	Auto	OK	37.1025	21.9494	-0.757336	0.795244	0.426472	0.999559	no	5.21344	4.45611	0.757336
CLJU_c19240	hypothetical protein	-	gi|300853232|ref|NC_014328.1|:2091489-2091879	Fruc	Auto	OK	36.8352	22.9523	-0.682446	0.580521	0.561563	0.999559	no	5.20301	4.52057	0.682446
CLJU_c19250	molybdopterin-binding protein	mopI	gi|300853232|ref|NC_014328.1|:2092449-2092656	Fruc	Auto	OK	57.7557	49.4342	-0.224455	0.164733	0.869154	0.999559	no	5.85189	5.62744	0.224455
CLJU_c19260	hypothetical protein	-	gi|300853232|ref|NC_014328.1|:2092894-2093152	Fruc	Auto	OK	4.05679	0	-1.79769e+308	-1.79769e+308	0.128446	0.891427	no			N/A
CLJU_c19270	OsmC-like protein	-	gi|300853232|ref|NC_014328.1|:2093159-2093621	Fruc	Auto	NOTEST	0.384666	0.509732	0.406131	-0.18424	0.853825	1	no	-1.37832	-0.972189	0.406131
CLJU_c19280	hypothetical protein	-	gi|300853232|ref|NC_014328.1|:2093727-2094711	Fruc	Auto	OK	41.6152	42.6964	0.0370035	-0.0392926	0.968657	0.999559	no	5.37904	5.41604	0.0370035
CLJU_c19290	peptidase T	pepT1	gi|300853232|ref|NC_014328.1|:2094754-2095981	Fruc	Auto	OK	16.8344	19.7863	0.233087	-0.234435	0.814648	0.999559	no	4.07334	4.30643	0.233087
CLJU_c19300	regulatory protein	-	gi|300853232|ref|NC_014328.1|:2096004-2098662	Fruc	Auto	OK	9.78259	11.9239	0.285568	-0.298941	0.764985	0.999559	no	3.29022	3.57578	0.285568
CLJU_c19310	peptidase T	pepT2	gi|300853232|ref|NC_014328.1|:2098867-2100094	Fruc	Auto	OK	17.0397	56.4373	1.72775	-1.77272	0.0762755	0.744076	no	4.09083	5.81858	1.72775
CLJU_c19320	amino acid permease	-	gi|300853232|ref|NC_014328.1|:2100123-2101629	Fruc	Auto	OK	27.0515	49.5743	0.873882	-0.925514	0.354699	0.999559	no	4.75764	5.63152	0.873882
CLJU_c19330	hypothetical protein	-	gi|300853232|ref|NC_014328.1|:2101693-2102365	Fruc	Auto	OK	1.31571	0	-1.79769e+308	-1.79769e+308	0.1005	0.821732	no			N/A
CLJU_c19340	signal transduction protein	-	gi|300853232|ref|NC_014328.1|:2102550-2103753	Fruc	Auto	OK	30.3639	63.2156	1.05793	-1.11803	0.263555	0.999559	no	4.92429	5.98221	1.05793
CLJU_c19350	hypothetical protein	-	gi|300853232|ref|NC_014328.1|:2104002-2104575	Fruc	Auto	OK	2.47525	2.16621	-0.192405	0.126904	0.899017	0.999559	no	1.30757	1.11517	0.192405
CLJU_c19360	hypothetical protein	-	gi|300853232|ref|NC_014328.1|:2104576-2105248	Fruc	Auto	OK	1.75427	2.00546	0.193059	-0.1277	0.898386	0.999559	no	0.810871	1.00393	0.193059
CLJU_c19370	permease	-	gi|300853232|ref|NC_014328.1|:2105364-2106312	Fruc	Auto	OK	6.86551	7.81881	0.187582	-0.158603	0.873982	0.999559	no	2.77937	2.96695	0.187582
CLJU_c19380	hypothetical protein	-	gi|300853232|ref|NC_014328.1|:2106363-2106567	Fruc	Auto	OK	17.3834	87.0714	2.32449	-1.597	0.110266	0.846346	no	4.11964	6.44413	2.32449
CLJU_c19390	hypothetical protein	-	gi|300853232|ref|NC_014328.1|:2106568-2106961	Fruc	Auto	OK	36.8196	44.5336	0.27442	-0.244933	0.806509	0.999559	no	5.2024	5.47682	0.27442
CLJU_c19400	transcriptional regulator	-	gi|300853232|ref|NC_014328.1|:2107697-2108240	Fruc	Auto	OK	536.666	1126.81	1.07015	-1.0306	0.302727	0.999559	no	9.06788	10.138	1.07015
CLJU_c19410	ferric uptake regulation protein	fur4	gi|300853232|ref|NC_014328.1|:2108254-2108713	Fruc	Auto	OK	276.865	765.988	1.46814	-1.49138	0.135862	0.905219	no	8.11304	9.58118	1.46814
CLJU_c19420	epimerase	-	gi|300853232|ref|NC_014328.1|:2108779-2109562	Fruc	Auto	OK	169.566	506.459	1.57859	-1.5669	0.117137	0.860307	no	7.4057	8.9843	1.57859
CLJU_c19430	hypothetical protein	-	gi|300853232|ref|NC_014328.1|:2109576-2110470	Fruc	Auto	OK	179.407	558.703	1.63884	-1.59715	0.110232	0.846346	no	7.48709	9.12594	1.63884
CLJU_c19440	hypothetical protein	-	gi|300853232|ref|NC_014328.1|:2110482-2111421	Fruc	Auto	OK	171.839	590.536	1.78096	-1.72654	0.0842501	0.769856	no	7.42491	9.20588	1.78096
CLJU_c19450	two-component response regulator	-	gi|300853232|ref|NC_014328.1|:2111707-2113847	Fruc	Auto	OK	19.0068	41.2527	1.11798	-0.776247	0.437603	0.999559	no	4.24844	5.36642	1.11798
CLJU_c19460	signal transduction histidine kinase	-	gi|300853232|ref|NC_014328.1|:2111707-2113847	Fruc	Auto	OK	9.772	21.2183	1.11859	-0.874362	0.381921	0.999559	no	3.28865	4.40724	1.11859
CLJU_c19470	hypothetical protein	-	gi|300853232|ref|NC_014328.1|:2113930-2115295	Fruc	Auto	OK	12.0576	25.7761	1.09609	-1.10341	0.26985	0.999559	no	3.59187	4.68796	1.09609
CLJU_c19480	flavin reductase-like protein	-	gi|300853232|ref|NC_014328.1|:2115562-2116252	Fruc	Auto	OK	99.4005	3138.76	4.9808	-4.71665	2.39764e-06	0.000269664	yes	6.63518	11.616	4.9808
CLJU_c19490	ferritin	ftn	gi|300853232|ref|NC_014328.1|:2116312-2116834	Fruc	Auto	OK	97.7898	3693.86	5.2393	-4.99968	5.74254e-07	8.78379e-05	yes	6.61161	11.8509	5.2393
CLJU_c19500	cold-shock protein	cspC1	gi|300853232|ref|NC_014328.1|:2117314-2117512	Fruc	Auto	OK	19.3646	14.641	-0.403414	0.243135	0.807901	0.999559	no	4.27535	3.87194	0.403414
CLJU_c19510	pyrophosphohydrolase	-	gi|300853232|ref|NC_014328.1|:2117591-2118413	Fruc	Auto	OK	31.3719	42.3362	0.432418	-0.44568	0.655828	0.999559	no	4.9714	5.40382	0.432418
CLJU_c19520	hypothetical protein	-	gi|300853232|ref|NC_014328.1|:2118634-2119223	Fruc	Auto	OK	1.81801	5.29302	1.54173	-0.534401	0.593064	0.999559	no	0.86236	2.40409	1.54173
CLJU_c19530	spore coat protein CotF	-	gi|300853232|ref|NC_014328.1|:2118634-2119223	Fruc	Auto	OK	1.19296	1.61005	0.432561	-0.182684	0.855046	0.999559	no	0.254546	0.687105	0.432561
CLJU_c19540	zinc-containing alcohol dehydrogenase	-	gi|300853232|ref|NC_014328.1|:2119242-2120379	Fruc	Auto	OK	1.90975	1.01813	-0.90746	0.631694	0.527587	0.999559	no	0.933384	0.0259218	0.90746
CLJU_c19550	spore coat protein	-	gi|300853232|ref|NC_014328.1|:2120393-2120606	Fruc	Auto	OK	2.48774	7.40482	1.57363	-0.76025	0.447105	0.999559	no	1.31484	2.88846	1.57363
CLJU_c19560	spore coat protein	-	gi|300853232|ref|NC_014328.1|:2120628-2120931	Fruc	Auto	OK	3.5449	3.67292	0.0511814	-0.0298508	0.976186	0.999559	no	1.82574	1.87693	0.0511814
CLJU_c19570	flavodoxin	-	gi|300853232|ref|NC_014328.1|:2121177-2121663	Fruc	Auto	OK	44.976	73.952	0.717435	-0.709353	0.478105	0.999559	no	5.49108	6.20852	0.717435
CLJU_c19580	cold-shock protein	cspC2	gi|300853232|ref|NC_014328.1|:2121865-2122063	Fruc	Auto	OK	1371.66	697.886	-0.974861	1.01076	0.312133	0.999559	no	10.4217	9.44685	0.974861
CLJU_c19590	transcriptional regulator	-	gi|300853232|ref|NC_014328.1|:2122127-2123306	Fruc	Auto	OK	501.947	521.092	0.0540042	-0.0497521	0.96032	0.999559	no	8.97139	9.02539	0.0540042
CLJU_c19600	transcriptional regulator	-	gi|300853232|ref|NC_014328.1|:2123318-2124842	Fruc	Auto	OK	421.659	441.685	0.0669411	-0.0611396	0.951248	0.999559	no	8.71993	8.78687	0.0669411
CLJU_c19610	membrane peptidase	-	gi|300853232|ref|NC_014328.1|:2124945-2125875	Fruc	Auto	OK	87.8166	82.518	-0.089786	0.0947772	0.924492	0.999559	no	6.45642	6.36664	0.089786
CLJU_c19620	hypothetical protein	-	gi|300853232|ref|NC_014328.1|:2126075-2126405	Fruc	Auto	OK	1889.05	3009.19	0.671717	-0.63742	0.523851	0.999559	no	10.8834	11.5552	0.671717
CLJU_c19630	signal transduction histidine kinase	-	gi|300853232|ref|NC_014328.1|:2126454-2128558	Fruc	Auto	OK	22.7845	40.1669	0.817952	-0.711052	0.477052	0.999559	no	4.50998	5.32794	0.817952
CLJU_c19640	two-component response regulator	-	gi|300853232|ref|NC_014328.1|:2126454-2128558	Fruc	Auto	OK	28.6371	46.9631	0.71364	-0.429435	0.667606	0.999559	no	4.83981	5.55346	0.71364
CLJU_c19650	ABC transporter ATPase	-	gi|300853232|ref|NC_014328.1|:2128731-2130616	Fruc	Auto	OK	4.73891	2.83246	-0.742501	0.349083	0.727027	0.999559	no	2.24456	1.50206	0.742501
CLJU_c19660	ABC transporter-like membrane protein	-	gi|300853232|ref|NC_014328.1|:2128731-2130616	Fruc	Auto	OK	6.9939	3.20286	-1.12673	0.814315	0.415465	0.999559	no	2.8061	1.67936	1.12673
CLJU_c19670	glycosyltransferase	-	gi|300853232|ref|NC_014328.1|:2130753-2132818	Fruc	Auto	OK	2.5518	3.62134	0.505008	-0.29112	0.77096	0.999559	no	1.35152	1.85652	0.505008
CLJU_c19680	hypothetical protein	-	gi|300853232|ref|NC_014328.1|:2130753-2132818	Fruc	Auto	OK	4.66001	2.34972	-0.987842	0.572498	0.566984	0.999559	no	2.22033	1.23249	0.987842
CLJU_c19690	glycosyltransferase	-	gi|300853232|ref|NC_014328.1|:2132820-2133993	Fruc	Auto	NOTEST	0.108251	0.140107	0.372151	-0.168825	0.865934	1	no	-3.20755	-2.8354	0.372151
CLJU_c19700	ferretin-like protein	-	gi|300853232|ref|NC_014328.1|:2134131-2134656	Fruc	Auto	OK	0.941074	1.23946	0.39733	-0.225695	0.821439	0.999559	no	-0.0876199	0.309712	0.39733
CLJU_c19710	flagellar motor protein MotB	motB2	gi|300853232|ref|NC_014328.1|:2134727-2135477	Fruc	Auto	OK	3.97086	2.71052	-0.55088	0.401868	0.687781	0.999559	no	1.98945	1.43857	0.55088
CLJU_c19720	flagellar motor protein MotA	motA2	gi|300853232|ref|NC_014328.1|:2135479-2136271	Fruc	Auto	OK	1.23225	1.60404	0.38041	-0.248964	0.803389	0.999559	no	0.301295	0.68171	0.38041
CLJU_c19730	hypothetical protein	-	gi|300853232|ref|NC_014328.1|:2136512-2137592	Fruc	Auto	OK	101.201	101.851	0.00924171	-0.00959354	0.992346	0.999559	no	6.66108	6.67032	0.00924171
CLJU_c19740	multidrug resistance efflux pump	-	gi|300853232|ref|NC_014328.1|:2137981-2139220	Fruc	Auto	OK	57.3371	34.6555	-0.726384	0.770317	0.441112	0.999559	no	5.8414	5.11501	0.726384
CLJU_c19750	hypothetical protein	-	gi|300853232|ref|NC_014328.1|:2139303-2140650	Fruc	Auto	OK	44.6497	28.7958	-0.632792	0.67177	0.50173	0.999559	no	5.48058	4.84779	0.632792
CLJU_c19760	sensory transduction histidine kinase	-	gi|300853232|ref|NC_014328.1|:2140701-2142480	Fruc	Auto	OK	60.2862	45.1135	-0.418268	0.436024	0.662819	0.999559	no	5.91376	5.49549	0.418268
CLJU_c19770	heat shock protein HtpG	-	gi|300853232|ref|NC_014328.1|:2142893-2144768	Fruc	Auto	OK	114.806	182.895	0.671823	-0.653478	0.513448	0.999559	no	6.84305	7.51487	0.671823
CLJU_c19780	aminoacid transporter PotE	potE	gi|300853232|ref|NC_014328.1|:2145281-2146526	Fruc	Auto	OK	8.07264	19.97	1.30672	-1.24484	0.213191	0.999559	no	3.01304	4.31976	1.30672
CLJU_c19790	LysR family transcriptional regulator	-	gi|300853232|ref|NC_014328.1|:2146739-2147615	Fruc	Auto	OK	11.6011	8.64244	-0.424751	0.369529	0.711733	0.999559	no	3.53619	3.11144	0.424751
CLJU_c19800	hypothetical protein	-	gi|300853232|ref|NC_014328.1|:2147731-2148601	Fruc	Auto	OK	39.3204	36.498	-0.107459	0.112285	0.910597	0.999559	no	5.29721	5.18975	0.107459
CLJU_c19810	response regulator	-	gi|300853232|ref|NC_014328.1|:2148806-2149460	Fruc	Auto	OK	5.91954	6.84637	0.209856	-0.163001	0.870517	0.999559	no	2.56549	2.77534	0.209856
CLJU_c19820	signal transduction histidine kinase	-	gi|300853232|ref|NC_014328.1|:2149460-2150894	Fruc	Auto	OK	9.25086	6.74981	-0.454742	0.41518	0.67801	0.999559	no	3.20959	2.75485	0.454742
CLJU_c19830	hypothetical protein	-	gi|300853232|ref|NC_014328.1|:2150933-2151491	Fruc	Auto	OK	8.58137	10.148	0.241913	-0.191737	0.847948	0.999559	no	3.10121	3.34312	0.241913
CLJU_c19840	AraC family transcriptional regulator	-	gi|300853232|ref|NC_014328.1|:2151512-2152364	Fruc	Auto	OK	13.62	13.7479	0.0134839	-0.0121846	0.990278	0.999559	no	3.76765	3.78114	0.0134839
CLJU_c19850	glyoxalase	-	gi|300853232|ref|NC_014328.1|:2152412-2152880	Fruc	Auto	OK	27.4883	18.4493	-0.575249	0.494262	0.621121	0.999559	no	4.78075	4.20549	0.575249
CLJU_c19860	glycosylhydrolase	-	gi|300853232|ref|NC_014328.1|:2153232-2154561	Fruc	Auto	OK	30.2966	5.68115	-2.4149	2.28771	0.0221543	0.379127	no	4.92108	2.50618	2.4149
CLJU_c19870	hypothetical protein	-	gi|300853232|ref|NC_014328.1|:2154942-2156211	Fruc	Auto	OK	367.67	16.8449	-4.44803	4.30084	1.70153e-05	0.00125128	yes	8.52227	4.07424	4.44803
CLJU_c19880	GntR family transcriptional regulator	-	gi|300853232|ref|NC_014328.1|:2156569-2157196	Fruc	Auto	OK	101.687	125.202	0.300116	-0.318846	0.749843	0.999559	no	6.66799	6.96811	0.300116
CLJU_c19890	lemA like protein	-	gi|300853232|ref|NC_014328.1|:2157431-2158001	Fruc	Auto	OK	0.554326	1.45561	1.39282	-0.7742	0.438813	0.999559	no	-0.851193	0.541624	1.39282
CLJU_c19900	glycine-rich transmembrane protein	-	gi|300853232|ref|NC_014328.1|:2158094-2158880	Fruc	Auto	NOTEST	0	0.92586	1.79769e+308	1.79769e+308	0.106355	1	no			N/A
CLJU_c19910	phage-like protein	-	gi|300853232|ref|NC_014328.1|:2159033-2159600	Fruc	Auto	NOTEST	0	0	0	0	1	1	no	N/A	N/A	0
CLJU_c19920	regulatory protein MerR	merR	gi|300853232|ref|NC_014328.1|:2160080-2160527	Fruc	Auto	OK	27.6466	38.8637	0.49132	-0.439704	0.660152	0.999559	no	4.78903	5.28035	0.49132
CLJU_c19930	nucleoside-diphosphate-sugar epimerase, WcaG	wcaG	gi|300853232|ref|NC_014328.1|:2160657-2161692	Fruc	Auto	OK	17.4856	11.577	-0.59491	0.558976	0.576178	0.999559	no	4.1281	3.53319	0.59491
CLJU_c19940	hypothetical protein	-	gi|300853232|ref|NC_014328.1|:2161979-2162837	Fruc	Auto	NOTEST	0.15881	0.206423	0.378307	-0.171618	0.863738	1	no	-2.65463	-2.27632	0.378307
CLJU_c19950	hypothetical protein	-	gi|300853232|ref|NC_014328.1|:2163061-2163949	Fruc	Auto	OK	50.6314	75.0573	0.567959	-0.60349	0.546183	0.999559	no	5.66196	6.22992	0.567959
CLJU_c19960	hypothetical protein	-	gi|300853232|ref|NC_014328.1|:2164302-2164962	Fruc	Auto	OK	32.1474	57.3004	0.833841	-0.841417	0.400114	0.999559	no	5.00663	5.84047	0.833841
CLJU_c19970	methyl-accepting chemotaxis protein	-	gi|300853232|ref|NC_014328.1|:2165187-2167194	Fruc	Auto	OK	12.9227	342.587	4.72849	-4.56757	4.93408e-06	0.000483793	yes	3.69184	8.42033	4.72849
CLJU_c19980	ADP-ribosylglycohydrolase	-	gi|300853232|ref|NC_014328.1|:2167204-2168089	Fruc	Auto	OK	23.3626	355.885	3.92914	-3.84509	0.000120508	0.00658318	yes	4.54613	8.47527	3.92914
CLJU_c19990	dehydrogenase	-	gi|300853232|ref|NC_014328.1|:2168347-2169214	Fruc	Auto	OK	60.4932	209.779	1.79402	-1.85778	0.0631996	0.660315	no	5.9187	7.71273	1.79402
CLJU_c20000	NAD(P)H nitroreductase	-	gi|300853232|ref|NC_014328.1|:2169599-2170133	Fruc	Auto	OK	114.308	176.192	0.624226	-0.66238	0.507728	0.999559	no	6.83678	7.461	0.624226
CLJU_c20010	hypothetical protein	-	gi|300853232|ref|NC_014328.1|:2170334-2170892	Fruc	Auto	OK	82.9532	89.4525	0.108824	-0.115327	0.908186	0.999559	no	6.37423	6.48305	0.108824
CLJU_c20020	hypothetical protein	-	gi|300853232|ref|NC_014328.1|:2170982-2171177	Fruc	Auto	OK	47.781	72.4735	0.601017	-0.434003	0.664287	0.999559	no	5.57837	6.17938	0.601017
CLJU_c20030	Fe-S-cluster-containing hydrogenase component	-	gi|300853232|ref|NC_014328.1|:2171318-2171891	Fruc	Auto	OK	682.62	1270.12	0.89581	-0.846692	0.397167	0.999559	no	9.41494	10.3107	0.89581
CLJU_c20040	formate dehydrogenase subunit alpha	fdhA	gi|300853232|ref|NC_014328.1|:2171904-2174010	Fruc	Auto	OK	696.934	1062.32	0.60812	-0.523232	0.600813	0.999559	no	9.44488	10.053	0.60812
CLJU_c20050	MoaD/ThiS domain-containing protein	-	gi|300853232|ref|NC_014328.1|:2174648-2174879	Fruc	Auto	OK	104.22	146.644	0.49269	-0.425806	0.670249	0.999559	no	6.70349	7.19617	0.49269
CLJU_c20060	hypothetical protein	-	gi|300853232|ref|NC_014328.1|:2174881-2175565	Fruc	Auto	OK	297.924	209.066	-0.510989	0.519798	0.603205	0.999559	no	8.2188	7.70781	0.510989
CLJU_c20070	iron (III) ABC transporter ATPase	-	gi|300853232|ref|NC_014328.1|:2175850-2176666	Fruc	Auto	OK	4.57261	7.05049	0.624707	-0.497002	0.619187	0.999559	no	2.19302	2.81772	0.624707
CLJU_c20080	iron (III) ABC transporter permease	-	gi|300853232|ref|NC_014328.1|:2176723-2177761	Fruc	Auto	OK	2.38173	4.06194	0.770159	-0.588725	0.556046	0.999559	no	1.25201	2.02217	0.770159
CLJU_c20090	iron(III) ABC transporter solute-binding protein	-	gi|300853232|ref|NC_014328.1|:2177887-2178976	Fruc	Auto	OK	9.70007	15.6299	0.688245	-0.638998	0.522824	0.999559	no	3.278	3.96624	0.688245
CLJU_c20100	hypothetical protein	-	gi|300853232|ref|NC_014328.1|:2179098-2179362	Fruc	Auto	OK	3.80071	10.7708	1.50279	-0.898759	0.368781	0.999559	no	1.92627	3.42905	1.50279
CLJU_c20110	tungsten-containing aldehyde ferredoxin oxidoreductase	-	gi|300853232|ref|NC_014328.1|:2179644-2181468	Fruc	Auto	OK	10.4468	6.56775	-0.669585	0.639916	0.522227	0.999559	no	3.38499	2.7154	0.669585
CLJU_c20120	sigma-54-interacting transcriptional regulator	-	gi|300853232|ref|NC_014328.1|:2181650-2182991	Fruc	Auto	NOTEST	0.740309	0.837289	0.177598	-0.117473	0.906485	1	no	-0.433801	-0.256202	0.177598
CLJU_c20130	sigma-54- interacting transcriptional regulator	-	gi|300853232|ref|NC_014328.1|:2183155-2185054	Fruc	Auto	OK	31.3437	0.724511	-5.43502	4.45489	8.39367e-06	0.000729486	yes	4.9701	-0.464921	5.43502
CLJU_c20140	ABC transporter periplasmic protein	-	gi|300853232|ref|NC_014328.1|:2185575-2186421	Fruc	Auto	OK	612.791	15.3456	-5.3195	4.9244	8.46204e-07	0.000115567	yes	9.25925	3.93975	5.3195
CLJU_c20150	ABC transporter permease	-	gi|300853232|ref|NC_014328.1|:2186445-2187799	Fruc	Auto	OK	428.483	17.6309	-4.60306	3.29055	0.000999909	0.0374868	yes	8.74309	4.14003	4.60306
CLJU_c20160	ABC transporter ATPase	-	gi|300853232|ref|NC_014328.1|:2186445-2187799	Fruc	Auto	OK	312.218	12.3302	-4.66229	2.94799	0.00319843	0.0970699	no	8.28641	3.62412	4.66229
CLJU_c20170	molybdenum cofactor biosynthesis protein	-	gi|300853232|ref|NC_014328.1|:2187852-2189085	Fruc	Auto	OK	449.174	19.6722	-4.51305	4.37019	1.24138e-05	0.000968785	yes	8.81113	4.29809	4.51305
CLJU_c20180	molybdenum cofactor biosynthesis protein	-	gi|300853232|ref|NC_014328.1|:2189089-2190997	Fruc	Auto	OK	423.043	18.8185	-4.49058	4.35722	1.31723e-05	0.00100742	yes	8.72466	4.23408	4.49058
CLJU_c20190	hypothetical protein	-	gi|300853232|ref|NC_014328.1|:2191122-2192576	Fruc	Auto	OK	169.859	9.75085	-4.12267	1.91894	0.054992	0.609535	no	7.40819	3.28553	4.12267
CLJU_c20200	sigma-54-interacting transcriptional regulator	-	gi|300853232|ref|NC_014328.1|:2191122-2192576	Fruc	Auto	OK	147.482	9.72419	-3.92282	3.24482	0.00117523	0.0421761	yes	7.2044	3.28158	3.92282
CLJU_c20210	tungsten-containing aldehyde ferredoxin oxidoreductase	-	gi|300853232|ref|NC_014328.1|:2192714-2194538	Fruc	Auto	OK	2085.04	612.148	-1.76812	1.51464	0.129863	0.8937	no	11.0259	9.25774	1.76812
CLJU_c20220	MoaD/ThiS domain-containing protein	-	gi|300853232|ref|NC_014328.1|:2194630-2194855	Fruc	Auto	OK	1321.81	288.285	-2.19694	2.1912	0.0284374	0.431526	no	10.3683	8.17135	2.19694
CLJU_c20230	hypothetical protein	thiF	gi|300853232|ref|NC_014328.1|:2194857-2195544	Fruc	Auto	OK	2061.55	583.666	-1.82052	1.67292	0.094343	0.799297	no	11.0095	9.189	1.82052
CLJU_c20240	sigma-54- interacting transcriptional regulator	-	gi|300853232|ref|NC_014328.1|:2195719-2197660	Fruc	Auto	OK	303.691	104.181	-1.54352	1.47202	0.141016	0.913976	no	8.24646	6.70295	1.54352
CLJU_c20250	hypothetical protein	-	gi|300853232|ref|NC_014328.1|:2198029-2198476	Fruc	Auto	OK	4.87882	2.1591	-1.1761	0.763469	0.445184	0.999559	no	2.28653	1.11043	1.1761
CLJU_c20260	hypothetical protein	-	gi|300853232|ref|NC_014328.1|:2198549-2199413	Fruc	Auto	OK	3.30559	2.65952	-0.313742	0.231509	0.81692	0.999559	no	1.72491	1.41117	0.313742
CLJU_c20270	endonuclease IV	-	gi|300853232|ref|NC_014328.1|:2199540-2200437	Fruc	Auto	OK	33.0282	21.2546	-0.635927	0.636736	0.524297	0.999559	no	5.04563	4.4097	0.635927
CLJU_c20280	penicillin-binding protein transpeptidase subunit	-	gi|300853232|ref|NC_014328.1|:2200596-2203242	Fruc	Auto	OK	20.2695	15.7896	-0.36033	0.383297	0.701499	0.999559	no	4.34124	3.9809	0.36033
CLJU_c20290	Iron only hydrogenase large subunit	-	gi|300853232|ref|NC_014328.1|:2203436-2204783	Fruc	Auto	OK	12.7045	10.9472	-0.214777	0.205475	0.837201	0.999559	no	3.66727	3.45249	0.214777
CLJU_c20300	hypothetical protein	-	gi|300853232|ref|NC_014328.1|:2204813-2206118	Fruc	Auto	OK	1.81467	2.59315	0.514994	-0.389384	0.696992	0.999559	no	0.859707	1.37471	0.514994
CLJU_c20310	exonuclease SbcD	sbcD	gi|300853232|ref|NC_014328.1|:2206439-2211141	Fruc	Auto	OK	14.041	13.624	-0.0434949	0.0222232	0.98227	0.999559	no	3.81157	3.76808	0.0434949
CLJU_c20320	nuclease sbcCD subunit C	sbcCD	gi|300853232|ref|NC_014328.1|:2206439-2211141	Fruc	Auto	OK	14.814	13.5192	-0.13195	0.122038	0.902869	0.999559	no	3.88889	3.75694	0.13195
CLJU_c20330	electron transfer flavoprotein subunit beta	etfB2	gi|300853232|ref|NC_014328.1|:2211572-2212376	Fruc	Auto	OK	36.4252	6.9642	-2.38691	2.15825	0.0309081	0.450982	no	5.18686	2.79996	2.38691
CLJU_c20340	electron transfer flavoprotein subunit alpha	etfA2	gi|300853232|ref|NC_014328.1|:2212380-2213379	Fruc	Auto	OK	45.1842	14.8191	-1.60836	1.60035	0.109522	0.846346	no	5.49775	3.88939	1.60836
CLJU_c20350	FAD/FMN-containing dehydrogenase	-	gi|300853232|ref|NC_014328.1|:2213402-2214809	Fruc	Auto	OK	89.7351	26.9208	-1.73695	1.81097	0.0701455	0.707748	no	6.4876	4.75065	1.73695
CLJU_c20360	2-dehydropantoate 2-reductase	-	gi|300853232|ref|NC_014328.1|:2214921-2215839	Fruc	Auto	OK	47.9799	18.7458	-1.35586	1.36312	0.172846	0.980655	no	5.58436	4.2285	1.35586
CLJU_c20370	transcriptional regulator	-	gi|300853232|ref|NC_014328.1|:2216006-2217923	Fruc	Auto	OK	26.1986	25.0932	-0.0621953	0.0662134	0.947208	0.999559	no	4.71142	4.64922	0.0621953
CLJU_c20380	permease	-	gi|300853232|ref|NC_014328.1|:2218189-2219128	Fruc	Auto	OK	14.4617	6.25685	-1.20873	1.05357	0.29208	0.999559	no	3.85417	2.64544	1.20873
CLJU_c20390	ketol-acid reductoisomerase	ilvC2	gi|300853232|ref|NC_014328.1|:2220564-2221578	Fruc	Auto	OK	317.025	95.3179	-1.73378	1.74266	0.081393	0.764735	no	8.30845	6.57468	1.73378
CLJU_c20400	ketol-acid reductoisomerase	ilvC3	gi|300853232|ref|NC_014328.1|:2221956-2222970	Fruc	Auto	OK	328.117	99.4985	-1.72147	1.726	0.0843477	0.769856	no	8.35807	6.6366	1.72147
CLJU_c20410	dihydroxy-acid dehydratase	ilvD	gi|300853232|ref|NC_014328.1|:2223525-2225184	Fruc	Auto	OK	128.999	62.95	-1.03509	1.04874	0.294297	0.999559	no	7.01122	5.97613	1.03509
CLJU_c20420	acetolactate synthaselarge subunit	ilvI	gi|300853232|ref|NC_014328.1|:2225967-2227578	Fruc	Auto	OK	96.7951	60.4316	-0.679632	0.696809	0.485922	0.999559	no	6.59686	5.91723	0.679632
CLJU_c20430	acetolactate synthasesmall subunit	ilvH	gi|300853232|ref|NC_014328.1|:2227605-2228085	Fruc	Auto	OK	128.987	96.5194	-0.41834	0.442606	0.658051	0.999559	no	7.01108	6.59275	0.41834
CLJU_c20440	hypothetical protein	-	gi|300853232|ref|NC_014328.1|:2228334-2228601	Fruc	Auto	OK	0	3.47107	1.79769e+308	1.79769e+308	0.135503	0.905219	no			N/A
CLJU_c20450	biotin carboxylase	accC1	gi|300853232|ref|NC_014328.1|:2228681-2230643	Fruc	Auto	OK	21.079	26.8618	0.349745	-0.372151	0.70978	0.999559	no	4.39773	4.74748	0.349745
CLJU_c20460	transcriptional regulator	-	gi|300853232|ref|NC_014328.1|:2230919-2232071	Fruc	Auto	OK	6.96769	7.44502	0.095596	-0.083293	0.933619	0.999559	no	2.80068	2.89628	0.095596
CLJU_c20470	4-aminobutyrate aminotransferase	gabT	gi|300853232|ref|NC_014328.1|:2232838-2234197	Fruc	Auto	OK	1.91355	5.29951	1.46961	-1.17256	0.24097	0.999559	no	0.936252	2.40586	1.46961
CLJU_c20480	allophanate hydrolase subunit 1	-	gi|300853232|ref|NC_014328.1|:2234263-2235247	Fruc	Auto	OK	4.95101	21.0011	2.08467	-1.84205	0.0654679	0.676619	no	2.30772	4.39239	2.08467
CLJU_c20490	allophanate hydrolase subunit 2	-	gi|300853232|ref|NC_014328.1|:2235275-2236259	Fruc	Auto	OK	6.1553	17.8769	1.5382	-1.36847	0.171166	0.977874	no	2.62183	4.16002	1.5382
CLJU_c20500	biotin/lipoyl attachment domain-containing protein	-	gi|300853232|ref|NC_014328.1|:2236293-2236512	Fruc	Auto	OK	2.26134	6.68783	1.56436	-0.755774	0.449785	0.999559	no	1.17718	2.74154	1.56436
[truncated: 2,186 more rows]
